# Supplementary material for: An ultra-dense integrated linkage map for hexaploid chrysanthemum enables multi-allelic QTL analysis
Source: Theor Appl Genet. 2017 Aug 29;130(12):2527–41. doi: 10.1007/s00122-017-2974-5 (PMC5668331; doi:10.1007/s00122-017-2974-5)
Supplement: Supplementary file 1 — Online Resource 1. Dosage conversions for each marker type. (XLSX 14 kb) [file 122_2017_2974_MOESM1_ESM.xlsx]

## Sheet: Blad1
Parental scores			Segregation ratios per dosage score								Converted		Converted type
P1	P2		0	1	2	3	4	5	6		Y/N/NS		P1	P2
0	0		1	0	0	0	0	0	0		NS
0	1		1	1	0	0	0	0	0		N
0	2		1	3	1	0	0	0	0		N
0	3		1	9	9	1	0	0	0		N
0	4		0	1	3	1	0	0	0		Y		0	2
0	5		0	0	1	1	0	0	0		Y		0	1
0	6		0	0	0	1	0	0	0		NS		0	0
1	0		1	1	0	0	0	0	0		N
1	1		1	2	1	0	0	0	0		N
1	2		1	4	4	1	0	0	0		N
1	3		1	10	18	10	1	0	0		N
1	4		0	1	4	4	1	0	0		N
1	5		0	0	1	2	1	0	0		Y/N		1	5
1	6		0	0	0	1	1	0	0		Y		1	0
2	0		1	3	1	0	0	0	0		N
2	1		1	4	4	1	0	0	0		N
2	2		1	6	11	6	1	0	0		N
2	3		1	12	37	37	12	1	0		N
2	4		0	1	6	11	6	1	0		Y/N		2	4
2	5		0	0	1	4	4	1	0		Y		4	1
2	6		0	0	0	1	3	1	0		Y		2	0
3	0		1	9	9	1	0	0	0		N
3	1		1	10	18	10	1	0	0		N
3	2		1	12	37	37	12	1	0		N
3	3		1	18	99	164	99	18	1		N
3	4		0	1	12	37	37	12	1		Y		3	2
3	5		0	0	1	10	18	10	1		Y		3	1
3	6		0	0	0	1	9	9	1		Y		3	0
4	0		0	1	3	1	0	0	0		Y		2	0
4	1		0	1	4	4	1	0	0		N
4	2		0	1	6	11	6	1	0		Y/N		2	4
4	3		0	1	12	37	37	12	1		Y		2	3
4	4		0	0	1	6	11	6	1		Y		2	2
4	5		0	0	0	1	4	4	1		Y		2	1
4	6		0	0	0	0	1	3	1		Y		2	0
5	0		0	0	1	1	0	0	0		Y		1	0
5	1		0	0	1	2	1	0	0		Y/N		1	5
5	2		0	0	1	4	4	1	0		Y		1	4
5	3		0	0	1	10	18	10	1		Y		1	3
5	4		0	0	0	1	4	4	1		Y		1	2
5	5		0	0	0	0	1	2	1		Y		1	1
5	6		0	0	0	0	0	1	1		Y		1	0
6	0		0	0	0	1	0	0	0		NS		0	0
6	1		0	0	0	1	1	0	0		Y		0	1
6	2		0	0	0	1	3	1	0		Y		0	2
6	3		0	0	0	1	9	9	1		Y		0	3
6	4		0	0	0	0	1	3	1		Y		0	2
6	5		0	0	0	0	0	1	1		Y		0	1
6	6		0	0	0	0	0	0	1		NS		0	0
