# Supplementary material for: An ultra-dense integrated linkage map for hexaploid chrysanthemum enables multi-allelic QTL analysis
Source: Theor Appl Genet. 2017 Aug 29;130(12):2527–41. doi: 10.1007/s00122-017-2974-5 (PMC5668331; doi:10.1007/s00122-017-2974-5)
Supplement: Supplementary file 5 — Online Resource 5. Marker dosage scores of parents and offspring (XLSX 36692 kb) [file 122_2017_2974_MOESM5_ESM.xlsx]

## Sheet: dosage_data
Markername	P1	P2	s2	s3	s4	s5	s6	s7	s8	s11	s12	s13	s14	s15	s16	s17	s18	s19	s20	s22	s23	s24	s25	s26	s27	s28	s29	s30	s31	s32	s33	s34	s35	s36	s37	s38	s39	s40	s41	s42	s43	s45	s46	s47	s48	s49	s50	s51	s52
WagCmDlf_03471	0	1	NA	0	0	0	1	1	1	1	1	0	1	0	1	1	NA	0	1	1	0	0	0	1	0	0	0	0	0	0	1	1	1	0	1	1	1	0	0	0	0	0	0	1	0	0	0	1	0
WagCmDlf_14475	0	1	1	0	0	0	1	1	1	1	1	0	1	0	1	1	0	0	1	1	0	0	0	1	0	0	0	0	0	0	1	NA	1	0	1	1	1	0	0	0	0	0	0	NA	0	0	0	1	0
WagCmDlf_24571	0	1	1	0	0	0	1	1	1	1	1	0	1	0	1	1	0	0	1	1	0	0	0	1	0	0	0	0	0	0	1	1	1	0	1	1	1	0	0	0	0	0	0	1	0	0	0	1	0
WagCmDlf_13285	0	1	1	0	0	0	1	1	1	1	1	0	1	0	1	1	0	0	1	1	0	0	0	1	0	0	0	0	0	0	1	1	1	0	1	1	1	0	0	0	0	0	0	1	0	0	0	1	0
WagCmDlf_06483	0	1	1	0	0	0	1	1	1	1	1	0	1	0	1	1	0	0	1	1	0	0	0	1	0	0	0	0	0	0	1	1	1	0	1	1	1	0	0	0	0	0	0	1	0	0	0	1	0
WagCmDlf_08675	0	1	1	0	0	0	1	1	1	1	1	0	1	0	1	1	0	0	1	1	0	0	0	1	0	0	0	0	0	0	1	1	1	0	1	1	1	0	0	0	0	0	0	NA	0	0	0	1	0
WagCmDlf_23197	0	1	1	0	0	0	1	1	1	1	1	0	1	0	1	1	0	0	1	1	0	0	0	1	0	0	0	0	0	0	1	1	1	0	1	1	1	0	0	0	0	0	0	NA	0	0	0	1	0
WagCmDlf_06165	0	1	1	0	0	0	1	1	1	1	1	0	1	0	1	1	0	0	1	1	0	0	0	1	0	0	0	0	0	0	1	1	1	0	1	1	1	0	0	0	0	0	0	1	0	0	0	1	0
WagCmDlf_19930	0	1	1	0	0	0	1	1	1	1	1	0	1	0	1	1	0	0	1	1	0	0	0	1	0	0	0	0	0	0	1	1	1	0	1	1	1	0	0	0	0	0	0	1	0	0	0	1	0
WagCmDlf_19169	0	1	1	0	0	0	1	1	1	1	1	0	1	0	1	1	0	0	1	1	0	0	0	1	0	0	0	0	0	0	1	1	1	0	1	1	1	0	0	0	0	0	0	1	0	NA	0	1	0
WagCmDlf_17934	0	1	1	0	0	0	1	1	1	1	1	0	1	0	1	1	0	0	1	1	0	0	0	1	0	0	0	0	0	0	1	1	1	0	1	1	1	0	0	0	0	0	0	NA	0	0	0	1	0
WagCmDlf_14888	0	1	1	0	0	0	1	1	1	1	1	0	1	0	1	1	0	0	1	1	0	0	0	1	0	0	0	0	0	0	1	1	1	0	1	1	1	0	0	0	0	0	0	1	0	0	0	1	0
WagCmDlf_07431	0	1	1	0	0	0	1	1	1	1	1	0	1	0	1	1	0	0	1	1	0	0	0	1	0	0	0	0	0	0	1	1	1	0	1	1	1	0	0	0	0	0	0	1	0	0	0	1	0
WagCmDlf_27067	1	1	2	0	0	0	1	2	2	1	1	0	2	1	NA	2	0	1	1	1	1	1	1	1	1	1	1	1	0	0	1	2	1	0	1	2	1	1	1	0	1	1	0	1	1	0	1	2	0
WagCmDlf_25502	1	1	1	1	1	1	1	0	1	2	2	2	0	1	NA	1	1	0	0	1	1	1	1	1	0	0	0	1	1	1	0	1	2	1	1	1	1	1	1	0	1	2	NA	0	2	1	0	2	1
WagCmDlf_21006	0	1	1	0	0	0	1	1	1	1	1	0	1	0	1	1	0	0	1	1	0	0	0	1	0	0	0	0	0	0	1	1	0	0	1	1	1	0	0	0	0	0	0	1	0	0	0	1	0
WagCmDlf_04428	0	1	1	0	0	0	1	1	1	1	1	0	1	0	1	1	0	0	1	1	0	0	0	1	0	0	0	0	0	0	1	1	0	0	1	1	1	0	0	0	0	0	0	1	0	0	0	1	0
WagCmDlf_17799	0	1	1	0	0	0	1	1	1	1	1	0	1	0	1	1	0	0	1	1	0	0	0	1	0	0	0	0	0	0	1	1	0	0	1	1	1	0	0	0	0	0	0	NA	0	0	0	1	0
WagCmDlf_06286	1	1	2	0	0	0	1	2	2	1	1	0	2	1	2	2	0	1	1	1	1	1	1	1	1	1	1	1	0	0	1	2	0	0	1	2	1	1	1	0	1	1	0	1	1	0	1	2	0
WagCmDlf_11546	1	2	1	2	2	2	1	2	1	1	1	1	1	2	2	2	1	2	2	2	2	2	2	2	1	1	1	0	1	1	1	1	3	1	2	2	1	0	2	0	1	0	1	2	1	1	1	2	1
WagCmDlf_00734	1	0	1	0	0	0	0	1	0	0	0	0	1	1	1	1	0	1	0	0	1	1	1	0	1	1	NA	1	0	0	0	1	0	0	0	1	0	1	1	0	1	1	0	0	1	0	1	NA	0
WagCmDlf_08969	2	1	2	1	2	0	2	1	1	2	1	2	1	2	NA	1	2	2	2	2	1	1	2	2	2	2	3	3	2	1	2	2	1	1	0	3	2	2	2	1	2	2	1	2	2	1	3	NA	2
WagCmDlf_10763	0	1	NA	0	0	0	1	1	1	1	1	0	1	0	NA	1	0	0	1	NA	0	0	0	1	0	0	0	0	0	0	1	NA	0	0	1	1	1	0	0	1	0	0	0	NA	0	0	0	1	0
WagCmDlf_22811	1	0	1	0	0	0	0	1	0	0	0	0	1	1	1	1	0	1	0	0	1	1	1	0	1	1	1	1	0	0	0	1	0	0	0	1	0	1	1	0	1	1	0	0	1	0	1	1	0
WagCmDlf_25856	1	0	1	0	0	0	0	1	0	0	0	0	1	1	1	1	0	1	0	0	1	1	1	0	1	1	1	1	0	0	0	1	0	0	0	1	0	1	1	0	1	1	0	0	1	0	1	1	0
WagCmDlf_00328	1	0	1	0	0	0	0	1	0	0	0	0	1	1	1	1	0	1	0	0	1	1	1	0	1	1	1	1	0	0	0	1	0	0	0	1	0	1	1	0	1	1	0	0	1	0	1	1	0
WagCmDlf_13454	1	0	1	0	0	0	0	1	0	0	0	0	1	1	1	1	0	1	0	0	1	1	1	0	1	1	1	1	0	0	0	NA	0	0	0	1	0	1	1	0	1	1	0	0	1	0	1	1	0
WagCmDlf_25727	0	1	NA	0	0	1	0	1	1	0	0	0	1	0	0	0	0	0	0	1	1	1	0	0	1	0	1	0	1	1	1	1	0	1	0	0	0	1	1	1	0	1	1	0	1	1	1	0	1
WagCmDlf_15436	1	1	NA	1	2	0	2	0	1	2	1	2	0	1	NA	0	2	1	2	2	0	0	1	2	1	1	2	2	2	1	2	1	1	1	0	2	2	1	1	1	1	1	1	2	1	1	2	1	2
WagCmDlf_11961	1	0	1	0	0	0	0	1	0	0	0	0	NA	1	1	1	0	1	0	0	1	1	1	0	1	1	1	1	0	0	0	1	0	0	0	1	0	1	1	0	1	1	0	0	1	0	1	NA	0
WagCmDlf_08767	0	1	1	0	0	0	1	1	1	1	1	0	1	0	1	1	0	0	1	1	0	0	0	1	0	0	0	0	0	0	1	1	0	0	1	1	0	0	0	1	0	0	0	1	0	0	0	1	0
WagCmDlf_24341	1	0	0	0	1	0	1	0	1	1	1	1	0	0	1	0	1	0	1	1	0	0	0	1	1	0	1	1	1	0	1	1	1	1	0	1	1	1	0	1	0	1	1	1	0	1	1	0	1
WagCmDlf_21404	0	1	1	0	0	0	1	1	1	1	1	0	1	0	1	1	0	0	1	1	0	0	0	1	0	0	0	0	0	0	1	1	0	0	1	1	0	0	0	1	0	0	0	1	0	0	0	1	0
WagCmDlf_11894	0	1	NA	0	0	0	1	1	1	1	1	0	1	0	NA	1	0	0	1	1	0	0	0	1	0	0	0	0	0	0	1	1	0	0	1	1	0	0	0	1	0	0	0	1	0	0	0	1	0
WagCmDlf_00419	0	1	1	0	0	0	1	1	1	1	1	0	1	0	NA	1	0	0	1	1	0	0	0	1	0	0	0	0	0	0	1	1	0	0	1	1	0	0	0	1	0	0	0	1	0	0	0	1	0
WagCmDlf_28336	1	0	0	0	1	0	1	0	1	1	1	1	0	0	1	0	1	0	1	1	0	0	0	1	NA	0	1	1	1	0	1	1	1	1	0	1	1	1	0	1	0	1	1	1	0	1	1	0	1
WagCmDlf_22457	1	1	0	2	NA	2	0	1	0	0	0	1	0	2	1	1	1	NA	1	1	2	2	2	1	1	1	1	0	1	1	0	0	2	1	1	1	0	0	2	0	1	0	1	1	1	1	1	1	1
WagCmDlf_18140	1	1	1	1	2	0	2	0	1	2	1	2	0	1	NA	0	2	1	2	2	0	0	1	2	1	1	2	2	2	1	2	1	1	1	0	2	2	1	1	1	1	1	1	NA	1	1	2	1	2
WagCmDlf_22291	1	1	1	1	2	0	2	0	1	2	1	2	0	1	2	0	2	1	2	2	0	0	1	2	1	1	2	2	2	1	2	1	1	1	0	2	2	1	1	1	1	1	1	NA	1	1	2	1	2
WagCmDlf_20480	1	1	0	2	2	2	0	1	0	NA	0	1	0	NA	1	1	1	2	1	1	2	2	2	1	1	1	1	0	1	1	0	NA	2	1	1	1	0	0	2	0	NA	0	1	1	1	1	1	1	1
WagCmDlf_00979	1	1	0	2	2	2	0	1	0	0	0	1	0	2	1	1	1	2	1	1	2	2	2	1	1	1	1	0	1	1	0	0	2	1	1	1	0	0	2	0	1	0	1	1	1	1	1	1	1
WagCmDlf_24891	1	1	0	2	2	2	0	1	0	0	0	1	0	2	1	1	1	2	1	1	2	2	2	1	1	1	1	0	1	1	0	0	2	1	1	1	0	0	2	0	1	0	1	1	1	1	1	1	1
WagCmDlf_25306	1	0	1	0	0	0	0	1	0	0	0	0	1	1	1	1	0	1	0	0	1	1	1	0	1	1	1	1	0	0	0	1	0	0	0	1	0	1	1	0	1	1	0	0	1	0	1	1	0
WagCmDlf_08834	1	0	1	0	0	0	0	1	0	0	0	0	1	1	1	1	0	1	0	0	1	1	1	0	1	1	1	1	0	0	0	1	0	0	0	1	0	1	1	0	1	1	0	0	1	0	1	1	0
WagCmDlf_18300	0	1	1	0	0	0	1	1	1	1	1	0	1	0	1	1	0	0	1	1	0	0	0	1	0	0	0	0	0	0	1	1	NA	0	1	1	0	0	0	1	0	0	0	1	0	0	0	1	0
WagCmDlf_16740	0	1	1	0	0	0	1	1	1	1	1	0	1	0	NA	1	0	0	1	1	0	0	0	1	0	0	0	0	0	0	NA	NA	0	0	1	1	0	0	0	1	0	0	NA	1	0	0	0	1	0
WagCmDlf_06441	0	1	1	0	0	0	1	1	1	1	1	0	1	0	1	1	0	0	1	1	0	0	0	1	0	0	0	0	0	0	1	1	0	0	1	1	0	0	0	1	0	0	NA	1	0	0	0	NA	0
WagCmDlf_04262	0	1	1	0	0	0	1	1	1	1	1	0	1	0	1	1	0	0	1	1	0	0	0	1	0	0	0	0	0	0	1	1	0	0	1	1	0	0	0	1	0	0	0	1	0	0	0	1	0
WagCmDlf_00945	0	1	NA	0	0	0	1	1	1	1	1	0	1	0	1	1	0	0	1	1	0	0	0	1	0	0	0	0	0	0	1	1	0	0	1	1	0	0	0	1	0	0	0	1	0	0	0	1	0
WagCmDlf_12510	0	1	NA	0	0	0	1	1	1	1	1	0	1	0	1	1	0	0	1	1	0	0	0	1	0	0	0	0	0	0	1	1	0	0	1	1	0	0	0	1	0	0	0	1	0	0	0	1	0
WagCmDlf_02631	0	1	1	0	0	0	1	1	1	1	1	0	1	0	1	1	0	0	1	1	0	0	0	1	0	0	0	0	0	0	1	1	0	0	1	1	0	0	0	1	0	0	0	1	0	0	0	1	0
WagCmDlf_12365	0	1	1	0	0	0	1	1	1	1	1	0	1	0	1	1	0	0	1	1	0	0	0	1	0	0	0	0	0	0	1	1	0	0	1	1	0	0	0	1	0	0	0	1	0	0	0	1	0
WagCmDlf_07083	0	1	1	0	0	1	0	1	1	0	0	0	1	0	0	0	0	0	0	1	1	1	0	0	1	0	1	0	1	1	1	1	0	1	0	0	0	1	1	1	0	1	1	0	1	1	1	0	1
WagCmDlf_22780	0	1	1	0	0	1	0	1	1	0	0	0	1	0	NA	0	0	0	0	1	1	1	0	0	1	0	1	0	1	1	1	1	0	1	NA	NA	NA	1	1	1	0	1	NA	0	1	1	1	0	1
WagCmDlf_18460	1	0	0	0	1	0	1	0	1	1	1	1	0	0	1	0	1	0	1	1	0	0	0	1	1	0	1	1	1	0	1	1	1	1	0	1	1	1	0	1	0	1	1	1	0	1	1	0	1
WagCmDlf_18117	1	0	0	0	1	0	1	0	1	1	1	1	0	0	1	0	1	0	1	1	0	0	0	1	1	0	1	1	1	0	1	1	1	1	0	1	1	1	0	1	0	1	1	1	0	1	1	0	1
WagCmDlf_01249	1	0	0	0	1	0	1	0	1	1	1	1	0	0	1	0	1	0	1	1	0	0	0	1	1	0	1	1	1	0	1	1	1	1	0	1	1	1	0	1	0	1	1	1	0	1	1	0	1
WagCmDlf_00608	1	0	1	0	0	0	0	1	1	0	0	0	1	1	1	1	0	1	0	0	1	NA	1	0	1	1	1	1	0	0	0	1	0	0	0	1	0	1	1	0	1	1	1	0	1	0	1	NA	0
WagCmDlf_13580	0	1	1	0	0	1	0	1	1	0	0	0	1	0	0	0	0	0	0	1	1	1	0	0	1	0	1	0	1	1	1	1	0	1	0	0	0	1	1	1	0	1	1	0	1	1	1	0	1
WagCmDlf_25476	0	1	1	0	0	1	0	1	1	0	0	0	1	0	0	0	0	0	0	1	1	1	0	0	1	0	1	0	1	1	1	1	0	1	0	0	0	1	1	1	0	1	1	0	1	1	1	0	1
WagCmDlf_08338	0	1	1	0	0	1	0	1	1	0	0	0	1	0	0	0	0	0	0	1	1	1	0	0	1	0	1	0	1	1	1	1	0	1	0	0	0	1	1	1	0	1	1	0	1	1	1	0	1
WagCmDlf_12511	1	0	1	0	0	0	0	1	1	0	0	0	1	1	1	1	0	1	0	0	1	1	1	0	1	1	1	1	0	0	0	1	0	0	0	1	0	1	1	0	1	1	0	0	1	0	1	1	0
WagCmDlf_18485	0	1	1	0	0	1	0	1	1	0	0	0	1	0	0	0	0	0	0	1	1	1	0	0	1	0	1	0	1	1	1	1	0	1	0	0	0	1	1	1	0	1	1	0	1	1	1	0	1
WagCmDlf_11351	1	0	0	0	1	0	1	0	1	1	1	1	0	0	1	0	1	0	1	1	0	0	0	1	1	0	1	1	1	0	1	1	1	1	0	1	1	1	0	1	0	1	1	NA	0	1	1	0	1
WagCmDlf_26253	1	1	0	2	2	2	0	1	0	0	0	1	0	2	NA	1	1	2	1	1	2	2	2	1	1	1	1	0	1	1	0	0	2	1	1	1	0	0	2	0	1	0	1	NA	0	1	1	1	1
WagCmDlf_04502	1	1	0	2	2	2	0	1	0	0	0	1	0	2	1	1	1	NA	1	1	2	2	2	1	1	1	1	0	1	1	0	0	2	1	1	1	0	0	NA	0	1	0	1	1	0	1	1	1	1
WagCmDlf_17704	1	1	0	2	2	2	0	1	0	0	0	1	0	NA	NA	1	1	2	1	1	2	2	2	1	1	1	1	0	1	1	0	0	2	1	1	1	0	0	2	NA	1	0	1	1	0	1	1	1	1
WagCmDlf_23229	1	1	0	NA	2	2	0	1	0	0	0	1	0	2	1	1	1	NA	1	1	2	2	2	1	1	1	1	0	1	1	0	0	2	1	1	1	0	0	2	0	1	0	1	1	0	1	1	1	1
WagCmDlf_19122	1	0	0	0	1	0	1	0	1	1	1	1	0	0	1	0	1	0	1	1	0	0	0	1	1	0	1	1	1	0	1	1	1	1	0	1	1	1	0	1	0	1	1	1	0	1	1	0	1
WagCmDlf_18585	0	1	1	0	0	0	1	1	1	1	1	0	1	0	1	1	0	0	1	1	0	0	0	1	0	0	0	0	0	0	1	1	0	0	1	1	0	0	0	1	0	0	0	1	0	0	0	1	0
WagCmDlf_20424	0	1	1	0	0	0	1	1	1	1	1	0	1	0	1	1	0	0	1	1	0	0	0	1	0	0	0	0	0	0	1	1	0	0	1	1	0	0	0	1	0	0	0	1	0	0	0	1	0
WagCmDlf_02008	0	1	1	0	0	0	1	1	1	1	1	0	1	0	1	1	0	0	1	1	0	0	0	1	0	0	0	0	0	0	1	NA	0	0	1	1	0	0	0	1	0	0	0	1	0	0	0	1	0
WagCmDlf_20813	1	0	0	0	1	0	1	0	1	NA	1	1	0	0	1	0	1	0	1	1	0	0	0	1	1	0	1	1	1	0	1	NA	1	1	0	1	1	1	0	1	0	1	1	1	0	1	1	0	1
WagCmDlf_19955	1	0	0	0	1	0	1	0	1	1	1	1	0	0	1	0	1	0	1	1	0	0	0	1	1	0	1	1	1	0	1	1	1	1	0	1	1	1	0	1	0	1	1	1	0	1	1	0	1
WagCmDlf_08715	1	1	0	2	2	2	0	1	0	0	0	1	0	2	1	1	1	2	1	1	2	2	1	1	1	1	1	0	1	1	0	0	2	1	1	1	1	0	2	0	1	0	1	1	0	1	1	1	1
WagCmDlf_07971	0	1	1	0	0	1	0	1	1	0	0	0	1	0	0	0	0	0	0	1	1	NA	0	0	1	0	1	0	1	1	1	1	0	1	0	0	1	1	1	1	0	1	1	0	NA	1	1	0	1
WagCmDlf_24260	0	1	1	0	0	1	0	1	1	0	0	0	NA	0	0	0	0	0	0	1	1	1	0	0	1	0	1	0	1	1	1	NA	0	1	0	0	1	1	1	1	0	1	1	0	1	1	1	0	1
WagCmDlf_08260	0	1	1	0	0	0	0	1	1	1	1	0	1	0	1	1	0	0	1	1	0	0	0	1	0	0	0	0	0	0	1	1	0	0	1	1	0	0	0	1	0	0	0	1	0	0	0	1	0
WagCmDlf_00271	0	1	1	0	0	1	0	1	1	0	0	0	1	0	0	0	0	0	0	1	1	1	0	0	1	0	1	0	1	1	1	1	0	1	0	0	1	1	1	1	0	1	1	0	1	1	1	0	1
WagCmDlf_22591	0	1	1	0	0	1	0	1	1	0	0	0	1	0	0	0	0	0	0	1	1	1	0	0	1	0	1	0	1	1	1	1	0	1	0	0	1	1	1	1	0	1	1	0	1	1	1	0	1
WagCmDlf_09582	1	0	1	0	0	0	0	1	1	0	0	0	1	1	NA	1	0	1	0	0	1	1	1	0	1	1	1	1	0	0	0	1	0	0	0	1	0	1	1	0	1	1	0	0	1	0	1	1	0
WagCmDlf_13027	1	0	0	0	1	0	1	0	1	1	1	1	0	0	1	0	1	0	NA	1	0	0	0	1	1	0	1	1	1	0	1	1	1	1	0	1	1	1	0	1	0	2	1	1	0	1	1	0	1
WagCmDlf_13766	0	1	1	0	0	1	0	1	1	0	0	0	1	0	0	0	0	0	0	1	NA	1	0	0	1	0	1	0	1	1	1	1	0	1	0	0	1	1	1	1	0	1	1	0	1	1	1	0	1
WagCmDlf_01859	0	1	1	0	0	1	0	1	1	0	0	0	1	0	0	0	0	0	0	1	1	1	0	0	1	0	1	0	1	1	1	1	0	1	0	0	1	1	1	1	0	1	1	0	1	1	1	0	1
WagCmDlf_16449	0	1	1	0	0	1	0	1	1	0	0	0	1	0	0	0	0	0	0	1	1	1	0	0	1	0	1	0	1	NA	1	1	0	1	0	0	NA	1	1	1	0	1	1	0	1	1	1	0	1
WagCmDlf_17748	1	0	0	0	1	0	1	0	1	1	1	1	0	0	1	0	1	0	1	1	0	0	0	1	1	0	1	1	1	0	1	1	1	1	0	1	1	1	0	1	0	1	NA	1	0	1	1	0	1
WagCmDlf_16538	1	0	NA	0	0	0	0	1	1	0	0	0	1	1	1	1	0	1	0	0	1	1	1	0	1	1	1	1	0	0	0	1	0	0	0	1	0	1	1	0	1	1	0	0	0	0	1	1	0
WagCmDlf_24884	1	0	1	0	0	0	0	1	1	0	0	0	1	1	1	1	0	1	0	0	1	1	1	0	1	1	1	1	0	0	0	1	0	0	0	1	0	1	1	0	1	1	0	0	0	0	1	1	0
WagCmDlf_05852	1	0	1	0	0	0	0	1	1	0	0	0	1	1	1	1	0	1	0	0	1	1	1	0	1	1	1	1	0	0	0	1	0	0	0	1	0	1	1	0	1	1	0	0	0	0	1	1	0
WagCmDlf_25127	1	0	1	0	0	0	0	1	1	0	0	0	1	1	NA	1	0	1	0	0	1	1	1	0	1	1	1	1	0	0	0	1	0	0	0	1	0	1	1	0	1	1	0	0	0	0	1	1	0
WagCmDlf_28586	1	0	0	0	1	0	1	0	1	1	1	1	0	0	1	0	1	0	1	1	0	0	0	1	1	0	1	1	1	0	1	1	1	1	0	1	1	1	0	1	0	1	1	1	0	1	1	0	1
WagCmDlf_02571	1	0	1	0	0	0	0	1	1	0	0	0	1	1	NA	1	0	1	0	0	1	1	1	0	1	1	1	1	0	0	0	1	0	0	0	1	0	1	1	0	1	1	0	0	0	0	1	1	0
WagCmDlf_19088	0	1	1	0	0	0	0	1	NA	NA	1	0	1	0	1	1	0	0	1	1	0	0	0	1	0	0	0	0	0	0	1	1	0	0	1	1	0	0	0	1	0	0	0	1	0	0	0	1	0
WagCmDlf_23068	0	1	1	0	0	0	0	1	1	NA	1	0	NA	0	1	1	0	0	1	1	0	0	0	1	0	0	0	0	0	0	1	NA	0	0	1	1	0	0	0	1	0	0	0	NA	0	0	0	1	0
WagCmDlf_11843	0	1	1	0	0	0	0	1	1	1	1	0	1	0	1	1	0	0	1	1	0	0	0	1	0	0	0	0	0	0	1	1	0	0	1	1	0	0	0	1	0	0	0	1	0	0	0	1	0
WagCmDlf_28070	0	1	1	0	0	0	0	1	1	1	1	0	1	0	1	1	0	0	1	1	0	0	0	1	0	0	0	0	0	0	1	1	0	0	1	1	0	0	0	1	0	0	0	1	0	0	0	1	0
WagCmDlf_08902	0	1	1	0	0	0	0	1	1	1	1	0	1	0	1	1	0	0	1	1	0	0	0	1	0	0	0	0	0	0	1	1	0	0	1	1	0	0	0	1	0	0	0	1	0	0	0	1	0
WagCmDlf_01525	1	0	0	0	1	0	1	0	1	1	1	1	0	0	1	0	1	0	1	1	0	0	0	1	1	0	1	1	1	0	1	1	1	1	0	1	1	1	0	1	0	1	1	1	0	1	1	0	1
WagCmDlf_02522	1	0	0	0	1	0	1	0	1	1	1	1	0	0	1	0	1	0	1	1	0	0	0	1	1	0	1	1	1	0	1	1	1	1	0	1	1	1	0	1	0	1	1	1	0	1	1	0	NA
WagCmDlf_09563	1	1	0	2	2	2	0	1	0	0	0	1	0	2	1	1	1	2	1	1	2	2	1	1	2	1	1	0	1	2	0	0	2	1	1	1	1	0	2	0	1	0	1	1	0	1	1	1	1
WagCmDlf_11648	1	0	0	1	1	1	0	1	0	0	0	0	0	1	0	1	0	1	1	1	1	1	0	1	1	0	0	0	1	1	0	0	1	0	1	0	1	0	1	0	1	0	0	0	0	1	1	1	1
WagCmDlf_23334	1	0	0	1	1	1	0	1	0	0	0	0	0	1	0	1	0	1	1	1	1	1	0	1	1	0	0	0	1	1	0	0	1	0	1	0	1	0	1	0	1	0	0	0	0	1	1	1	1
WagCmDlf_03613	1	3	2	2	2	3	1	2	2	1	1	1	2	2	3	2	1	2	2	3	3	3	1	2	3	1	2	0	2	3	2	2	2	2	2	2	2	1	3	2	1	1	2	NA	1	2	2	2	2
WagCmDlf_20809	1	1	1	1	1	1	0	2	1	1	1	0	1	1	1	2	0	1	2	2	1	1	0	2	1	0	0	0	1	1	1	1	1	0	2	1	1	0	1	1	1	0	0	1	0	1	2	NA	1
WagCmDlf_09912	1	1	0	2	2	2	1	1	0	0	0	1	0	2	NA	1	1	2	1	1	2	2	1	1	NA	1	1	0	1	2	0	0	2	1	1	1	1	0	2	0	1	0	1	1	0	1	1	1	1
WagCmDlf_06304	0	1	1	0	0	1	0	1	1	0	0	0	1	0	0	0	0	0	0	1	1	1	0	0	1	0	1	0	1	1	1	1	0	1	0	0	1	1	1	1	0	1	1	0	1	1	1	0	1
WagCmDlf_18652	2	1	NA	1	1	1	1	1	2	2	2	2	1	2	1	2	1	1	0	1	2	2	2	1	1	1	1	2	1	1	0	2	2	1	1	2	1	2	2	0	2	3	1	0	2	1	1	NA	1
WagCmDlf_02720	0	1	1	0	0	0	0	1	1	1	1	0	1	0	1	1	0	0	1	1	0	0	0	1	0	0	0	0	0	0	1	1	0	0	1	1	0	0	0	1	0	0	0	1	0	0	0	1	0
WagCmDlf_20583	0	1	1	0	0	0	0	1	1	1	1	0	1	0	1	1	0	0	1	1	0	0	0	1	0	0	0	0	0	0	1	1	0	0	1	1	0	0	0	1	0	0	0	1	0	0	0	1	0
WagCmDlf_25422	0	1	1	0	0	0	0	1	1	1	1	0	1	0	1	1	0	0	1	1	0	0	0	1	0	0	0	0	0	0	1	1	0	0	1	1	0	0	0	1	0	0	0	1	0	0	0	1	0
WagCmDlf_11800	1	1	0	2	2	2	1	1	0	0	0	1	0	2	0	1	1	2	1	1	2	2	1	1	2	1	1	0	1	2	0	0	2	1	1	1	1	0	2	0	1	0	1	1	0	1	1	1	1
WagCmDlf_07173	1	1	0	2	2	NA	1	1	0	0	0	1	0	2	0	1	1	2	NA	1	NA	2	1	1	2	1	1	0	1	2	0	0	NA	1	1	1	NA	0	2	0	1	0	1	1	0	1	1	1	1
WagCmDlf_02844	0	1	1	0	0	0	0	1	1	1	1	0	1	0	1	1	0	0	1	1	0	0	0	1	0	0	0	0	0	0	1	1	0	0	1	1	0	0	0	1	0	0	0	NA	0	0	0	1	0
WagCmDlf_20165	1	1	0	2	2	2	1	1	0	0	0	1	0	2	0	1	1	2	1	1	2	2	1	1	2	1	1	0	1	2	0	0	2	1	1	1	1	0	2	0	1	0	1	1	0	1	1	1	1
WagCmDlf_15945	1	1	0	2	2	2	1	1	0	0	0	1	0	2	0	1	1	2	1	1	2	2	1	1	2	1	1	0	1	2	0	0	2	1	1	1	NA	0	2	0	1	0	1	1	0	1	1	1	1
WagCmDlf_03809	1	1	0	2	2	2	1	1	0	0	0	1	0	2	0	1	1	2	1	1	2	2	1	1	2	1	1	0	1	NA	0	0	2	1	1	1	1	0	2	0	1	0	NA	NA	0	1	1	1	1
WagCmDlf_26691	0	1	1	0	0	1	0	0	1	0	0	0	1	0	0	0	0	0	0	1	1	1	NA	0	1	0	1	0	1	1	1	1	0	1	0	0	1	1	1	1	0	1	1	0	1	1	1	0	1
WagCmDlf_10248	0	1	1	0	0	1	0	0	1	0	0	0	1	0	0	0	0	0	0	1	1	1	0	0	1	0	1	0	1	1	1	1	0	1	0	0	1	1	1	1	0	NA	1	0	1	1	1	0	1
WagCmDlf_20569	0	1	1	0	0	1	0	0	1	0	0	0	1	0	0	0	0	0	0	1	1	1	0	0	1	0	1	0	1	1	1	1	0	1	0	0	1	1	1	1	0	1	1	0	1	1	NA	0	1
WagCmDlf_26426	0	1	1	0	0	1	0	0	1	0	0	0	1	0	0	0	0	0	0	1	1	1	0	0	1	0	1	0	1	1	1	1	0	1	0	0	1	1	1	1	0	1	1	0	1	1	1	0	1
WagCmDlf_21036	0	1	1	0	0	1	0	0	1	0	0	0	1	0	0	0	0	0	0	1	1	1	0	0	1	0	1	0	1	1	1	1	0	1	0	0	1	1	1	1	0	1	1	0	1	1	1	0	1
WagCmDlf_17121	0	1	1	0	0	1	0	0	1	0	0	0	1	0	0	0	0	0	0	1	1	1	0	0	1	0	1	0	1	1	1	1	0	1	0	0	1	1	1	1	0	1	1	0	1	1	1	0	1
WagCmDlf_22970	0	1	1	0	0	1	0	0	1	0	0	0	1	0	0	0	0	0	0	1	1	1	0	0	1	0	1	0	1	1	1	1	0	1	0	0	1	1	1	1	0	1	1	0	1	1	1	0	1
WagCmDlf_26322	0	1	1	0	0	1	0	0	1	0	0	0	1	0	0	0	0	0	0	1	1	1	0	0	1	0	1	0	1	1	1	1	0	1	0	0	1	1	1	1	0	1	1	0	1	1	1	0	1
WagCmDlf_00011	1	0	0	1	1	1	0	1	0	1	0	0	0	1	0	1	0	1	1	1	1	1	0	1	1	0	0	0	1	1	0	0	1	0	1	0	1	0	1	0	1	0	0	0	0	1	1	1	1
WagCmDlf_00937	1	0	0	1	1	1	0	1	0	1	0	0	0	1	0	1	0	1	1	1	NA	1	0	1	1	0	0	0	1	1	0	0	1	0	1	0	NA	0	1	0	1	0	0	0	0	1	1	1	1
WagCmDlf_16402	1	0	0	1	1	1	0	1	0	1	0	0	0	1	0	1	0	NA	1	1	1	1	0	1	1	0	0	0	1	1	0	0	1	0	1	0	NA	0	1	0	1	0	0	0	0	1	1	1	1
WagCmDlf_15845	0	1	1	0	0	0	0	1	1	1	1	0	1	0	1	1	0	0	1	1	0	0	0	1	0	0	0	0	0	0	1	1	0	0	1	1	0	0	0	1	0	0	0	1	0	0	1	1	0
WagCmDlf_11470	0	1	1	0	0	1	0	0	1	0	0	0	1	0	0	0	0	0	0	1	1	1	0	0	1	0	1	0	1	1	1	1	0	1	0	0	1	1	1	1	0	1	1	0	1	1	1	0	1
WagCmDlf_17109	0	1	1	0	0	1	0	0	1	0	0	0	NA	0	0	0	0	0	0	1	1	1	0	0	1	0	1	0	1	1	1	1	0	1	0	0	1	1	1	1	0	1	1	0	1	1	1	0	1
WagCmDlf_11299	0	1	1	0	0	1	0	0	1	0	0	0	1	0	0	0	0	0	0	1	1	1	0	0	1	0	1	0	1	1	1	1	0	1	0	0	1	1	1	1	0	1	1	0	1	1	1	0	1
WagCmDlf_16953	0	1	1	0	0	1	0	0	1	0	0	0	1	0	0	0	0	0	0	1	1	1	0	0	1	0	1	0	1	1	1	1	0	1	0	0	1	1	1	1	0	1	1	0	1	1	1	0	1
WagCmDlf_22721	0	1	1	0	0	1	0	0	1	0	0	0	1	0	0	0	0	0	0	1	1	1	0	0	1	0	1	0	1	1	1	1	0	1	0	0	1	1	1	1	0	1	1	0	1	1	1	0	1
WagCmDlf_00510	0	1	1	0	0	1	0	0	1	0	0	0	1	0	0	0	0	0	0	1	1	1	0	0	1	0	1	0	1	1	1	1	0	1	0	0	1	1	1	1	0	1	NA	0	1	1	1	0	1
WagCmDlf_15353	1	2	1	2	2	3	0	2	1	0	0	1	1	2	1	1	1	2	1	2	3	3	1	1	2	1	2	0	2	2	1	1	2	2	1	1	2	1	3	1	1	1	2	1	1	2	2	1	2
WagCmDlf_26469	0	1	1	0	0	1	0	0	1	0	0	0	1	0	0	0	0	0	0	1	1	1	0	0	1	0	1	0	1	1	1	1	0	1	0	0	1	1	1	1	0	1	1	0	1	1	1	0	1
WagCmDlf_12287	0	1	1	0	0	1	0	0	1	0	0	0	1	0	0	0	0	0	0	1	1	1	0	0	1	0	1	0	1	1	1	1	0	1	0	0	1	1	1	1	0	1	1	0	1	1	1	0	1
WagCmDlf_19882	1	0	0	1	1	1	0	1	0	1	0	0	0	1	0	1	0	1	1	1	1	1	0	1	1	0	1	0	1	1	0	0	1	0	1	0	1	0	1	0	1	0	0	0	0	1	1	1	1
WagCmDlf_10548	1	0	0	NA	1	1	0	1	0	1	0	0	0	NA	0	1	0	1	1	1	NA	1	0	1	1	0	1	0	1	NA	0	0	2	0	1	0	1	0	1	0	1	0	0	0	0	1	1	1	1
WagCmDlf_16395	1	0	0	1	1	1	NA	1	0	1	0	0	0	1	0	1	0	1	1	1	1	1	0	1	1	0	1	0	1	1	0	0	1	0	1	0	1	0	1	0	1	0	0	0	0	1	1	1	1
WagCmDlf_05688	1	0	0	1	1	1	0	1	0	1	0	0	0	1	0	1	0	1	1	1	1	1	0	1	1	0	1	0	1	1	0	0	1	0	1	0	NA	0	1	0	1	0	0	0	0	1	1	1	1
WagCmDlf_00451	1	0	0	1	1	1	0	1	0	1	0	0	0	1	0	1	0	1	1	1	1	1	0	1	1	0	1	0	1	1	0	0	1	0	1	0	NA	0	1	0	1	0	0	0	0	1	1	1	1
WagCmDlf_00537	1	0	0	1	1	1	0	1	0	1	0	0	0	1	0	1	0	1	1	1	1	1	0	1	1	0	1	0	1	1	0	0	NA	0	1	0	1	0	1	0	1	0	0	0	0	1	1	1	1
WagCmDlf_01530	2	2	2	2	2	2	3	1	2	2	3	3	2	1	0	3	3	2	1	1	1	1	3	1	1	2	0	3	1	2	1	2	3	2	3	1	2	3	1	2	2	3	2	0	3	3	1	3	2
WagCmDlf_27259	1	1	1	1	1	1	0	2	1	2	1	0	1	1	1	2	0	1	2	2	1	1	0	2	1	0	0	0	1	1	1	1	1	0	2	0	1	0	1	1	1	1	0	NA	0	1	2	NA	1
WagCmDlf_18827	1	1	1	1	1	1	0	2	1	2	1	0	1	1	NA	2	0	1	2	2	1	1	0	2	1	0	0	0	1	1	1	1	1	0	2	0	1	0	1	1	1	1	0	NA	0	1	2	2	1
WagCmDlf_02291	1	2	1	2	2	2	2	0	1	1	2	3	0	2	0	1	2	1	0	1	2	2	2	1	1	1	1	1	1	2	0	1	3	2	1	3	1	1	2	0	1	2	2	1	2	1	1	2	1
WagCmDlf_23416	2	2	2	2	2	2	3	1	2	2	3	3	2	1	0	3	3	2	1	1	1	1	3	1	1	2	0	3	1	2	1	2	3	2	3	1	2	3	1	2	2	3	2	0	3	3	1	NA	2
WagCmDlf_13409	1	1	1	1	1	1	0	2	1	2	1	0	1	1	1	2	0	1	2	2	1	1	0	2	1	0	0	0	1	1	1	1	1	0	2	0	1	0	1	1	1	1	0	1	0	1	2	2	1
WagCmDlf_16758	1	2	1	2	2	NA	2	0	1	1	2	3	0	2	0	1	2	1	0	1	2	2	2	1	1	1	1	1	1	2	0	1	3	2	1	3	1	1	2	0	1	2	2	1	2	1	1	2	1
WagCmDlf_23946	1	2	1	2	2	2	2	0	1	1	2	3	0	2	0	1	2	1	0	1	2	2	2	1	1	1	1	1	1	2	0	1	3	2	1	3	1	1	2	0	1	2	2	1	2	1	1	2	1
WagCmDlf_23703	1	2	1	2	2	2	2	0	1	1	2	3	0	2	0	1	2	1	0	1	2	2	2	1	1	1	1	1	1	2	0	1	3	2	1	3	1	1	2	0	1	2	2	1	2	1	1	2	1
WagCmDlf_15773	1	0	0	1	1	1	0	1	0	1	0	0	0	1	0	1	0	1	1	1	1	1	0	1	1	0	1	0	1	1	0	0	1	0	1	0	1	0	1	0	1	0	0	0	0	1	1	1	1
WagCmDlf_20150	1	0	0	1	1	1	0	1	0	1	0	0	0	1	0	1	0	1	1	1	1	1	0	1	1	0	1	0	1	1	0	0	1	0	1	0	1	0	1	0	1	0	0	0	0	1	1	1	1
WagCmDlf_04857	1	0	0	1	1	1	0	1	0	1	0	0	0	1	0	1	0	1	1	1	1	1	0	1	1	0	1	0	1	1	0	0	1	0	1	0	1	0	1	0	1	0	0	0	0	1	1	1	1
WagCmDlf_18691	1	0	0	1	1	1	0	1	0	1	0	0	0	1	0	1	0	1	1	1	1	1	0	1	1	0	1	0	1	1	0	0	1	0	1	0	1	0	1	0	1	0	0	0	0	1	1	1	1
WagCmDlf_02288	2	3	2	2	3	3	2	2	3	2	2	2	2	2	NA	2	2	2	3	4	3	3	1	3	4	1	3	1	3	3	3	3	3	3	2	3	3	2	3	3	1	2	3	4	1	3	3	2	3
WagCmDlf_18178	1	1	1	0	1	1	1	0	2	1	1	1	1	0	1	0	1	0	1	2	1	1	0	1	2	0	2	1	2	1	2	2	1	2	0	1	2	2	1	2	0	2	2	1	1	2	2	0	2
WagCmDlf_01795	1	1	1	0	1	1	1	0	2	1	1	1	1	0	1	0	1	0	1	2	1	1	0	1	2	0	2	1	2	1	2	2	1	2	0	1	2	2	1	2	0	2	2	1	1	2	2	0	2
WagCmDlf_09076	1	1	1	0	1	1	1	0	2	1	1	1	1	0	1	0	1	0	1	2	1	1	0	1	2	0	2	1	2	1	2	2	1	2	0	1	2	2	1	2	0	2	2	NA	1	2	2	0	2
WagCmDlf_22596	1	1	NA	0	1	1	1	0	2	1	1	1	NA	0	1	0	1	0	1	2	1	1	0	1	2	0	2	1	2	1	2	2	1	2	0	1	2	2	1	2	0	2	2	1	1	2	2	0	2
WagCmDlf_04922	1	1	0	2	1	1	1	2	0	2	1	1	1	2	NA	0	1	1	2	1	1	1	1	2	0	2	2	1	2	1	2	0	0	1	1	1	1	0	1	1	2	0	0	2	2	0	1	1	1
WagCmDlf_11622	1	0	0	1	1	1	0	1	0	1	0	0	0	1	0	1	0	1	1	1	1	1	0	1	1	0	1	0	1	1	0	0	1	0	1	0	1	0	1	0	1	0	0	0	0	1	0	1	1
WagCmDlf_16911	1	1	1	1	1	1	2	1	1	1	1	1	2	0	0	2	2	2	1	1	0	0	2	0	1	2	0	2	0	1	1	1	1	1	2	0	1	2	0	2	1	0	1	0	1	2	0	1	1
WagCmDlf_27087	1	1	1	1	1	1	2	1	1	1	1	1	2	0	0	2	2	2	1	1	0	0	2	0	1	2	0	2	0	1	1	1	1	1	2	0	1	2	0	2	1	0	1	0	1	2	0	1	1
WagCmDlf_17995	1	1	1	1	1	1	2	1	1	1	1	1	2	0	0	2	2	2	1	1	0	0	2	0	1	2	0	2	0	NA	1	1	1	1	2	0	1	2	0	2	1	0	1	0	1	2	0	1	1
WagCmDlf_04361	1	1	1	1	1	1	2	1	1	1	1	1	2	0	0	2	2	2	NA	1	0	0	2	0	1	2	0	2	0	1	1	1	1	1	2	0	1	2	0	2	1	0	1	0	1	2	0	1	1
WagCmDlf_20850	1	1	1	1	1	1	2	1	1	1	1	1	2	0	0	2	NA	2	1	1	0	0	2	0	1	2	0	2	0	1	1	1	NA	1	NA	0	1	2	0	2	1	0	1	0	1	2	0	1	1
WagCmDlf_16315	0	1	1	0	0	0	0	1	1	1	1	0	1	0	1	1	0	0	1	1	0	0	0	1	0	0	0	0	0	0	1	1	0	0	1	0	0	0	0	1	0	1	0	1	0	0	1	1	0
WagCmDlf_12213	0	1	1	0	0	0	0	1	1	1	1	0	1	0	1	1	0	0	1	1	0	0	0	1	0	0	0	0	0	0	1	1	0	0	1	0	0	0	0	1	0	1	0	NA	0	0	1	1	0
WagCmDlf_14278	0	1	0	1	1	1	1	1	0	0	0	1	0	1	0	0	1	1	0	0	1	1	1	0	1	1	1	0	0	1	0	NA	1	1	0	1	0	0	1	0	0	NA	1	NA	0	0	0	0	0
WagCmDlf_27051	1	2	1	2	2	2	2	0	1	1	2	3	0	2	0	1	2	1	0	1	2	2	2	1	1	1	1	1	1	2	0	1	3	2	1	3	1	1	2	0	1	2	2	1	2	1	1	2	1
WagCmDlf_15727	0	1	0	1	1	NA	1	1	0	0	0	1	0	1	0	0	1	1	0	0	1	1	1	0	1	NA	1	0	0	1	0	0	NA	1	0	1	0	0	1	0	0	0	1	1	0	0	0	0	0
WagCmDlf_23203	0	1	0	1	1	1	1	1	0	0	0	1	0	1	0	0	1	1	0	0	1	1	1	0	1	1	1	0	0	1	0	0	1	1	0	1	0	0	1	0	0	0	1	1	0	0	0	0	0
WagCmDlf_24115	2	1	1	2	1	1	1	3	1	2	1	1	2	3	NA	1	1	2	2	1	2	2	2	2	1	3	3	2	2	1	2	1	0	1	1	2	1	1	2	1	3	1	1	2	2	0	2	2	1
WagCmDlf_26976	2	1	1	2	1	1	1	3	1	2	1	1	2	3	NA	1	1	2	2	1	2	2	2	2	1	3	3	2	2	1	2	1	0	1	1	2	1	1	2	1	3	1	1	2	2	0	2	2	1
WagCmDlf_20195	2	1	1	2	1	1	1	3	1	2	1	1	2	3	NA	1	1	2	2	1	2	2	2	2	1	3	3	2	2	1	2	1	0	1	1	2	1	1	2	1	3	1	1	NA	2	0	2	2	1
WagCmDlf_02490	2	1	1	2	1	1	1	3	1	2	1	1	2	3	NA	1	1	2	2	1	2	2	2	2	1	3	3	2	2	1	2	1	0	1	1	2	1	1	2	1	3	1	1	NA	2	0	2	NA	1
WagCmDlf_14466	2	1	1	2	1	1	1	3	1	2	1	1	2	3	4	1	1	2	2	1	2	2	2	2	NA	3	3	2	2	1	2	1	0	1	1	2	1	1	2	1	3	1	1	2	2	0	2	2	1
WagCmDlf_24319	2	1	1	2	1	1	1	3	1	2	1	1	2	3	4	1	1	2	2	1	2	2	2	2	1	3	3	2	2	1	2	1	0	1	1	2	1	1	2	1	3	1	1	2	2	0	2	2	1
WagCmDlf_14934	1	0	1	0	0	0	0	1	1	0	0	0	1	1	1	1	0	1	0	0	1	1	1	0	1	1	1	1	0	0	0	1	0	0	0	1	0	1	1	0	1	1	1	0	0	0	1	1	0
WagCmDlf_05331	2	1	NA	2	1	1	1	3	1	2	1	1	2	3	3	1	1	2	2	1	2	2	2	2	1	3	3	2	2	1	2	1	0	1	NA	2	1	1	2	1	3	1	1	NA	2	0	2	2	1
WagCmDlf_17648	1	0	1	0	0	0	0	1	1	0	0	0	1	1	1	1	0	1	0	0	1	1	1	0	1	1	1	1	0	0	0	1	0	0	0	1	0	1	1	0	1	1	1	0	0	0	1	1	0
WagCmDlf_10455	0	1	0	1	1	1	NA	1	0	0	0	1	0	1	0	0	1	1	0	0	1	1	1	0	1	1	1	0	0	1	NA	0	1	0	0	1	0	0	1	0	0	0	1	1	0	0	0	0	0
WagCmDlf_13115	1	0	1	0	0	0	0	1	1	0	0	0	1	1	1	1	0	1	0	0	1	1	1	0	1	1	1	1	0	0	0	1	0	0	0	1	0	1	1	0	1	1	1	0	0	0	1	1	0
WagCmDlf_18752	0	1	0	1	1	1	1	1	0	0	0	1	0	1	0	0	1	1	0	0	1	1	1	0	1	1	1	0	0	1	0	0	1	0	0	1	0	0	1	0	0	0	1	1	0	0	0	0	0
WagCmDlf_18944	0	1	0	1	1	1	1	1	0	0	0	1	0	1	0	0	1	1	0	0	1	1	1	0	1	1	1	0	0	1	0	0	1	0	0	1	0	0	1	0	0	0	1	1	0	0	0	0	0
WagCmDlf_27424	0	1	0	1	1	1	1	1	0	0	0	1	0	1	0	0	1	1	0	0	1	1	1	0	NA	1	1	0	0	1	0	0	1	0	0	1	0	0	1	0	0	0	1	1	0	0	0	0	0
WagCmDlf_16561	0	1	0	1	1	1	1	1	0	0	0	1	0	1	0	0	1	1	0	0	1	1	1	0	1	1	1	0	0	1	0	0	1	0	0	1	0	0	1	0	0	0	1	1	0	0	0	0	0
WagCmDlf_03536	0	1	0	1	1	1	1	1	0	0	0	1	0	1	0	0	1	1	0	0	1	1	1	0	1	1	1	0	0	1	0	0	1	0	0	1	0	0	1	0	0	0	1	1	0	0	0	0	0
WagCmDlf_12960	1	0	1	0	0	0	0	1	1	0	0	0	1	1	NA	1	0	1	0	0	1	1	1	0	1	1	1	1	0	0	0	1	0	0	0	1	0	1	1	0	1	1	1	0	0	0	1	1	0
WagCmDlf_14666	0	1	0	1	NA	1	1	1	0	0	0	1	0	1	0	0	1	1	0	0	1	1	1	0	1	1	1	0	0	1	0	0	1	0	0	NA	0	0	1	0	0	0	1	1	0	0	0	0	0
WagCmDlf_16370	1	0	1	0	0	0	0	1	1	0	0	0	1	1	1	1	0	1	0	0	1	1	1	0	1	1	1	1	0	0	0	1	0	0	0	1	0	1	1	0	1	1	1	0	0	0	1	1	0
WagCmDlf_13939	1	0	1	0	0	0	0	1	1	0	0	0	1	1	1	1	0	1	0	0	1	1	1	0	1	1	1	1	0	0	0	1	0	0	0	1	0	1	1	0	1	1	1	0	0	0	1	1	0
WagCmDlf_24426	1	0	1	0	0	0	0	1	1	0	0	0	1	1	1	1	0	1	0	0	1	1	1	0	1	1	1	1	0	0	0	1	0	0	0	1	0	1	1	0	1	1	1	0	0	0	1	1	0
WagCmDlf_08085	2	1	1	2	1	1	1	3	1	2	1	1	2	3	3	1	1	2	2	1	2	2	2	2	1	3	3	2	2	1	2	1	0	1	1	2	1	1	2	1	3	1	1	2	2	0	2	2	1
WagCmDlf_23012	1	1	1	1	1	1	2	1	1	1	1	1	2	0	0	2	2	1	1	1	0	0	2	0	1	2	0	2	0	1	1	1	1	1	2	0	1	2	0	2	1	0	1	0	1	2	0	1	1
WagCmDlf_11713	2	1	1	2	1	1	1	3	1	2	1	1	2	3	NA	1	1	2	2	1	2	2	2	2	1	3	3	2	2	1	2	1	0	1	1	2	1	1	2	1	3	1	1	2	2	0	2	2	1
WagCmDlf_02493	1	1	1	1	1	1	2	1	1	1	1	1	2	0	0	2	2	1	1	1	0	0	2	0	1	2	0	2	0	1	1	1	1	1	2	0	1	2	0	2	1	0	1	0	1	2	0	1	1
WagCmDlf_16750	1	1	1	1	1	1	2	1	1	1	1	1	2	0	0	2	2	1	1	1	0	0	2	0	1	2	0	2	0	1	1	1	1	1	2	0	1	2	0	2	1	0	1	0	1	2	0	1	1
WagCmDlf_26219	1	1	1	1	1	1	2	1	1	1	1	1	2	0	0	2	2	1	1	1	0	0	2	0	1	2	0	2	0	1	1	1	1	1	2	0	1	2	0	2	1	0	1	0	1	2	0	NA	1
WagCmDlf_24518	2	1	1	2	1	1	1	3	1	2	1	1	2	3	4	1	1	2	2	1	2	2	2	2	1	3	NA	2	2	1	2	1	0	1	1	2	1	1	2	1	3	1	1	3	2	0	2	NA	1
WagCmDlf_20270	1	1	0	2	1	1	1	2	0	2	1	1	1	2	2	0	1	1	2	1	1	1	1	2	0	2	2	1	2	1	2	0	0	1	1	1	1	0	1	1	2	0	0	2	2	0	1	1	1
WagCmDlf_09873	1	1	1	1	1	1	2	1	1	1	1	1	2	0	0	2	2	1	1	1	0	0	2	0	1	2	0	2	0	1	1	1	NA	1	NA	0	1	2	0	2	1	0	1	0	1	2	0	1	1
WagCmDlf_01820	0	1	0	1	1	1	1	1	0	0	0	1	0	1	0	0	1	1	0	0	1	1	1	0	1	1	1	0	0	1	0	0	1	0	0	1	0	0	1	0	0	0	1	1	0	0	0	0	0
WagCmDlf_16925	1	0	1	0	1	0	0	1	1	0	0	0	1	1	1	1	0	1	0	0	1	1	1	0	1	1	1	1	0	0	0	1	0	0	0	1	0	1	1	0	1	1	1	0	0	0	1	1	0
WagCmDlf_01113	1	0	0	0	1	0	1	0	1	1	1	NA	0	0	1	0	1	0	1	1	0	0	0	1	1	0	1	1	1	0	1	1	1	1	0	1	1	1	0	1	0	1	1	1	0	1	1	0	1
WagCmDlf_28610	1	0	0	0	1	0	1	0	1	1	1	1	0	0	NA	0	1	0	1	1	0	0	0	1	1	0	1	1	1	0	1	1	1	1	0	1	1	1	0	1	0	1	1	1	0	1	1	0	1
WagCmDlf_11410	1	0	0	0	1	0	1	0	1	1	1	1	0	0	1	0	1	0	NA	1	0	0	0	1	1	0	1	1	1	0	1	1	1	1	0	1	1	1	0	NA	0	1	1	1	0	1	1	0	1
WagCmDlf_20079	1	0	0	0	1	0	1	0	1	1	1	1	0	0	1	0	1	0	1	1	0	0	0	1	1	0	1	1	1	0	1	1	1	1	0	1	1	1	0	1	0	1	1	1	0	1	1	0	1
WagCmDlf_14204	1	0	0	0	1	0	1	0	1	1	1	1	0	0	1	0	1	0	1	1	0	0	0	1	1	0	1	1	1	0	1	1	1	1	0	1	1	1	0	1	0	1	1	1	0	1	1	0	1
WagCmDlf_14759	1	0	0	0	1	0	1	0	1	1	1	1	0	0	1	0	1	0	1	1	0	0	0	1	1	0	1	1	1	0	1	1	1	1	0	1	1	1	0	1	0	1	1	1	0	1	1	0	1
WagCmDlf_16099	1	0	0	0	1	0	1	0	1	1	1	1	0	0	1	0	1	0	1	1	0	0	0	1	1	0	1	1	1	0	1	1	1	1	0	1	1	1	0	1	0	1	1	1	0	1	1	0	1
WagCmDlf_18812	0	1	1	0	0	0	0	0	1	1	1	0	1	0	1	1	0	0	1	1	0	0	0	1	0	0	0	0	0	0	1	1	0	0	1	0	0	0	0	1	0	1	0	1	0	0	1	1	0
WagCmDlf_24292	0	1	1	0	0	0	0	0	1	1	1	0	1	0	1	1	0	0	1	1	0	0	0	1	0	0	0	0	0	0	1	1	0	0	1	0	0	0	0	1	0	1	0	1	0	0	1	1	0
WagCmDlf_19547	0	1	1	0	0	0	0	0	1	1	1	0	1	0	1	1	0	0	1	1	0	0	0	1	0	0	0	0	0	0	1	1	0	0	1	0	0	0	0	1	0	1	0	1	0	0	1	1	0
WagCmDlf_05027	0	1	1	0	0	0	0	0	1	1	1	0	1	0	1	1	0	0	1	1	0	0	0	1	0	0	0	0	0	0	1	1	0	0	1	0	0	0	0	1	0	1	0	1	0	0	1	1	0
WagCmDlf_15107	0	1	1	0	0	0	0	0	1	1	1	0	1	0	1	1	0	0	1	1	0	0	0	1	0	0	0	0	0	0	1	1	0	0	1	0	0	0	0	1	0	1	0	1	0	0	1	1	0
WagCmDlf_25535	0	1	1	0	0	0	0	0	1	1	1	0	1	0	NA	1	NA	0	1	1	0	0	0	1	0	0	0	0	0	0	1	1	0	0	1	0	0	0	0	1	0	1	0	1	0	0	1	1	0
WagCmDlf_06330	1	0	0	0	1	0	1	0	1	1	1	1	0	0	1	0	1	0	1	1	0	0	0	1	1	0	1	1	1	0	1	1	1	1	0	1	1	1	0	1	0	1	1	1	0	1	1	0	1
WagCmDlf_25616	1	0	0	0	1	0	1	0	1	1	1	1	0	0	1	0	1	0	1	1	0	0	0	1	1	0	1	1	1	0	1	1	1	1	0	1	1	1	0	1	0	1	1	1	0	1	1	0	1
WagCmDlf_02569	1	0	0	0	1	0	1	0	1	1	1	1	0	0	1	0	1	0	1	1	0	0	0	1	1	0	1	1	1	0	1	1	1	1	0	1	1	1	0	1	0	1	1	1	0	1	1	0	1
WagCmDlf_10947	1	0	0	0	1	0	1	0	1	1	1	1	0	0	1	0	1	0	1	1	0	0	0	1	1	0	1	1	1	0	1	1	1	1	0	1	1	1	0	1	0	1	1	1	0	1	1	0	1
WagCmDlf_05512	1	0	0	0	1	0	1	0	1	1	1	1	0	0	NA	0	1	0	1	1	0	0	0	1	1	0	1	1	1	0	1	1	1	1	0	1	1	1	0	1	0	1	1	1	0	1	1	0	1
WagCmDlf_24896	2	0	1	0	1	0	1	1	2	0	1	1	1	1	NA	1	1	1	1	1	1	1	1	1	2	1	2	2	1	0	1	2	1	1	0	2	1	2	1	1	1	1	2	1	0	1	2	1	1
WagCmDlf_17599	1	0	1	0	1	0	0	1	1	0	NA	0	1	1	1	1	0	1	0	0	1	1	1	0	1	1	1	1	0	0	0	1	0	0	0	1	0	1	1	0	1	0	1	0	0	0	1	1	0
WagCmDlf_10132	1	0	1	0	1	0	0	1	1	0	0	0	1	1	1	1	0	1	0	0	1	1	1	0	1	NA	1	1	0	0	0	1	0	0	0	1	0	1	1	0	1	0	1	0	0	0	1	1	0
WagCmDlf_04275	1	0	1	0	1	0	0	1	1	0	0	0	1	1	1	1	0	1	0	0	1	1	1	0	NA	1	1	1	0	0	0	1	0	0	0	1	0	1	1	0	1	0	1	0	0	0	1	1	0
WagCmDlf_22519	0	1	0	1	1	1	1	1	0	0	0	1	0	1	0	0	1	1	0	0	1	1	1	0	NA	1	1	0	0	1	0	0	1	0	0	1	0	0	1	0	0	0	NA	1	0	0	0	0	0
WagCmDlf_15607	1	2	1	2	2	1	3	2	1	1	1	2	2	1	0	2	3	2	1	1	1	1	3	0	2	3	1	2	0	2	2	1	2	2	2	1	1	2	1	2	1	0	2	1	1	2	0	1	1
WagCmDlf_23736	0	1	0	1	1	1	1	1	0	0	0	1	0	1	0	0	1	1	0	0	1	1	1	0	1	1	1	0	0	1	0	0	1	0	0	1	0	0	1	0	0	0	1	1	0	0	0	0	0
WagCmDlf_08011	0	1	0	1	1	1	1	1	0	0	0	1	0	1	0	0	1	1	0	0	1	1	1	0	1	1	1	0	0	1	0	0	1	0	0	1	0	0	1	0	0	0	1	1	0	0	0	0	0
WagCmDlf_27204	0	1	0	1	NA	1	1	1	0	0	0	1	0	1	0	0	1	1	0	0	1	1	1	0	1	1	1	0	0	1	0	0	1	0	0	1	0	0	1	0	0	0	1	1	0	0	0	0	0
WagCmDlf_10823	0	1	0	1	1	1	1	1	0	0	0	1	0	1	0	0	1	1	0	0	1	1	1	0	1	1	1	0	0	1	0	0	1	0	0	1	0	0	1	0	0	0	1	1	0	0	0	0	0
WagCmDlf_06481	1	0	0	0	1	0	1	0	1	1	1	1	0	0	1	0	1	0	1	1	0	0	0	1	1	0	1	1	1	0	1	1	1	1	0	1	1	1	0	1	0	1	1	1	0	1	1	0	1
WagCmDlf_27049	0	1	0	1	1	1	1	1	0	0	0	1	NA	1	0	0	1	1	0	0	1	1	1	0	1	1	1	0	0	1	0	0	1	0	0	1	0	0	1	0	0	0	1	1	0	0	0	0	0
WagCmDlf_02453	1	2	1	2	2	2	2	1	1	1	2	3	0	2	0	1	2	2	0	1	2	2	2	1	1	1	1	1	1	2	0	1	3	2	1	3	1	1	2	0	1	2	2	1	2	1	1	NA	1
WagCmDlf_00261	1	2	1	2	2	2	2	1	1	1	2	3	0	2	0	1	2	2	0	1	2	2	2	1	1	1	1	1	1	2	0	1	3	2	1	3	1	1	2	0	1	2	2	1	2	1	1	2	1
WagCmDlf_16009	0	1	0	1	1	1	1	1	0	0	0	1	0	1	0	0	1	1	0	0	1	1	1	0	1	1	1	0	0	1	0	0	1	0	0	1	0	0	1	0	0	0	1	1	0	0	0	0	0
WagCmDlf_24414	1	2	1	2	2	2	2	1	1	1	2	3	0	2	0	1	2	2	1	1	2	2	2	1	1	1	1	1	1	2	0	1	3	2	1	3	1	1	2	0	1	2	2	1	2	1	1	2	1
WagCmDlf_24045	1	2	1	2	2	2	2	1	1	1	2	3	0	2	0	1	2	2	1	1	2	2	2	1	1	1	1	1	1	2	0	1	3	2	1	3	1	1	2	0	1	2	2	1	2	1	1	2	1
WagCmDlf_26943	1	2	1	2	2	2	2	1	1	1	2	3	0	2	0	1	2	2	1	1	2	2	2	1	1	1	1	1	1	2	0	1	3	2	1	3	1	1	2	0	1	2	2	1	NA	1	1	2	1
WagCmDlf_21037	0	1	0	1	1	1	1	1	0	0	0	1	0	1	0	0	1	1	0	0	1	1	1	0	1	1	1	0	0	1	0	0	1	0	0	1	0	0	1	0	0	0	1	1	0	0	0	0	0
WagCmDlf_05647	0	1	NA	0	0	1	0	0	1	0	0	0	1	0	0	0	0	0	0	0	1	1	0	0	1	0	1	0	1	1	1	1	0	1	0	0	1	1	1	1	0	1	1	0	1	1	0	0	1
WagCmDlf_14294	0	1	1	0	0	1	0	0	1	0	0	0	1	0	0	0	0	0	0	0	1	1	0	0	1	0	1	0	1	1	1	1	0	1	0	0	1	1	1	1	0	1	1	0	1	1	0	0	1
WagCmDlf_09321	1	0	1	0	1	0	0	1	1	0	0	0	1	1	1	1	0	1	0	0	1	1	1	0	1	1	1	1	0	0	0	1	0	0	0	1	0	1	1	0	1	0	1	0	0	0	1	1	0
WagCmDlf_16257	0	1	1	0	0	1	0	0	1	1	1	0	1	0	NA	1	0	0	1	1	0	0	0	1	0	0	0	0	0	NA	1	1	0	0	1	0	0	0	0	1	0	1	0	1	0	0	1	1	0
WagCmDlf_21668	1	0	1	0	1	0	0	1	1	0	0	0	1	1	1	1	0	1	0	0	1	1	1	0	1	1	1	1	0	0	0	1	0	0	0	1	0	1	1	0	1	0	1	0	0	0	1	1	0
WagCmDlf_12916	1	2	1	2	1	2	1	2	1	2	1	1	2	2	NA	0	1	1	2	1	2	2	1	2	NA	2	3	1	3	2	3	1	0	2	1	1	2	1	2	2	2	2	1	NA	3	1	1	1	2
WagCmDlf_15394	0	1	0	1	1	1	1	1	0	0	0	1	0	1	0	0	1	1	0	0	1	1	1	0	1	1	1	0	0	1	0	0	1	0	0	1	0	0	1	1	0	0	NA	1	0	0	0	0	0
WagCmDlf_04203	0	1	0	1	1	1	1	1	0	0	0	1	0	1	0	0	1	1	0	0	1	1	1	0	1	1	1	0	0	1	0	0	1	0	0	1	0	0	1	1	0	0	1	1	0	0	0	0	0
WagCmDlf_00290	0	1	0	1	1	1	1	1	0	0	0	1	0	1	0	0	1	1	0	0	1	1	1	0	1	1	1	0	0	1	0	0	1	0	0	1	0	0	1	1	0	0	1	1	0	0	0	0	0
WagCmDlf_13954	0	1	0	1	1	1	1	NA	0	0	0	1	0	1	0	0	1	1	0	0	1	NA	1	0	1	1	1	0	0	1	0	0	1	0	0	1	0	0	1	1	0	0	1	1	0	0	0	0	0
WagCmDlf_01744	1	0	0	0	0	0	1	0	1	0	1	1	0	0	1	0	1	0	1	1	0	0	0	1	1	0	1	1	1	0	1	1	1	1	0	1	1	1	0	1	0	1	1	1	0	1	1	0	1
WagCmDlf_10600	0	1	1	0	0	1	0	0	1	0	0	0	1	0	0	0	0	0	0	0	1	1	0	0	1	0	1	0	1	1	1	1	0	1	NA	0	1	1	1	1	0	1	1	0	1	1	0	0	1
WagCmDlf_11372	1	1	0	2	1	1	1	2	0	2	1	1	1	2	2	0	1	1	1	1	1	1	1	2	0	2	1	1	2	1	2	0	0	1	1	1	1	0	NA	1	2	NA	0	NA	2	0	1	1	1
WagCmDlf_11423	1	0	1	0	1	0	0	1	1	0	0	0	1	1	1	1	0	1	0	0	1	1	1	0	1	1	1	1	0	0	0	1	0	0	0	1	0	1	1	0	1	0	1	0	0	0	1	1	0
WagCmDlf_07207	1	1	0	2	1	1	1	2	0	2	1	1	1	2	NA	0	1	1	2	1	1	1	1	2	0	2	1	1	2	1	2	0	0	1	1	1	1	0	NA	1	2	1	0	2	2	0	1	1	1
WagCmDlf_12257	1	0	0	0	0	0	1	0	1	0	1	1	0	0	1	0	1	0	1	1	0	0	0	1	1	0	1	1	1	0	1	1	1	1	0	1	1	1	0	1	0	1	1	1	0	1	1	0	1
WagCmDlf_21849	1	0	0	0	0	0	1	0	1	0	1	1	0	0	1	0	1	0	1	1	0	0	0	1	1	0	1	1	1	0	1	1	1	1	0	1	1	1	0	1	0	1	1	1	0	1	1	0	1
WagCmDlf_23270	1	0	0	0	0	0	1	0	1	0	1	1	0	0	1	0	1	0	1	1	0	0	0	1	1	0	1	1	1	0	1	1	1	1	0	1	1	1	0	1	0	1	1	1	0	1	1	0	1
WagCmDlf_11374	1	1	0	2	1	1	1	2	0	2	1	1	1	2	NA	0	1	1	1	1	1	1	1	2	0	2	1	1	2	1	2	0	0	1	1	1	1	0	1	1	2	1	0	NA	2	0	1	1	1
WagCmDlf_26741	1	1	0	2	1	1	1	2	0	2	1	1	1	2	NA	0	1	1	2	1	1	1	1	2	0	2	1	1	2	1	2	0	0	1	1	1	1	0	1	1	2	1	0	NA	2	0	1	1	1
WagCmDlf_17335	2	2	NA	2	2	1	3	1	2	2	3	3	2	1	0	3	3	2	2	2	1	1	3	1	1	2	0	4	1	2	3	2	3	2	3	2	2	3	1	2	2	2	2	0	3	3	1	NA	2
WagCmDlf_25290	1	1	0	1	1	1	2	1	1	0	1	2	0	1	1	0	2	1	1	1	1	1	1	1	NA	1	2	1	1	1	1	1	2	2	0	2	1	1	1	1	0	1	2	2	0	1	1	0	1
WagCmDlf_27258	1	1	0	2	1	1	1	2	0	2	1	1	1	2	2	0	1	1	1	1	1	1	1	2	0	2	1	1	2	1	2	0	0	1	1	1	1	0	1	1	2	1	0	NA	2	0	1	1	1
WagCmDlf_17163	0	1	1	0	0	1	0	0	1	0	0	0	1	0	0	0	0	0	0	0	1	1	0	0	1	0	1	0	1	1	1	1	0	1	0	0	1	1	1	1	0	1	1	0	1	1	0	0	1
WagCmDlf_15047	0	1	1	0	0	1	0	0	1	0	0	0	1	0	0	0	0	0	0	0	1	1	0	0	1	0	1	0	1	1	1	1	0	1	0	0	1	1	1	1	0	1	1	0	1	1	0	0	1
WagCmDlf_06902	1	0	0	0	0	0	1	0	1	0	1	1	0	0	1	0	1	0	1	1	0	0	0	1	NA	0	1	1	1	0	1	1	1	1	0	1	1	1	0	1	0	1	1	1	0	1	1	0	1
WagCmDlf_23342	0	1	1	0	0	1	0	0	1	0	0	0	1	0	0	0	0	0	1	0	1	1	0	0	1	0	1	0	1	1	NA	NA	0	1	0	0	1	1	1	NA	0	1	1	0	1	1	0	0	1
WagCmDlf_20458	1	1	1	1	2	1	1	2	1	0	0	1	1	2	1	1	1	2	0	0	2	2	2	1	2	2	2	0	0	1	0	1	1	0	0	2	0	0	2	0	1	0	2	2	0	0	1	1	0
WagCmDlf_16071	0	1	1	0	0	1	0	0	1	0	0	0	1	0	0	0	0	0	0	0	1	1	0	0	1	0	1	0	1	1	1	1	0	1	0	0	1	1	1	1	0	1	NA	0	1	1	0	0	1
WagCmDlf_20317	0	1	1	0	0	1	0	0	1	0	0	0	1	0	0	0	0	0	0	0	1	1	0	0	1	0	1	0	1	1	1	1	0	1	0	0	1	1	1	1	0	1	1	0	1	1	0	0	1
WagCmDlf_17376	1	1	1	0	0	1	1	0	2	0	1	1	1	0	1	0	1	0	1	1	1	1	0	1	2	0	2	0	2	1	1	NA	1	2	0	1	2	2	1	2	0	2	NA	1	1	2	1	0	2
WagCmDlf_28058	0	1	1	0	0	1	0	0	1	0	0	0	NA	0	0	0	0	0	0	0	1	1	0	0	NA	0	1	0	1	1	1	1	0	1	0	0	1	1	1	1	0	1	1	0	1	1	0	0	1
WagCmDlf_22334	1	1	1	0	0	1	1	0	2	0	1	1	1	0	1	0	1	0	1	1	1	1	0	1	2	0	2	0	2	1	1	2	1	2	0	1	2	2	1	2	0	2	2	1	1	2	1	0	2
WagCmDlf_09289	1	1	1	0	0	1	1	0	2	0	1	1	1	0	1	0	1	0	1	1	1	1	0	1	2	0	2	0	2	1	1	2	1	2	0	1	2	2	1	2	0	2	2	1	1	2	1	0	2
WagCmDlf_07326	1	0	1	0	1	0	0	1	1	0	0	0	1	1	1	1	0	1	0	0	1	1	1	0	1	1	1	1	0	0	0	1	0	0	0	1	0	1	1	0	1	0	1	0	0	0	1	1	0
WagCmDlf_02689	0	1	0	1	1	1	1	1	0	0	0	1	0	1	0	0	1	1	0	0	1	1	1	0	1	1	1	0	1	1	0	0	1	0	0	1	0	0	1	1	0	0	1	1	0	0	0	0	0
WagCmDlf_00111	1	0	0	0	0	0	1	0	NA	0	1	1	0	0	1	0	1	0	1	1	0	0	0	1	1	0	1	1	1	0	NA	1	1	1	0	1	1	1	0	NA	0	1	NA	1	0	1	1	0	1
WagCmDlf_09947	1	1	1	0	0	1	1	0	1	0	1	1	1	0	1	0	1	0	1	1	1	1	0	1	2	0	2	0	2	1	1	NA	1	2	0	1	2	2	NA	2	0	2	2	1	1	2	1	0	2
WagCmDlf_13210	1	1	1	0	0	1	1	0	2	0	1	1	1	0	1	0	1	0	1	1	1	1	0	1	2	0	2	0	2	1	1	2	1	2	0	1	2	2	1	2	0	2	2	1	1	2	1	0	2
WagCmDlf_06495	1	1	1	0	0	1	1	0	2	0	1	1	1	0	1	0	1	0	1	1	1	1	0	1	2	0	2	0	2	1	1	2	1	2	NA	1	2	2	1	2	0	2	2	NA	1	2	1	0	2
WagCmDlf_21011	0	1	0	1	1	1	1	1	0	0	0	1	0	1	0	0	1	1	0	0	1	1	1	0	1	1	1	0	1	1	0	0	1	0	0	1	0	0	1	1	0	0	1	1	0	0	0	0	0
WagCmDlf_21714	1	0	NA	0	1	0	0	1	1	0	0	0	1	1	1	1	0	1	0	0	1	1	1	1	NA	1	1	1	0	0	0	1	0	0	0	1	0	1	1	0	1	0	1	0	0	0	1	1	0
WagCmDlf_05816	0	1	0	1	1	1	1	1	0	0	0	1	0	1	0	0	1	1	0	0	1	1	1	0	1	1	1	0	1	1	0	0	1	0	0	1	0	0	1	1	0	0	1	1	0	0	0	0	0
WagCmDlf_11593	0	1	0	1	1	1	1	1	0	0	0	1	0	1	0	0	1	1	0	0	1	1	1	0	1	1	1	0	1	1	0	0	1	0	0	1	0	0	1	1	0	0	1	1	0	0	0	0	0
WagCmDlf_16868	0	1	0	1	1	1	1	1	0	0	0	1	0	1	0	0	1	1	0	0	1	1	1	0	1	1	1	0	1	1	0	0	1	0	0	1	0	0	1	1	0	0	1	1	0	0	0	0	0
WagCmDlf_01123	0	1	0	1	1	1	1	1	0	0	0	1	0	1	0	0	1	1	0	0	1	1	1	0	1	1	1	0	1	1	0	0	1	0	0	1	0	0	1	1	0	0	1	1	0	0	0	0	0
WagCmDlf_18062	0	1	0	1	1	1	1	1	0	0	0	1	0	1	0	0	1	1	0	0	1	1	1	0	1	1	1	0	1	1	0	0	1	0	0	1	0	0	1	1	0	0	1	1	0	0	NA	0	0
WagCmDlf_10165	1	2	1	1	1	2	2	1	1	0	1	2	1	1	1	0	2	1	1	1	2	2	1	1	3	1	3	0	2	2	1	2	NA	2	0	2	2	2	2	2	0	2	3	2	1	2	1	0	2
WagCmDlf_24837	2	1	2	1	0	2	2	0	1	1	2	2	1	0	NA	0	2	1	2	2	1	1	0	0	2	0	2	1	2	2	1	2	2	2	0	2	3	2	2	2	0	NA	3	NA	2	2	1	1	3
WagCmDlf_18937	1	1	0	2	1	1	1	2	1	2	1	1	1	2	2	0	1	1	1	1	1	1	1	2	0	2	1	1	2	1	1	0	0	1	1	1	1	0	0	1	2	1	0	2	2	0	1	1	1
WagCmDlf_15271	1	1	NA	1	1	0	1	1	1	1	1	1	2	0	0	2	2	1	1	1	0	0	2	0	1	2	0	2	0	1	2	2	1	1	2	0	1	2	0	2	1	0	1	0	1	2	0	1	1
WagCmDlf_11483	1	1	1	1	1	0	1	1	1	1	1	1	2	0	0	2	2	1	1	1	0	0	2	0	1	2	0	2	0	1	2	2	1	1	2	0	1	2	0	2	1	0	1	0	1	2	0	1	1
WagCmDlf_09068	1	1	1	1	1	0	1	1	1	1	1	1	2	0	0	2	2	1	1	1	0	0	2	0	1	2	0	2	0	1	2	2	1	1	2	0	1	2	0	2	1	0	1	0	1	2	0	1	1
WagCmDlf_23025	2	1	2	1	0	2	2	0	1	1	2	2	1	0	1	0	2	1	2	2	1	1	0	0	2	0	2	1	2	2	1	2	2	2	0	2	3	2	2	2	0	3	3	1	NA	2	1	1	3
WagCmDlf_14451	2	1	2	1	0	2	2	0	1	1	2	2	1	0	1	0	2	1	2	2	1	1	0	0	2	0	2	1	2	2	1	2	2	2	0	2	3	2	2	2	0	3	3	1	2	2	1	1	3
WagCmDlf_27701	1	0	1	0	1	0	0	1	1	0	0	0	1	1	1	1	0	1	0	0	1	1	1	1	1	1	1	1	0	0	0	1	0	0	0	1	0	1	1	0	1	0	1	0	0	0	1	1	0
WagCmDlf_04223	1	0	1	0	1	0	0	1	1	0	0	0	1	1	1	1	0	1	0	0	1	1	1	1	1	1	1	1	0	0	0	1	0	0	0	1	0	0	1	0	1	0	1	0	0	0	1	1	0
WagCmDlf_13701	2	1	NA	1	0	2	2	0	1	1	2	2	1	0	1	0	2	1	2	2	1	1	0	0	2	0	2	1	2	2	1	NA	2	2	0	2	3	2	2	2	0	3	3	1	2	NA	1	1	3
WagCmDlf_06305	0	1	0	0	1	1	1	1	0	0	0	1	0	1	0	0	1	1	0	0	1	1	1	0	1	1	1	0	1	1	0	0	1	0	0	1	0	0	1	1	0	0	1	1	0	0	0	0	0
WagCmDlf_25778	0	1	0	0	1	1	1	1	0	0	0	1	0	1	0	0	1	1	0	0	1	1	1	0	1	1	1	0	1	1	0	0	1	0	0	1	0	0	1	1	0	0	1	1	0	0	0	0	0
WagCmDlf_19634	0	1	0	0	1	1	NA	1	0	0	0	1	0	1	0	0	1	1	0	0	1	1	1	0	1	1	1	0	1	1	0	0	1	0	0	1	0	0	1	1	0	0	1	1	0	0	0	0	0
WagCmDlf_06538	1	0	1	0	1	0	0	1	1	0	0	0	1	1	1	1	0	1	0	0	1	1	1	1	1	1	1	1	0	0	0	1	0	0	0	1	0	0	1	0	1	0	1	0	0	0	1	1	0
WagCmDlf_08586	1	0	0	1	0	1	1	1	0	1	1	0	1	1	1	0	0	0	0	0	1	1	0	1	0	1	0	0	1	1	1	0	0	1	1	0	0	1	0	1	1	1	0	1	1	0	1	0	0
WagCmDlf_15188	2	1	NA	1	0	2	2	0	1	1	2	2	1	0	1	0	2	1	2	2	1	1	0	0	2	0	2	1	2	2	1	2	2	1	0	2	3	2	2	2	0	3	3	1	2	2	1	2	3
WagCmDlf_25291	1	0	0	1	0	1	1	1	0	1	1	0	1	1	2	0	0	0	0	0	1	1	0	1	0	1	0	0	NA	1	1	0	0	1	1	0	0	1	0	1	1	1	0	1	1	0	1	0	0
WagCmDlf_02648	0	1	1	0	0	1	0	0	1	1	1	0	1	0	1	1	0	0	1	1	0	0	0	1	0	0	0	0	0	0	1	0	0	1	1	0	0	0	1	1	0	1	0	1	0	0	1	1	0
WagCmDlf_28092	2	1	NA	1	0	2	2	0	1	1	2	2	1	0	1	0	2	1	2	2	1	1	0	0	2	0	NA	1	2	2	1	NA	2	1	0	2	3	2	2	2	0	NA	3	NA	2	2	1	2	3
WagCmDlf_17847	2	1	NA	1	0	2	2	0	1	1	2	2	1	0	1	0	2	1	2	2	1	1	0	0	2	0	1	1	2	2	1	2	2	1	0	2	3	2	2	2	0	3	3	1	2	2	1	2	3
WagCmDlf_11185	2	1	NA	1	0	2	2	0	1	1	2	2	1	0	1	0	2	1	2	2	1	1	0	0	2	0	1	1	2	2	1	2	2	1	0	2	3	2	2	2	0	3	3	1	2	2	1	2	3
WagCmDlf_27936	2	1	NA	1	0	2	2	0	1	1	2	2	1	0	1	0	2	1	2	2	1	1	0	0	2	0	1	1	2	2	1	2	2	1	0	2	3	2	2	2	0	3	3	1	2	2	1	2	3
WagCmDlf_19664	2	1	NA	1	0	2	2	0	1	1	2	2	1	0	1	0	2	1	2	2	1	1	0	0	2	0	1	1	2	2	1	2	2	1	0	2	3	2	2	2	0	3	3	1	2	2	1	2	3
WagCmDlf_07132	1	0	1	0	NA	0	0	1	1	0	0	0	1	1	1	1	0	1	0	0	1	1	1	1	1	1	1	1	0	0	0	1	0	0	0	1	0	0	1	0	1	0	1	0	0	0	1	1	0
WagCmDlf_00029	1	0	1	0	1	0	0	1	1	0	0	0	1	1	1	1	0	1	0	0	1	1	1	1	1	1	1	1	0	0	0	1	0	0	0	1	0	0	1	0	1	0	1	0	0	0	1	1	0
WagCmDlf_22873	2	1	2	1	0	2	2	0	1	1	2	2	1	0	NA	0	2	1	2	2	1	1	0	0	2	0	1	1	2	2	1	2	2	1	0	2	3	2	2	2	0	3	3	1	2	2	1	2	3
WagCmDlf_02078	2	1	2	1	0	2	2	0	1	1	2	2	1	0	1	0	2	1	2	2	1	1	0	0	2	0	1	1	2	2	1	2	2	1	0	2	3	2	2	2	0	3	3	1	2	2	1	2	3
WagCmDlf_25318	0	1	0	0	1	0	0	0	1	0	1	1	0	1	0	1	0	0	0	0	1	1	1	1	0	0	0	1	1	0	1	1	1	1	1	1	0	1	0	0	1	1	0	0	1	1	1	1	0
WagCmDlf_12173	0	1	0	0	1	0	0	0	1	0	1	1	0	1	0	1	0	0	0	0	1	1	1	1	0	0	0	1	1	0	1	1	1	1	1	1	0	1	0	0	1	1	0	0	1	1	1	1	0
WagCmDlf_23815	0	1	0	0	1	NA	1	1	0	0	0	1	0	1	0	0	1	1	0	0	1	1	1	0	1	1	1	0	1	NA	0	0	NA	0	0	NA	0	0	1	1	0	0	1	1	0	0	0	0	0
WagCmDlf_06343	0	1	1	0	0	1	0	0	1	1	1	0	1	0	NA	1	0	0	1	1	0	0	0	1	0	0	0	0	0	0	1	0	0	1	1	0	0	0	1	1	0	NA	0	1	0	0	NA	1	0
WagCmDlf_20934	2	1	NA	1	0	2	2	0	1	1	2	2	1	0	1	0	2	1	2	2	1	1	1	0	2	0	1	1	2	2	1	2	2	1	0	2	3	2	2	2	0	3	3	1	2	2	1	2	3
WagCmDlf_03877	2	1	3	1	0	2	2	0	1	1	2	2	1	0	1	0	2	1	2	2	1	1	1	0	2	0	1	1	2	2	1	NA	2	1	0	2	3	2	2	2	0	3	3	1	2	2	1	2	3
WagCmDlf_07110	2	1	NA	1	0	2	2	0	1	1	2	2	1	0	1	0	2	1	2	2	1	1	1	0	2	0	1	1	2	NA	1	2	2	1	0	2	3	2	2	2	0	3	3	1	2	2	1	2	3
WagCmDlf_05844	1	1	1	1	1	0	1	1	1	1	1	1	2	0	0	2	2	1	1	1	0	0	2	0	2	2	0	2	0	1	2	2	1	1	2	0	1	2	0	2	1	0	1	0	1	2	0	1	1
WagCmDlf_16582	0	1	0	0	1	1	1	1	0	0	0	1	0	1	0	0	1	1	0	0	1	1	1	0	1	1	1	0	1	1	0	0	1	0	0	1	0	0	1	1	0	0	1	1	0	0	0	0	0
WagCmDlf_16674	0	1	0	0	1	1	1	1	0	0	0	1	0	1	0	0	1	1	0	0	1	1	1	0	1	1	1	0	1	1	0	0	1	0	0	1	0	0	1	1	0	0	1	1	0	0	0	0	0
WagCmDlf_16566	0	1	NA	0	0	1	0	0	1	1	1	0	1	0	1	1	0	0	1	1	0	0	0	1	0	0	0	0	0	0	1	0	0	1	1	0	0	0	1	1	0	NA	0	1	0	0	1	1	0
WagCmDlf_11454	0	1	NA	0	0	1	0	0	1	1	1	0	1	0	1	1	0	0	1	1	0	0	0	1	0	0	0	0	0	0	1	0	0	1	1	0	0	0	1	1	0	1	0	1	0	0	1	1	0
WagCmDlf_24037	1	1	0	2	1	1	1	2	1	2	1	1	1	2	2	0	1	1	1	1	1	1	1	2	0	2	1	1	2	1	1	0	0	1	1	1	1	1	0	1	2	1	0	2	2	0	2	1	1
WagCmDlf_11336	1	1	1	0	2	0	0	1	2	0	1	1	1	2	1	2	0	1	0	0	2	2	NA	2	1	1	1	2	1	0	1	2	1	1	1	2	0	1	1	0	2	1	1	0	1	1	2	2	0
WagCmDlf_25189	0	1	0	0	1	1	1	1	0	0	0	1	0	1	0	0	1	1	0	0	1	1	1	1	1	1	1	0	1	1	0	0	1	0	0	1	0	0	1	NA	0	0	1	1	0	0	0	0	0
WagCmDlf_16575	0	1	NA	0	0	1	0	0	1	1	1	0	1	0	1	1	0	0	1	1	0	0	0	1	0	0	0	0	0	0	1	0	0	1	NA	0	0	0	1	1	0	1	0	1	0	0	1	1	0
WagCmDlf_25058	0	1	0	0	1	1	1	1	0	0	0	1	0	1	0	0	1	1	0	0	1	1	1	1	1	1	1	0	1	1	0	0	1	0	0	1	0	0	1	1	0	0	1	1	0	0	0	0	0
WagCmDlf_10438	2	1	NA	1	0	2	2	0	1	2	2	2	1	0	NA	0	2	1	2	2	1	1	1	0	2	0	1	1	2	2	1	2	2	1	0	NA	3	2	2	2	0	3	3	1	2	2	1	2	3
WagCmDlf_05831	0	1	1	0	0	1	0	0	1	1	1	0	1	0	NA	1	0	0	1	1	0	0	0	1	0	0	0	0	0	0	1	0	0	1	1	0	0	0	1	1	0	1	0	1	0	0	1	1	0
WagCmDlf_06360	1	0	1	0	1	0	0	1	1	0	0	0	1	1	1	1	0	1	0	0	1	1	1	1	1	1	1	1	0	0	0	1	0	0	0	1	0	0	1	0	1	0	1	0	0	0	1	1	0
WagCmDlf_02768	1	0	NA	0	1	0	0	1	1	0	0	0	1	1	1	1	0	1	0	0	1	1	1	1	1	1	1	1	0	0	0	1	0	0	0	1	0	0	1	0	1	0	1	0	0	0	1	1	0
WagCmDlf_13153	0	1	1	0	0	1	0	0	1	1	1	0	1	0	1	1	0	0	1	1	0	0	0	1	0	0	0	0	0	0	1	0	0	1	1	0	0	0	1	1	0	1	0	1	0	0	1	1	0
WagCmDlf_11660	2	0	NA	1	1	1	1	2	1	1	1	0	NA	2	NA	1	0	1	0	0	2	2	2	2	1	2	1	0	1	1	1	1	0	1	1	1	0	1	1	1	2	1	NA	2	1	0	2	1	0
WagCmDlf_22267	2	1	2	1	0	2	2	0	1	2	2	2	1	0	1	0	2	1	2	2	1	1	1	0	2	0	1	1	1	2	1	2	2	1	0	2	3	2	2	1	0	3	3	1	2	2	1	2	3
WagCmDlf_05444	2	1	NA	1	0	2	2	0	1	2	2	2	1	0	1	0	2	1	NA	2	1	1	1	0	NA	0	1	1	1	2	1	2	2	1	0	2	3	2	2	1	0	3	3	1	2	2	1	2	3
WagCmDlf_02106	2	1	NA	1	0	2	2	0	1	2	2	2	1	0	1	0	2	1	2	2	1	1	1	0	2	0	1	1	1	2	1	2	2	1	0	2	3	2	2	1	0	3	3	1	2	2	1	2	3
WagCmDlf_10428	2	1	NA	1	0	2	2	0	1	2	2	2	1	0	1	0	2	1	2	2	1	1	1	0	2	0	1	1	1	2	1	2	2	1	0	2	3	2	2	1	0	3	3	1	2	NA	1	2	3
WagCmDlf_02537	2	1	2	1	0	2	2	0	1	2	2	2	1	0	1	0	2	1	2	2	1	1	1	0	2	0	1	1	1	2	1	2	2	1	0	NA	3	2	2	1	0	3	3	1	2	2	1	2	3
WagCmDlf_21875	2	2	NA	2	1	3	3	1	1	2	2	3	1	1	1	0	3	2	2	2	2	2	2	0	3	1	2	1	2	3	1	2	3	1	0	3	3	2	3	2	0	3	4	2	2	2	1	2	3
WagCmDlf_05366	1	0	2	0	NA	0	0	1	1	0	0	0	1	1	2	1	0	1	0	0	1	1	1	1	1	1	1	0	0	0	0	1	0	0	0	1	0	0	NA	0	1	0	NA	1	0	0	1	1	0
WagCmDlf_24631	0	1	1	0	0	1	0	0	1	1	1	0	1	0	1	1	0	0	1	1	0	0	0	1	0	0	0	0	0	0	1	0	0	1	1	0	0	0	1	1	0	1	0	1	0	0	1	1	0
WagCmDlf_11485	1	0	0	0	0	0	1	0	1	0	1	1	0	0	NA	0	1	0	1	1	0	0	0	0	1	0	1	0	0	0	1	1	1	1	0	1	1	1	0	1	0	1	1	1	0	1	1	0	1
WagCmDlf_18824	1	0	0	0	0	0	1	0	1	0	1	1	0	0	1	0	1	0	1	1	0	0	0	0	1	0	1	0	0	0	1	1	1	1	0	1	1	1	0	1	0	1	1	1	0	1	1	0	1
WagCmDlf_28006	0	1	0	0	1	1	1	1	0	0	0	1	NA	1	0	0	1	1	0	0	1	1	1	1	1	1	1	0	1	1	0	0	NA	0	0	1	0	0	1	1	0	0	1	1	0	NA	0	0	0
WagCmDlf_00646	0	1	1	0	0	1	0	0	1	1	1	0	1	0	NA	1	0	0	1	1	0	0	0	1	0	0	0	0	0	0	1	0	0	1	1	0	0	0	1	1	0	1	0	1	0	0	1	1	0
WagCmDlf_15320	0	1	0	0	1	1	1	1	0	0	0	1	0	1	0	0	1	1	0	0	1	1	1	1	1	1	1	0	1	1	0	0	1	0	0	1	0	0	1	1	0	0	1	1	0	0	0	0	0
WagCmDlf_26017	0	1	1	0	0	1	0	0	1	1	1	0	1	0	1	1	0	0	1	1	0	0	0	1	0	0	0	0	0	0	1	0	0	1	1	0	0	0	1	1	0	1	0	1	0	0	1	1	0
WagCmDlf_10993	0	1	1	0	0	1	0	0	1	1	1	0	1	0	1	1	0	0	1	1	0	0	0	1	0	0	0	0	0	0	1	0	0	1	1	0	0	0	1	1	0	1	0	1	0	0	1	1	0
WagCmDlf_01324	0	1	1	0	0	1	0	0	1	1	1	0	1	0	1	1	0	0	1	1	0	0	0	1	0	0	0	0	0	0	1	0	0	1	1	0	0	0	1	1	0	1	0	1	0	0	1	1	0
WagCmDlf_06233	1	0	1	0	1	0	0	1	1	0	0	0	1	1	1	1	0	1	0	0	1	1	1	1	1	1	1	0	0	0	0	1	0	0	0	1	0	0	1	0	1	0	1	1	0	0	1	1	0
WagCmDlf_18867	0	1	0	0	1	1	1	1	0	0	0	1	0	1	0	0	1	1	0	0	1	1	1	1	1	1	1	0	1	1	0	0	1	0	0	1	0	0	1	1	0	0	1	1	0	0	0	0	0
WagCmDlf_00871	0	1	0	0	1	1	1	1	0	0	0	1	0	1	0	0	1	1	0	0	1	1	1	1	1	1	1	0	1	1	0	0	1	0	0	1	0	0	1	1	0	0	1	1	0	0	0	0	0
WagCmDlf_12685	0	1	1	0	1	1	0	0	1	1	1	0	1	0	1	1	0	0	1	1	0	0	0	1	0	0	0	0	0	0	1	0	0	1	1	0	0	0	1	1	0	1	0	1	0	0	1	1	0
WagCmDlf_08694	0	1	1	0	1	1	0	0	1	1	1	0	1	0	1	1	0	0	1	1	0	0	0	1	0	0	0	0	0	0	1	0	0	1	1	0	0	0	1	1	0	1	0	1	0	0	1	1	0
WagCmDlf_02326	0	1	1	0	1	1	0	0	1	1	1	0	1	0	1	1	0	0	1	1	0	0	0	NA	0	0	0	0	0	0	1	0	0	1	1	0	0	0	1	1	0	1	0	1	0	0	1	1	0
WagCmDlf_01954	0	1	1	0	1	1	0	0	1	1	1	0	1	0	NA	1	0	0	1	1	0	0	0	NA	0	0	0	0	0	0	1	0	0	1	1	0	0	0	1	1	0	1	0	1	0	0	1	1	0
WagCmDlf_17352	1	1	1	1	1	0	1	1	1	1	1	1	2	0	0	2	2	1	1	1	0	0	2	0	2	2	0	2	0	1	2	2	1	1	2	0	1	2	0	2	1	0	1	0	1	2	0	1	1
WagCmDlf_17057	1	1	1	1	1	0	1	1	1	1	1	1	2	0	0	2	2	1	1	1	0	0	2	0	2	2	0	2	0	1	2	2	1	1	2	0	1	2	0	2	1	0	1	0	1	2	0	1	1
WagCmDlf_02310	2	0	1	1	0	1	2	0	1	1	2	2	0	0	1	0	2	1	2	2	0	0	1	0	1	0	1	1	1	1	1	1	2	1	0	2	2	1	1	1	0	2	2	1	1	1	1	1	2
WagCmDlf_06289	1	2	0	NA	3	1	1	2	2	2	1	2	0	3	1	2	1	2	2	2	2	2	1	NA	1	1	3	3	3	1	1	NA	2	2	2	2	NA	1	1	NA	3	NA	0	1	2	2	2	2	2
WagCmDlf_12337	1	1	0	0	1	1	2	1	1	0	1	2	0	1	1	0	2	1	1	1	1	1	1	1	2	1	2	0	1	1	1	1	2	1	0	2	1	1	1	2	0	1	2	2	0	1	1	0	1
WagCmDlf_00140	0	1	0	0	1	1	1	1	0	0	0	1	0	1	0	0	1	1	0	0	NA	1	1	NA	NA	1	1	0	1	1	0	0	1	0	0	1	0	0	1	1	0	0	1	1	0	0	0	0	0
WagCmDlf_14879	0	1	0	0	1	1	1	1	0	0	0	1	0	1	0	0	1	1	0	0	1	1	1	1	1	1	1	0	1	1	0	0	1	0	0	1	0	0	1	1	0	0	1	1	0	0	0	0	0
WagCmDlf_14551	0	1	0	0	1	1	1	1	0	0	0	1	0	1	0	0	1	1	0	0	1	1	1	1	1	1	1	0	1	1	0	0	1	0	0	1	0	0	1	1	0	0	1	1	0	0	0	0	0
WagCmDlf_26667	0	1	0	0	1	1	1	1	0	0	0	1	0	1	0	0	1	1	0	0	1	1	1	1	1	1	1	0	1	1	0	0	1	0	0	1	0	0	1	1	0	0	1	1	0	0	0	0	0
WagCmDlf_15761	1	2	0	2	3	1	1	2	2	2	1	2	0	3	1	2	1	2	2	2	2	2	1	3	1	1	3	3	3	1	1	1	2	2	2	2	2	1	1	0	3	1	0	1	2	2	2	2	2
WagCmDlf_00911	1	0	0	0	0	0	1	0	1	0	1	1	0	0	1	0	1	0	1	1	0	0	0	0	1	0	1	0	0	0	1	1	1	1	0	1	1	1	0	1	0	1	1	1	0	1	1	0	1
WagCmDlf_21922	1	0	0	0	0	0	1	0	1	0	1	1	0	0	NA	0	1	0	1	1	0	0	0	0	1	0	1	0	0	0	1	NA	1	1	0	1	1	1	0	1	0	1	1	1	0	1	1	0	1
WagCmDlf_04486	1	0	0	0	0	0	1	0	1	0	1	1	0	0	NA	0	1	0	NA	1	0	0	0	0	1	0	1	0	0	0	1	1	1	1	0	1	1	1	0	1	0	1	1	1	0	1	1	0	1
WagCmDlf_21539	1	1	0	0	1	1	2	1	1	0	1	2	0	1	1	0	2	1	1	1	1	1	1	1	2	1	2	0	1	1	1	1	2	1	0	2	1	1	1	2	0	1	2	2	0	1	1	0	1
WagCmDlf_11560	1	1	0	0	1	1	2	1	1	0	1	2	0	1	1	0	2	1	1	1	1	1	1	1	2	1	2	0	1	1	1	1	2	1	0	2	1	1	1	2	0	1	2	2	0	1	1	0	1
WagCmDlf_21568	1	0	0	0	0	0	1	0	1	0	1	1	0	0	1	0	1	0	1	1	0	0	0	0	1	0	1	0	0	0	1	1	1	1	0	1	1	1	0	1	0	1	1	1	0	1	1	0	1
WagCmDlf_04567	1	0	0	0	0	0	1	0	1	0	1	1	0	0	1	0	1	0	1	1	0	0	0	0	1	0	1	0	0	0	1	1	1	1	0	1	1	1	0	1	0	1	1	1	0	1	1	0	1
WagCmDlf_06510	1	0	0	0	0	0	1	0	1	0	1	1	0	0	1	0	1	0	1	1	0	0	0	0	1	0	1	0	0	0	1	1	1	1	0	1	1	1	0	1	0	1	1	1	0	1	1	0	1
WagCmDlf_25551	1	1	0	0	1	1	2	NA	1	0	1	2	0	1	1	0	2	1	1	1	1	1	1	1	2	1	2	0	1	1	1	1	2	1	0	2	1	1	1	2	0	1	2	2	0	1	1	0	1
WagCmDlf_18787	1	1	0	0	1	1	NA	1	1	0	1	2	0	1	1	0	2	1	1	1	1	1	1	1	2	1	2	0	1	1	1	1	2	1	0	NA	1	1	1	2	0	1	2	2	0	1	1	0	1
WagCmDlf_06322	1	0	0	0	0	0	1	0	1	0	1	1	0	0	1	0	1	0	1	1	0	0	0	0	1	0	1	0	0	0	1	1	1	1	0	1	1	1	0	1	0	1	1	1	0	NA	1	0	1
WagCmDlf_07344	0	1	0	0	NA	1	1	1	0	0	0	1	0	1	0	0	1	1	0	0	1	1	1	1	1	1	0	0	1	1	0	0	1	0	NA	1	0	0	1	1	0	NA	1	1	0	0	0	0	0
WagCmDlf_04067	0	1	0	0	1	1	1	1	0	0	0	1	0	1	0	0	1	1	0	0	1	1	1	1	1	1	0	0	1	1	0	0	1	0	0	1	0	0	1	1	0	0	1	1	0	0	0	0	0
WagCmDlf_18773	0	1	0	0	1	1	1	1	0	0	0	1	0	1	0	0	1	1	0	0	1	1	1	1	1	1	0	0	1	1	0	0	1	0	0	1	0	0	1	1	0	0	1	1	0	0	0	0	0
WagCmDlf_27687	0	1	0	0	1	1	1	1	0	0	0	1	0	1	0	0	1	1	0	0	1	1	1	1	1	1	0	0	1	1	0	0	1	0	0	1	0	0	1	1	0	0	1	1	0	0	0	0	0
WagCmDlf_05717	0	1	0	0	1	1	1	1	0	0	0	1	0	1	0	0	1	1	0	0	1	1	1	1	1	1	0	0	1	1	0	0	1	0	0	1	0	0	1	1	0	0	1	1	0	0	0	0	0
WagCmDlf_19076	0	1	0	0	1	1	1	1	0	0	0	1	0	1	0	0	1	1	0	0	1	1	1	1	1	1	0	0	1	1	0	0	1	0	0	1	0	0	1	1	0	0	1	1	0	0	0	0	0
WagCmDlf_00080	1	0	1	0	1	0	0	1	1	0	0	0	1	1	1	1	0	1	0	0	1	1	1	1	0	1	1	0	0	0	0	1	0	0	0	1	0	0	1	0	1	0	1	1	0	0	1	1	0
WagCmDlf_13656	1	0	1	0	1	0	0	1	1	0	0	0	1	1	1	1	0	1	0	0	1	1	1	1	0	1	1	0	0	0	0	1	0	0	0	1	0	0	1	0	1	0	1	1	0	0	1	1	0
WagCmDlf_18811	1	1	0	0	1	1	2	1	1	0	1	2	0	1	1	0	2	1	1	1	1	1	1	1	2	1	2	0	1	1	1	1	2	1	0	2	1	1	1	2	0	1	2	2	0	1	1	0	1
WagCmDlf_07516	1	0	0	0	0	0	1	0	1	0	1	1	0	0	1	0	1	0	1	1	0	0	0	0	1	0	1	0	0	0	1	1	1	1	0	1	1	1	0	1	0	1	1	1	0	1	1	0	1
WagCmDlf_24050	2	2	0	3	3	2	2	3	2	2	2	2	1	4	NA	2	1	2	2	2	3	3	1	4	1	2	3	3	4	2	2	1	2	3	3	2	2	2	1	1	4	2	0	2	3	2	3	2	2
WagCmDlf_20457	1	0	0	0	0	0	1	0	1	0	1	1	0	0	NA	0	1	0	1	1	0	0	0	0	1	0	1	0	0	0	1	1	1	1	0	1	1	1	0	1	0	1	1	1	0	NA	1	0	1
WagCmDlf_04971	1	0	0	0	0	0	1	0	1	0	1	1	0	0	1	0	1	0	1	1	0	0	0	0	1	0	1	0	0	0	1	1	1	1	0	1	1	1	0	1	0	1	1	1	0	1	1	0	1
WagCmDlf_18862	1	1	1	1	1	0	1	1	1	1	1	1	2	0	0	2	2	1	1	1	0	0	2	0	2	2	0	2	0	1	2	2	1	1	NA	0	1	2	0	2	1	0	1	0	1	2	0	1	1
WagCmDlf_27963	1	1	NA	0	2	1	0	1	2	1	1	0	2	1	2	2	0	1	1	1	1	1	1	2	0	1	1	0	0	0	1	1	0	1	1	1	0	0	2	1	1	1	1	2	0	0	2	2	0
WagCmDlf_00995	1	1	2	1	0	2	1	0	0	2	1	1	1	0	0	0	1	1	1	1	1	1	1	0	1	0	0	1	1	2	0	1	1	0	0	1	2	1	2	0	0	2	2	0	2	1	0	2	2
WagCmDlf_21886	1	1	2	0	2	1	0	1	2	1	1	0	2	1	NA	2	0	1	1	1	1	1	1	2	0	1	1	0	0	0	1	1	0	1	1	1	0	0	2	1	1	1	1	2	0	0	2	2	0
WagCmDlf_23217	1	1	NA	1	1	0	1	1	1	1	1	1	2	0	0	2	2	1	1	1	0	0	2	0	2	2	0	2	0	1	2	2	1	1	2	0	1	2	0	2	1	0	1	0	1	2	0	1	1
WagCmDlf_14435	1	1	2	0	2	1	0	1	2	1	1	0	2	1	2	2	0	1	1	1	1	1	1	2	0	1	1	0	0	0	1	1	0	1	1	1	0	0	2	1	1	1	1	2	0	0	2	2	0
WagCmDlf_08460	1	1	4	0	2	1	0	1	2	1	1	1	2	1	NA	2	0	1	1	1	1	1	1	2	0	1	1	0	0	0	1	1	0	1	1	1	0	0	2	1	1	1	1	2	0	0	2	2	0
WagCmDlf_00981	1	1	NA	0	2	1	0	1	2	1	1	1	2	1	2	2	0	1	1	1	1	1	1	2	0	1	1	0	0	0	1	1	0	1	1	1	0	0	3	1	1	1	1	2	0	0	2	2	0
WagCmDlf_07520	2	2	0	3	2	2	2	3	2	2	2	2	1	4	NA	2	1	2	2	2	3	3	1	4	1	2	3	3	4	2	2	NA	2	3	3	2	2	2	1	1	4	2	0	2	3	2	3	2	2
WagCmDlf_12280	1	1	NA	1	1	0	1	0	1	1	1	1	2	0	0	2	2	1	1	1	0	0	NA	0	2	2	0	2	0	1	2	2	1	1	2	0	1	2	0	2	1	0	1	0	1	2	0	1	1
WagCmDlf_22859	2	2	0	3	2	2	2	3	2	2	2	2	1	4	2	2	1	2	2	2	3	3	1	4	1	2	3	3	4	2	2	1	2	3	3	2	2	2	1	1	4	2	0	2	3	2	3	2	2
WagCmDlf_07016	2	2	0	3	2	2	2	3	2	2	2	2	1	4	NA	2	1	2	2	2	3	3	1	4	1	2	3	3	4	2	2	1	2	3	3	2	2	2	1	1	4	2	0	2	3	2	3	2	2
WagCmDlf_17169	1	1	1	1	1	0	1	0	1	1	1	1	2	0	0	2	2	1	1	1	0	0	2	0	2	2	0	2	0	1	2	2	1	1	NA	0	1	2	0	2	1	0	1	0	1	2	0	1	1
WagCmDlf_02348	2	1	NA	2	2	1	2	2	1	1	1	1	1	0	NA	2	3	1	2	1	1	2	1	2	2	3	1	2	2	2	2	1	1	2	2	1	2	2	0	3	2	0	1	2	1	2	1	NA	2
WagCmDlf_09508	1	1	1	1	1	0	1	0	1	1	1	1	2	0	0	2	2	1	1	1	0	0	2	0	2	2	0	2	0	1	2	2	1	1	2	0	1	2	0	2	1	0	1	0	1	2	0	1	1
WagCmDlf_09307	1	1	3	0	2	1	0	1	2	1	1	1	2	1	3	2	0	1	1	1	1	1	1	1	0	1	1	0	0	0	1	1	0	1	1	0	0	0	2	1	1	1	1	2	0	0	2	2	0
WagCmDlf_25435	1	1	NA	0	2	1	0	1	2	1	1	1	NA	1	2	2	0	1	1	1	1	1	1	NA	0	1	1	0	0	0	1	1	0	1	NA	1	0	0	2	1	1	1	1	2	0	0	2	2	0
WagCmDlf_12702	1	1	1	1	1	0	1	0	1	1	1	1	2	0	0	2	2	1	1	1	0	0	2	0	2	2	0	2	0	1	2	2	1	1	2	0	1	2	0	2	1	0	1	0	1	2	0	1	1
WagCmDlf_25324	1	1	1	1	1	0	1	0	1	1	1	1	2	0	0	2	2	1	1	1	0	0	2	0	2	2	0	2	0	1	2	2	1	1	2	0	1	2	0	2	1	0	1	0	1	2	0	1	1
WagCmDlf_19024	1	1	1	1	1	0	1	0	1	1	1	1	2	0	0	2	2	1	1	1	0	0	2	0	2	2	0	2	0	1	2	2	1	1	2	0	1	2	0	2	1	0	1	0	1	2	0	1	1
WagCmDlf_21785	1	1	2	0	2	1	0	1	2	1	1	1	2	1	2	2	0	1	1	1	1	1	2	1	0	1	1	0	0	0	1	1	0	1	1	1	0	0	2	1	1	1	1	2	0	0	2	2	0
WagCmDlf_01720	1	1	1	1	1	0	1	0	1	1	1	1	2	0	0	2	2	1	1	1	0	0	2	0	2	2	0	2	0	1	2	2	1	1	2	0	1	2	0	2	1	0	1	0	1	2	0	1	1
WagCmDlf_22432	1	1	1	1	1	0	1	0	1	1	1	1	2	0	0	2	2	1	1	1	0	0	2	0	2	2	0	2	0	1	2	2	1	1	2	0	1	2	0	2	1	0	1	0	1	2	0	1	1
WagCmDlf_00375	1	1	2	0	2	1	0	1	2	1	1	1	2	1	2	2	0	1	1	1	1	1	2	1	0	1	1	0	0	0	1	1	0	1	1	1	0	0	2	1	1	1	1	2	0	0	2	2	0
WagCmDlf_21618	1	1	NA	0	2	1	0	1	2	1	1	1	2	1	NA	2	0	1	1	1	1	1	2	1	0	1	1	0	0	0	1	1	0	1	1	1	0	0	2	1	1	1	1	2	0	0	2	2	0
WagCmDlf_27068	1	2	1	1	2	1	2	1	1	1	1	2	2	1	0	2	3	2	1	1	1	1	3	1	3	3	1	2	1	2	2	2	2	1	2	1	1	2	1	3	1	0	2	1	1	2	0	1	1
WagCmDlf_02280	1	0	0	0	0	0	1	0	1	0	1	1	0	0	1	0	1	0	1	1	0	0	0	0	1	0	1	0	0	0	1	1	1	1	0	1	1	1	0	1	0	1	1	1	0	1	1	0	1
WagCmDlf_21852	1	0	1	1	0	1	1	0	0	1	1	1	0	0	0	0	1	1	1	1	0	0	1	0	NA	0	0	1	1	1	0	0	1	0	0	1	1	0	1	0	0	1	1	0	1	0	0	1	1
WagCmDlf_08809	1	0	1	1	0	1	1	0	0	1	1	1	0	0	0	0	1	1	1	1	0	0	1	0	0	0	0	1	1	1	0	0	1	0	NA	1	1	0	1	0	0	1	1	0	1	0	0	1	1
WagCmDlf_14488	1	1	2	0	2	1	0	1	2	1	0	1	2	1	2	2	0	1	1	1	1	1	2	1	0	1	1	0	0	0	1	1	0	1	1	1	0	0	2	1	1	1	1	2	0	0	2	2	0
WagCmDlf_05206	2	1	3	2	1	1	2	0	1	2	2	2	2	0	0	2	3	2	2	2	0	0	3	0	2	1	2	3	1	2	2	2	2	1	2	1	2	2	1	2	1	1	2	0	2	2	0	2	2
WagCmDlf_09557	1	0	1	1	0	1	1	0	0	1	1	1	0	0	0	0	1	1	1	1	0	0	1	0	0	0	0	1	1	1	0	0	1	0	0	1	1	0	1	0	0	1	1	0	1	0	0	1	1
WagCmDlf_16700	1	0	1	1	0	1	1	0	0	1	1	1	0	0	0	0	1	1	1	1	0	0	1	0	0	0	0	1	1	1	0	0	1	0	0	1	1	0	1	0	0	1	1	0	1	0	0	1	1
WagCmDlf_09751	1	0	1	1	0	1	1	0	0	1	1	1	0	0	0	0	1	1	1	1	0	0	1	0	0	0	0	1	1	1	0	0	1	0	0	1	1	0	1	0	0	1	1	0	1	0	0	1	1
WagCmDlf_07436	1	0	1	1	0	1	1	0	0	1	1	1	0	0	0	0	1	1	1	1	0	0	1	0	0	0	0	1	1	1	0	0	1	0	0	1	1	0	1	0	0	1	1	0	1	0	0	1	1
WagCmDlf_27479	1	0	1	1	0	1	1	0	0	1	1	1	0	0	0	0	1	1	1	1	0	0	1	0	0	0	0	1	1	1	0	0	1	0	0	1	1	0	1	0	0	1	1	0	1	0	0	1	1
WagCmDlf_14129	1	0	1	1	0	1	1	0	0	1	1	1	0	0	0	0	1	1	1	1	0	0	1	0	0	0	0	1	1	1	0	0	1	0	0	1	1	0	1	0	0	1	1	0	1	0	0	1	1
WagCmDlf_23856	1	1	2	0	2	1	0	1	2	1	0	1	2	1	2	2	0	1	1	1	1	1	NA	1	0	1	1	0	0	0	1	1	0	1	1	1	0	0	2	1	1	1	1	2	0	0	2	2	0
WagCmDlf_24104	1	1	NA	1	1	0	1	0	1	1	1	1	2	0	0	2	2	1	1	1	0	0	2	0	2	1	1	2	0	1	2	2	1	1	2	0	0	2	0	2	1	0	1	0	1	2	0	1	1
WagCmDlf_26578	2	2	2	3	1	1	2	1	2	2	3	2	2	1	0	3	3	2	2	2	1	1	3	1	2	1	3	4	2	2	3	3	3	2	3	2	2	3	1	2	2	2	2	0	3	3	1	NA	2
WagCmDlf_22545	1	1	1	1	1	0	1	0	1	1	1	1	2	0	0	2	2	1	1	1	0	0	2	0	2	1	1	2	0	1	2	2	1	1	2	0	0	2	0	2	1	0	1	0	1	2	0	1	1
WagCmDlf_01396	1	1	1	1	1	0	1	0	1	1	1	1	2	0	0	2	2	1	1	1	0	0	2	0	2	1	1	2	0	1	2	2	1	1	2	0	0	2	0	2	1	0	1	0	1	2	0	1	1
WagCmDlf_10911	0	1	0	0	1	1	1	1	0	0	0	1	0	1	0	0	1	0	0	0	0	1	1	1	1	1	0	0	1	1	0	0	1	0	0	1	1	0	1	1	0	0	1	1	0	0	0	0	1
WagCmDlf_01896	1	1	2	0	2	1	0	1	2	1	0	1	2	1	2	2	0	1	1	1	1	1	2	1	0	1	1	0	0	0	1	1	0	1	1	1	0	0	2	1	1	1	1	2	0	0	2	2	0
WagCmDlf_16108	0	1	0	0	1	1	1	1	0	0	0	1	0	1	0	0	1	0	0	0	0	1	1	1	1	1	0	0	1	1	0	0	1	0	0	1	1	0	1	1	0	0	1	1	0	0	0	0	1
WagCmDlf_03503	1	0	1	1	0	1	1	0	0	1	1	1	0	0	0	0	1	1	1	NA	0	0	1	0	0	0	0	1	1	1	0	0	1	0	0	1	1	0	1	0	0	1	1	0	1	0	0	1	1
WagCmDlf_13969	1	1	2	0	2	1	0	1	2	1	0	1	2	1	NA	2	0	1	1	1	1	1	2	1	0	2	0	0	0	0	1	1	0	1	1	1	0	0	2	1	1	1	1	2	0	0	2	2	0
WagCmDlf_08400	1	1	3	0	2	1	0	1	2	1	0	1	2	1	2	2	0	1	1	1	1	1	2	1	0	2	0	0	0	0	1	1	0	1	1	1	0	0	2	1	1	1	1	2	0	0	2	2	0
WagCmDlf_21132	1	0	1	1	0	1	1	0	0	1	1	1	0	0	0	0	1	1	1	1	0	0	1	0	0	0	0	1	1	1	0	0	1	0	0	1	1	0	1	0	0	1	1	0	1	0	0	NA	1
WagCmDlf_23193	1	0	2	1	0	1	1	0	0	1	1	1	0	0	0	0	1	1	1	1	0	0	1	0	0	0	0	1	1	1	0	0	1	0	0	1	1	0	1	0	0	1	1	0	1	0	0	1	1
WagCmDlf_00184	1	0	1	1	0	1	1	0	0	1	1	1	0	0	0	0	1	1	1	1	0	0	1	0	0	0	0	1	1	1	0	0	1	0	0	1	1	0	1	0	0	1	1	0	1	0	0	1	1
WagCmDlf_08222	0	1	0	0	1	1	1	1	0	0	0	1	0	1	0	0	1	0	0	0	0	1	1	1	1	1	0	0	1	1	0	0	1	0	0	1	1	0	1	1	0	0	1	1	0	0	0	0	1
WagCmDlf_10995	1	1	2	0	2	1	0	1	2	1	0	1	2	1	2	2	0	1	1	1	1	1	2	1	0	2	0	0	0	0	1	1	0	1	1	1	0	0	2	1	1	1	1	2	0	0	2	2	0
WagCmDlf_12006	1	0	NA	1	0	1	1	0	0	1	1	1	0	0	0	0	1	1	1	1	0	0	1	0	0	0	0	1	1	1	0	0	1	0	0	1	1	0	1	0	0	1	1	0	1	0	0	1	1
WagCmDlf_23454	1	1	NA	0	2	1	0	1	2	1	0	1	2	1	NA	2	0	1	1	1	1	1	2	1	0	2	0	0	0	0	1	1	0	1	1	1	0	0	2	1	1	1	1	2	0	0	2	NA	0
WagCmDlf_01749	1	0	1	1	0	1	1	0	0	1	1	1	0	0	0	0	1	1	1	1	0	0	1	0	0	0	0	1	1	1	0	0	1	0	0	1	1	0	1	0	0	1	1	0	1	0	0	1	1
WagCmDlf_10412	1	0	1	1	0	1	1	0	0	1	1	1	0	0	0	0	1	1	1	1	0	0	1	0	0	0	0	1	1	1	0	0	1	0	0	1	1	0	1	0	0	1	1	0	1	0	0	1	1
WagCmDlf_10696	1	0	1	1	0	1	1	0	0	1	1	1	0	0	0	0	1	1	1	1	0	0	1	0	0	0	0	1	1	1	0	0	1	0	0	1	1	0	1	0	0	1	1	0	1	0	0	1	1
WagCmDlf_26601	1	0	1	1	0	1	1	0	0	1	1	1	0	0	0	0	1	1	1	1	0	0	1	0	0	0	0	1	1	1	0	0	1	0	0	1	1	0	1	0	0	1	1	0	1	0	0	1	1
WagCmDlf_17611	1	0	1	1	0	1	1	0	0	1	1	1	0	0	0	0	1	1	1	1	0	0	1	0	0	0	0	1	1	1	0	0	1	0	0	1	1	0	1	0	0	1	1	0	1	0	0	1	1
WagCmDlf_14152	1	0	1	1	0	1	1	0	0	1	1	1	0	0	0	0	1	1	1	1	0	0	1	0	0	0	0	1	1	1	0	0	1	0	0	1	1	0	1	0	0	1	1	0	1	0	0	1	1
WagCmDlf_14572	1	0	1	1	0	1	1	0	0	1	1	1	0	0	0	0	1	1	1	1	0	0	1	0	0	0	0	1	1	1	0	0	1	0	0	1	1	0	1	0	0	1	1	0	1	0	0	1	1
WagCmDlf_27150	1	0	1	1	0	1	1	0	0	1	1	1	0	0	0	0	1	1	1	1	0	0	1	0	0	0	0	1	1	1	0	0	1	0	0	1	1	0	1	0	0	1	NA	0	1	0	0	1	1
WagCmDlf_23211	1	0	1	1	0	1	1	0	0	1	1	1	0	0	0	0	1	1	1	1	0	0	1	0	0	0	0	1	1	1	0	0	1	0	0	1	1	0	1	0	0	1	1	0	1	0	0	1	1
WagCmDlf_18115	1	0	1	1	0	1	1	0	0	1	1	1	0	0	0	0	1	1	1	1	0	0	1	0	0	0	0	1	1	1	0	0	1	0	0	1	1	0	1	0	0	1	1	0	1	0	0	1	1
WagCmDlf_05487	1	0	NA	1	0	1	1	0	0	1	1	1	0	0	0	0	1	1	1	1	0	0	1	0	0	0	NA	1	1	1	0	0	1	0	0	1	1	0	NA	0	0	1	1	0	1	0	0	1	1
WagCmDlf_17805	1	0	1	1	0	1	1	0	0	1	1	1	0	0	0	0	1	1	1	1	0	0	1	0	0	0	0	1	1	1	0	0	1	0	0	1	1	0	NA	0	0	NA	NA	0	1	0	0	1	1
WagCmDlf_02496	1	1	1	1	1	0	1	0	1	1	1	1	2	0	0	2	2	1	1	1	1	0	NA	0	NA	1	1	2	0	1	2	2	0	1	2	0	0	2	0	NA	1	0	NA	0	1	2	0	1	1
WagCmDlf_24482	1	1	1	1	1	0	1	0	1	1	1	1	2	0	0	2	2	1	1	1	1	0	2	0	2	1	1	2	0	1	2	2	0	1	2	0	0	2	0	2	1	0	1	0	1	2	0	1	1
WagCmDlf_28344	1	0	1	1	0	1	1	0	0	1	1	1	0	0	0	0	1	1	1	1	0	0	NA	0	0	0	1	1	1	1	0	0	1	0	0	1	1	0	1	0	0	1	1	0	1	0	0	1	1
WagCmDlf_24199	2	1	0	3	2	2	2	3	1	2	1	1	1	3	2	1	1	2	2	2	2	3	0	3	1	2	2	2	3	2	1	0	1	2	2	1	2	1	1	1	3	1	0	2	2	1	2	2	2
WagCmDlf_02004	2	1	0	3	2	2	2	3	1	2	1	1	1	3	2	1	1	2	2	2	2	3	0	3	1	2	2	2	3	2	1	0	1	2	2	1	2	1	1	1	3	1	0	2	2	1	2	NA	2
WagCmDlf_03271	1	0	0	0	0	0	1	0	1	0	1	1	0	0	1	1	1	0	1	1	0	0	0	0	1	0	1	0	0	0	1	1	1	1	0	1	1	1	0	1	0	1	1	NA	0	1	1	0	0
WagCmDlf_19715	1	0	1	1	0	1	1	0	0	1	0	1	0	0	0	0	1	1	1	1	0	0	1	0	0	0	1	1	1	1	0	0	1	0	0	1	1	0	1	0	0	1	1	0	1	0	0	1	1
WagCmDlf_01361	1	1	1	2	0	1	1	1	1	1	2	1	0	1	0	1	1	1	1	1	1	1	1	1	0	0	1	2	2	1	1	1	2	1	1	2	1	1	1	0	1	2	1	0	2	1	1	1	1
WagCmDlf_19291	1	1	0	1	0	0	1	1	2	0	2	1	0	1	1	1	1	1	1	1	1	1	0	1	2	0	NA	1	1	0	2	2	2	NA	1	2	1	2	0	1	1	2	1	1	1	2	2	0	1
WagCmDlf_13459	1	0	1	1	0	1	1	0	0	1	0	1	0	0	0	0	1	1	1	1	0	0	1	0	0	0	1	1	1	1	0	0	1	0	0	1	1	0	1	0	0	1	1	0	1	0	0	1	1
WagCmDlf_00904	1	1	0	1	0	0	1	1	2	0	2	1	0	1	1	1	1	1	1	1	1	1	0	1	2	0	2	1	1	0	2	2	2	2	1	2	1	2	0	1	1	2	1	1	1	2	2	0	1
WagCmDlf_24237	1	0	0	0	0	0	1	0	1	0	1	1	0	0	1	1	1	0	1	1	0	0	0	0	1	0	1	0	0	0	1	1	1	1	0	1	1	1	0	1	0	1	1	1	0	1	1	0	0
WagCmDlf_22290	2	0	0	2	1	2	1	2	0	2	1	0	1	1	NA	1	0	1	1	1	2	2	0	2	1	1	1	1	2	2	1	0	1	1	2	0	1	1	1	1	2	1	0	1	1	1	1	2	2
WagCmDlf_11245	1	2	3	0	2	2	0	1	2	2	2	1	3	1	NA	2	0	1	1	1	2	1	2	1	1	2	0	0	0	1	1	2	1	1	1	1	1	1	3	1	1	NA	2	2	1	1	2	NA	0
WagCmDlf_00182	1	2	4	0	2	2	0	1	2	2	2	1	3	1	2	2	0	1	1	1	2	1	2	1	1	2	0	0	0	1	1	2	1	1	1	1	1	1	3	1	1	2	2	2	1	1	2	3	0
WagCmDlf_24811	1	2	4	0	2	2	0	1	2	2	2	1	3	1	2	2	0	1	1	1	2	1	2	1	1	2	0	0	0	1	1	2	1	1	1	1	1	1	3	1	1	2	2	2	1	1	2	3	0
WagCmDlf_03696	1	2	4	0	2	2	0	1	2	2	2	1	3	1	NA	2	0	1	1	1	2	1	2	1	1	2	0	0	0	1	1	2	1	1	1	1	1	1	3	1	1	2	2	2	1	1	2	3	0
WagCmDlf_17215	1	2	NA	0	2	2	0	1	2	2	2	1	3	1	NA	2	0	1	1	1	2	1	2	1	1	2	0	0	0	1	1	2	1	1	1	1	1	1	3	1	1	2	2	2	1	1	2	3	0
WagCmDlf_05782	1	2	3	0	2	2	0	1	2	2	2	1	3	1	2	2	0	1	1	1	2	1	2	1	1	2	0	0	0	1	1	2	1	1	1	1	1	1	3	1	1	2	NA	2	1	1	2	NA	0
WagCmDlf_28113	1	2	3	0	2	2	0	1	2	2	2	1	3	1	NA	2	0	1	1	1	2	1	2	1	1	2	0	0	0	1	1	2	1	1	1	1	1	1	3	1	1	2	2	2	1	1	2	NA	0
WagCmDlf_19309	1	2	4	0	2	2	0	1	2	2	2	1	3	1	3	2	0	1	1	1	2	1	2	1	1	2	0	0	0	1	1	2	1	1	1	1	1	1	3	1	1	2	2	2	1	1	2	3	0
WagCmDlf_24596	0	1	0	NA	0	0	0	1	1	0	1	0	0	NA	0	1	0	0	0	0	1	1	0	1	0	0	1	1	NA	0	1	1	1	1	1	1	0	1	0	0	1	1	0	0	1	1	1	0	0
WagCmDlf_07038	1	2	3	0	2	2	0	1	2	2	2	1	3	1	2	2	0	1	1	1	2	1	2	1	1	2	0	0	0	1	1	2	1	1	1	1	1	1	3	1	1	2	2	2	1	1	2	3	0
WagCmDlf_18473	1	0	0	0	0	0	1	0	1	0	1	1	0	0	1	1	1	0	1	1	0	0	0	0	1	0	1	0	0	0	1	1	1	1	0	1	1	1	0	1	0	1	1	1	0	1	1	0	0
WagCmDlf_07724	1	0	0	0	0	0	1	0	1	0	1	1	0	0	1	1	1	0	1	1	0	0	0	0	1	0	1	0	0	0	1	1	1	1	0	1	1	1	0	1	0	1	1	1	0	1	1	0	0
WagCmDlf_18217	1	0	0	0	0	0	1	0	1	0	1	1	0	0	1	1	1	0	1	1	0	0	0	0	1	0	1	0	0	0	1	1	1	1	0	1	1	1	0	1	0	1	1	1	0	1	1	0	0
WagCmDlf_09841	1	0	0	0	0	0	1	0	1	0	1	1	0	0	1	1	1	0	1	1	0	0	0	0	1	0	1	0	0	0	1	1	1	1	0	1	1	1	0	1	0	1	1	1	0	1	1	0	0
WagCmDlf_19665	1	0	0	0	0	0	1	0	1	0	1	1	0	0	1	1	1	0	1	1	0	0	0	0	1	0	1	0	0	0	1	1	1	1	0	1	1	1	0	1	0	1	1	1	0	1	1	0	0
WagCmDlf_16024	1	1	1	0	0	1	2	0	1	1	2	1	1	0	1	0	1	0	1	1	1	0	0	0	2	0	1	0	0	1	1	2	2	1	0	1	2	2	1	1	0	2	2	1	1	2	1	1	0
WagCmDlf_13772	1	1	0	1	0	0	1	1	2	0	2	1	0	1	1	1	1	1	1	1	1	1	0	1	2	0	2	1	1	0	2	2	NA	2	1	2	1	2	0	1	1	2	1	1	1	2	NA	0	1
WagCmDlf_19177	1	0	0	1	1	1	0	1	0	1	0	0	0	1	0	1	0	1	1	1	1	1	0	1	1	0	1	1	1	1	0	0	0	0	1	0	1	0	1	0	1	0	0	0	0	1	0	1	1
WagCmDlf_04352	1	0	0	1	1	1	0	1	0	1	0	0	0	1	0	1	0	1	1	1	1	1	0	1	1	0	1	1	1	1	0	0	0	0	1	0	1	0	1	0	1	0	0	0	0	1	0	1	1
WagCmDlf_10905	1	0	0	1	1	1	0	1	0	1	0	0	0	1	0	1	0	1	1	1	1	1	0	1	1	0	1	1	1	1	0	0	0	0	1	0	1	0	1	0	1	0	0	0	0	1	0	1	1
WagCmDlf_11689	1	0	0	1	1	1	0	1	0	1	0	0	0	1	0	1	0	1	1	1	1	1	0	1	1	0	1	1	1	1	0	0	0	0	1	0	1	0	1	0	1	0	0	0	0	1	0	1	1
WagCmDlf_09951	0	1	0	1	0	0	0	NA	1	0	1	0	0	1	0	1	0	0	0	0	1	1	0	NA	0	0	1	1	1	0	1	1	1	1	1	1	0	1	0	0	1	1	0	0	1	1	1	0	0
WagCmDlf_17343	1	0	0	0	0	0	1	0	1	0	1	1	0	0	1	1	1	0	1	1	0	0	0	0	1	0	1	0	0	0	1	1	1	1	0	1	1	1	0	1	0	1	1	1	0	1	1	0	0
WagCmDlf_28389	0	1	0	1	0	0	0	1	1	0	1	0	NA	1	0	1	0	0	0	0	1	1	0	1	0	0	1	1	1	0	1	1	1	1	1	1	0	1	NA	0	1	1	0	0	1	1	1	0	0
WagCmDlf_12043	0	1	0	1	0	0	0	1	1	0	1	0	0	1	0	1	0	0	0	0	1	1	0	1	0	0	1	1	1	0	1	1	1	1	1	1	0	1	0	0	1	1	0	0	1	1	1	0	0
WagCmDlf_09043	0	1	0	1	0	0	0	1	1	0	1	0	0	1	0	1	0	0	0	0	1	1	0	1	0	0	1	1	1	0	1	1	1	1	1	1	0	1	0	0	1	1	0	0	1	1	1	0	0
WagCmDlf_23516	0	1	0	1	0	0	0	1	1	0	1	0	0	1	0	1	0	0	0	0	1	1	0	1	0	0	1	1	1	0	1	1	1	1	1	1	0	1	0	0	1	1	0	0	1	1	1	0	0
WagCmDlf_13271	0	1	0	1	0	0	0	1	1	0	1	0	0	1	0	1	0	0	0	0	1	1	0	1	0	0	1	1	1	0	1	1	1	1	1	1	0	1	0	0	1	1	0	0	1	1	1	0	0
WagCmDlf_12819	0	1	0	1	0	0	0	1	1	0	1	0	0	1	0	1	0	0	0	0	1	1	0	1	0	0	1	1	1	0	1	1	1	1	1	1	0	1	0	0	1	1	0	0	1	1	1	0	0
WagCmDlf_09449	0	1	0	1	0	0	0	1	1	0	1	0	0	1	0	1	0	0	0	0	1	1	0	1	0	0	1	1	1	0	1	1	1	1	1	1	0	1	0	0	1	1	0	0	1	1	1	0	0
WagCmDlf_09175	0	1	0	1	0	0	0	1	1	0	1	0	0	1	0	1	0	0	0	0	1	1	0	1	0	0	1	1	1	0	1	1	1	1	1	1	0	1	0	0	1	1	0	0	1	1	1	0	0
WagCmDlf_24224	0	1	0	1	0	0	0	1	1	0	1	0	0	1	0	1	0	0	0	0	1	1	0	1	0	0	1	1	1	0	1	1	1	1	1	1	0	1	0	0	1	1	0	0	1	1	1	0	0
WagCmDlf_18111	0	1	0	1	0	0	0	1	1	0	1	0	0	1	0	1	0	0	0	0	1	1	0	1	0	0	1	1	1	0	1	1	1	1	1	1	0	1	0	0	1	1	0	0	1	1	1	0	0
WagCmDlf_04854	0	1	0	1	0	0	0	1	1	0	1	0	0	1	0	1	0	0	0	0	1	1	0	1	0	0	1	1	1	0	1	1	1	1	1	1	0	1	0	0	1	1	0	0	1	1	1	0	0
WagCmDlf_15257	0	1	0	NA	0	0	0	1	1	0	1	0	0	1	0	1	0	0	0	0	1	1	0	1	0	0	NA	1	1	0	1	1	1	1	1	1	0	1	0	0	1	1	0	0	1	1	1	0	0
WagCmDlf_00854	0	1	0	NA	0	0	0	NA	1	0	1	0	0	1	0	1	0	0	0	0	1	1	0	1	0	0	1	1	1	0	1	NA	1	1	1	1	0	1	0	0	NA	1	0	0	1	1	NA	0	0
WagCmDlf_11149	1	0	0	0	0	0	1	0	1	0	1	1	0	0	1	1	1	0	1	1	0	0	0	0	1	0	1	0	0	0	1	1	1	1	0	1	1	1	0	1	0	1	1	1	0	1	1	0	0
WagCmDlf_19538	0	1	0	1	0	0	0	NA	1	0	1	0	0	1	0	1	0	0	0	0	1	1	0	1	0	0	1	1	1	0	1	1	1	1	1	1	0	1	0	0	1	1	0	0	1	1	1	0	0
WagCmDlf_20646	1	0	1	1	0	1	1	0	0	1	0	1	0	0	0	0	1	1	1	1	0	0	1	0	0	0	1	1	1	1	0	0	1	0	0	1	1	0	1	0	0	1	1	1	1	0	0	1	1
WagCmDlf_20854	0	1	0	1	0	0	0	1	1	0	1	0	0	1	0	1	0	0	0	0	1	1	0	1	0	0	1	1	1	0	1	1	1	1	1	1	0	1	0	0	1	1	0	0	1	1	1	0	0
WagCmDlf_03954	0	1	0	1	0	0	0	1	1	0	1	0	0	1	0	1	0	0	0	0	1	1	0	1	0	0	1	1	1	0	1	1	1	1	1	1	0	1	0	0	1	1	0	0	1	1	1	0	0
WagCmDlf_23391	1	0	0	1	0	1	1	1	0	1	1	0	1	1	1	0	0	0	0	0	1	1	0	1	0	1	0	0	1	1	1	0	1	1	1	0	0	1	0	1	1	1	0	1	1	0	1	1	1
WagCmDlf_22730	0	1	0	1	0	0	0	1	1	0	1	0	0	1	0	1	0	0	0	0	1	1	0	1	0	0	1	1	1	0	1	1	1	1	1	1	0	1	0	0	1	1	0	0	1	1	1	0	0
WagCmDlf_24588	0	1	0	1	0	0	0	1	1	0	1	0	0	1	0	1	0	0	0	0	1	1	0	1	0	0	1	1	1	0	1	1	1	1	1	1	0	1	0	0	1	1	0	0	1	1	1	0	0
WagCmDlf_19136	0	1	0	1	0	0	0	1	1	0	1	0	0	1	0	1	0	0	0	0	1	1	0	1	0	0	1	1	1	0	1	1	1	1	1	1	0	1	0	0	1	1	0	0	1	1	1	0	0
WagCmDlf_01236	0	1	0	1	0	0	0	1	1	0	1	0	0	1	0	1	0	0	0	0	1	1	0	1	0	0	1	1	1	0	1	1	1	1	1	1	0	1	0	0	1	1	0	0	1	1	1	0	0
WagCmDlf_14003	0	1	0	1	0	0	0	1	1	0	1	0	0	1	0	1	0	0	0	0	1	1	0	1	0	0	1	1	1	0	1	1	1	1	1	1	0	1	0	0	1	1	0	0	1	1	1	0	0
WagCmDlf_23457	0	1	0	1	0	0	0	1	1	0	1	0	0	1	0	1	0	0	0	0	1	1	0	1	0	0	1	1	1	0	1	1	1	1	1	1	0	1	0	0	1	1	0	0	1	1	1	0	0
WagCmDlf_14154	0	1	0	1	0	0	0	1	1	0	1	0	0	1	0	1	0	0	0	0	1	1	0	1	0	0	1	1	1	0	1	1	1	1	1	1	0	1	0	0	1	1	0	0	1	1	1	0	0
WagCmDlf_15932	0	1	0	1	0	0	0	1	1	0	1	0	0	1	0	1	0	0	0	0	1	1	0	1	0	0	1	1	1	0	1	1	1	1	1	1	0	1	0	0	1	1	0	0	1	1	NA	0	0
WagCmDlf_24934	1	1	1	2	0	1	1	1	1	1	1	1	0	1	0	1	1	2	1	1	1	1	1	1	0	0	2	2	2	1	1	1	2	1	1	2	1	1	1	0	1	2	1	0	2	1	1	1	1
WagCmDlf_04056	1	0	0	0	0	0	1	0	1	0	1	1	0	0	1	1	1	0	1	1	0	0	0	0	1	0	1	0	0	0	1	1	1	1	0	1	1	1	0	1	0	1	1	1	0	1	1	0	0
WagCmDlf_10045	1	0	0	1	0	1	1	1	0	1	1	0	1	1	1	0	0	0	0	0	1	1	0	1	0	1	0	0	1	1	1	0	1	1	1	0	0	1	0	1	1	1	0	1	1	0	1	1	1
WagCmDlf_21554	1	0	1	1	0	1	1	0	0	1	0	1	0	0	0	0	1	1	1	1	0	0	1	0	0	0	1	1	1	1	0	0	1	0	0	1	1	0	1	0	0	1	1	1	1	0	0	1	1
WagCmDlf_05525	1	0	0	1	0	1	NA	1	0	1	1	0	1	1	1	0	0	0	0	0	1	1	0	1	0	1	0	0	1	1	1	0	NA	1	1	0	0	1	0	NA	1	1	0	1	1	0	1	1	1
WagCmDlf_01433	0	1	0	0	1	1	1	1	0	0	0	1	0	1	0	0	1	0	NA	0	0	1	1	1	0	1	0	0	1	1	0	0	1	0	0	1	1	0	1	1	0	0	1	1	0	1	0	0	1
WagCmDlf_15396	1	0	0	1	1	1	0	1	0	1	0	0	0	1	0	1	0	1	1	1	1	1	0	1	1	0	1	1	1	1	0	0	0	0	1	0	1	0	1	0	1	0	0	0	0	1	0	1	1
WagCmDlf_18836	2	0	0	2	1	2	1	2	0	2	1	0	NA	1	NA	1	0	1	1	1	2	2	0	2	1	1	1	1	2	2	1	0	1	1	2	0	1	1	1	1	NA	1	0	1	1	1	1	2	2
WagCmDlf_00102	1	0	0	1	1	1	0	1	0	1	0	0	0	1	0	1	0	1	1	1	1	1	0	1	1	0	1	1	1	1	0	0	0	0	1	0	1	0	1	0	1	0	0	0	0	1	0	1	1
WagCmDlf_27419	0	1	0	1	0	0	0	NA	1	0	1	0	0	1	0	1	0	1	0	0	1	1	0	1	0	0	1	1	1	0	1	1	1	1	1	1	0	1	0	0	1	1	0	0	1	1	1	0	0
WagCmDlf_21107	1	0	0	1	1	1	0	1	0	1	0	0	0	1	0	1	0	1	1	1	1	1	0	1	1	0	1	1	1	1	0	0	0	0	1	0	1	0	1	0	1	0	0	0	0	1	0	1	1
WagCmDlf_08249	1	0	0	1	1	1	0	1	0	1	0	0	0	1	0	1	0	1	1	1	1	1	0	1	1	0	1	1	1	1	0	0	0	0	1	0	1	0	1	0	1	0	0	0	0	1	0	1	1
WagCmDlf_11523	1	0	0	1	1	1	0	1	0	1	0	0	0	1	0	1	0	1	1	1	1	1	0	1	1	0	1	1	1	1	0	0	0	0	1	0	1	0	1	0	1	0	0	0	0	1	0	1	1
WagCmDlf_11888	0	1	0	1	0	0	0	1	1	0	1	0	0	1	0	1	0	1	0	0	1	1	0	1	0	0	1	1	1	0	1	1	1	1	1	1	0	1	0	0	1	1	0	0	1	1	1	0	0
WagCmDlf_02156	0	1	0	1	0	0	0	1	1	0	1	0	0	1	0	1	0	1	0	0	1	1	0	1	0	0	1	1	1	0	1	1	1	1	1	1	0	1	0	0	1	1	0	0	1	1	1	0	0
WagCmDlf_00619	0	1	0	1	0	0	0	1	1	0	1	0	0	1	0	1	0	1	0	0	1	1	0	1	0	0	1	1	1	0	1	NA	1	NA	1	1	0	1	0	0	1	1	NA	0	1	1	1	0	0
WagCmDlf_25507	0	1	0	1	0	0	0	1	1	0	1	0	0	1	0	1	0	NA	0	0	1	1	0	1	1	0	1	1	1	0	1	1	1	1	1	1	0	1	0	0	1	1	0	0	1	1	1	0	0
WagCmDlf_28034	1	0	0	1	0	1	1	1	0	1	1	0	1	1	1	0	0	0	0	0	1	1	0	1	0	1	0	0	1	1	1	0	1	1	1	0	0	1	0	1	1	1	0	1	1	0	1	1	1
WagCmDlf_27834	2	0	1	2	0	2	2	1	0	2	1	1	1	1	1	0	1	1	1	1	1	1	1	1	0	1	1	1	2	2	1	0	2	1	1	1	1	1	1	1	1	2	1	2	2	0	1	2	2
WagCmDlf_12794	1	0	0	1	0	1	1	NA	0	1	1	0	1	1	1	0	0	0	0	0	1	1	0	1	0	1	0	0	1	1	1	0	1	1	1	0	0	1	0	1	1	1	0	1	1	0	1	1	1
WagCmDlf_11164	1	0	0	1	0	1	1	1	0	1	1	0	NA	1	1	0	0	0	0	0	NA	1	0	1	0	1	0	0	1	1	1	0	1	1	1	0	0	1	0	1	1	1	0	1	1	0	1	1	1
WagCmDlf_16803	1	0	0	0	0	0	1	0	1	0	1	1	0	0	1	1	1	0	1	1	0	0	0	0	1	1	1	0	0	0	NA	1	1	1	0	1	1	NA	0	1	0	1	1	1	0	1	1	0	0
WagCmDlf_19903	1	0	0	1	1	1	0	1	0	1	0	0	0	0	0	1	0	1	1	1	1	1	0	1	1	0	1	1	1	1	0	0	0	0	1	0	1	0	1	0	1	0	0	0	0	1	0	1	1
WagCmDlf_05396	1	0	0	0	0	0	1	0	1	0	1	1	0	0	NA	1	1	0	1	1	0	0	0	0	1	1	1	0	0	0	1	NA	1	1	0	1	1	1	0	1	0	1	1	1	0	1	1	0	0
WagCmDlf_04551	1	0	0	1	1	1	0	1	0	1	0	0	0	0	0	1	0	1	1	1	1	1	0	1	1	0	1	1	1	1	0	0	0	0	1	0	1	0	1	0	1	0	0	0	0	1	0	1	1
WagCmDlf_23479	1	0	0	1	1	1	0	1	0	1	0	0	0	0	0	1	0	1	1	1	1	1	0	1	1	0	1	1	1	1	0	0	0	0	1	0	1	0	1	0	1	0	0	0	0	1	0	1	1
WagCmDlf_17481	0	1	0	1	0	0	0	1	1	0	1	0	0	1	0	1	0	1	0	0	1	1	0	1	1	0	1	1	1	0	1	1	1	1	1	1	0	1	0	0	1	1	0	0	1	1	1	0	0
WagCmDlf_02861	1	2	3	1	2	1	1	1	2	2	2	1	3	1	2	2	1	2	2	2	2	1	3	1	1	2	1	1	0	1	2	2	0	1	2	1	0	1	2	2	2	1	2	1	0	0	2	2	1
WagCmDlf_19345	1	0	0	1	0	1	1	1	0	1	1	0	NA	1	1	0	0	0	0	0	1	1	0	1	0	1	0	0	1	1	1	0	1	1	1	0	0	1	0	1	1	1	0	1	1	0	1	1	1
WagCmDlf_08869	1	0	0	1	1	1	0	1	0	1	0	0	0	0	0	1	0	1	1	1	1	1	0	1	NA	0	1	1	1	1	0	0	0	0	1	0	1	0	1	0	1	0	0	0	0	1	0	1	1
WagCmDlf_12259	2	0	1	1	0	1	2	0	1	1	1	2	0	1	1	1	2	1	2	2	0	0	1	0	1	1	2	1	1	1	1	1	2	1	0	2	2	1	1	1	0	2	2	2	1	1	1	1	1
WagCmDlf_27043	0	1	0	1	0	0	0	1	1	0	1	0	0	1	0	1	0	1	0	0	1	1	0	1	1	0	1	1	1	0	1	1	1	1	1	1	0	1	0	0	1	1	NA	0	1	1	1	0	0
WagCmDlf_16004	1	0	0	0	0	0	NA	0	1	0	1	1	0	0	1	1	1	0	1	1	0	0	0	0	1	1	1	0	0	0	1	1	1	1	0	1	1	1	0	1	0	1	1	1	0	1	1	0	0
WagCmDlf_01181	1	0	1	1	0	NA	NA	0	0	1	0	1	0	1	0	0	1	1	1	1	0	0	1	0	0	0	1	1	1	1	0	0	1	0	0	1	1	0	1	0	0	1	1	1	1	0	0	1	1
WagCmDlf_18990	1	0	0	1	1	1	0	1	0	1	0	0	0	0	0	1	0	1	1	1	1	1	0	1	1	0	1	1	1	1	0	0	0	0	1	0	1	0	1	0	1	0	0	0	0	1	0	1	1
WagCmDlf_27877	1	0	0	1	1	1	0	1	0	1	0	0	0	0	0	1	0	1	1	1	1	1	0	1	1	0	1	1	1	1	0	0	0	0	1	0	1	0	1	0	1	0	0	0	0	1	0	1	1
WagCmDlf_11748	1	0	0	0	0	0	1	0	1	0	1	1	0	0	1	1	1	0	1	1	0	0	0	0	1	1	1	0	0	0	1	1	1	1	0	1	1	1	0	1	0	1	1	1	0	1	1	0	0
WagCmDlf_12530	1	0	0	0	0	0	1	0	1	0	1	1	0	0	1	1	1	0	1	1	0	0	0	0	1	1	1	0	0	0	1	1	1	1	0	1	1	1	0	1	0	1	1	1	0	1	1	0	0
WagCmDlf_21249	1	0	0	1	1	1	0	1	0	1	0	0	0	0	0	1	0	1	1	1	1	1	0	1	1	0	1	1	1	1	0	0	0	0	1	0	1	0	1	0	1	0	0	0	0	1	0	1	1
WagCmDlf_00254	2	2	3	2	3	2	1	2	2	3	2	1	3	1	NA	3	1	3	3	3	3	2	3	2	2	2	2	2	1	2	2	2	0	1	NA	1	1	1	3	2	3	1	2	1	0	1	2	NA	2
WagCmDlf_00714	0	1	0	1	0	0	0	1	1	0	1	0	0	1	0	1	0	1	0	0	1	1	0	1	1	0	1	1	1	0	1	1	1	1	1	1	0	1	0	0	1	1	0	0	1	1	1	0	0
WagCmDlf_12181	1	1	0	2	1	1	1	2	1	1	1	1	1	2	3	0	1	1	1	1	1	2	0	2	0	2	1	1	2	1	1	0	1	2	1	1	1	1	0	1	2	1	0	2	2	0	2	2	2
WagCmDlf_14866	1	0	0	1	1	1	0	1	0	1	0	0	0	0	0	1	0	1	1	1	1	1	0	1	1	0	1	1	1	1	0	0	0	0	1	0	1	0	1	0	1	0	0	0	0	1	0	1	1
WagCmDlf_24890	1	0	0	1	1	1	0	1	0	1	0	0	0	0	0	1	0	1	1	1	1	1	0	1	1	0	1	1	1	1	0	0	0	0	1	0	1	0	1	0	1	0	0	0	0	1	0	1	1
WagCmDlf_21930	1	0	0	1	1	1	0	1	0	1	0	0	0	0	0	1	0	1	1	1	1	1	0	1	1	0	1	1	1	1	0	0	0	0	1	0	1	0	1	0	1	0	0	0	0	1	0	1	1
WagCmDlf_19935	1	0	0	0	0	0	1	0	1	0	1	NA	0	0	NA	1	1	0	1	1	0	0	0	0	1	1	1	0	0	0	1	1	1	1	0	1	1	1	0	1	0	1	1	1	0	1	1	0	0
WagCmDlf_01975	1	0	0	0	0	0	1	0	1	0	1	1	0	0	1	1	1	0	1	1	0	0	0	0	1	1	1	0	0	0	1	1	1	1	0	1	NA	1	0	1	0	1	1	1	0	1	1	0	0
WagCmDlf_19581	1	0	0	0	0	0	1	0	1	0	1	1	0	0	1	1	1	0	1	1	0	0	0	0	1	1	1	0	0	0	1	1	1	1	0	NA	1	1	0	1	0	1	1	1	0	1	1	0	0
WagCmDlf_23201	0	1	0	1	0	0	0	1	1	0	1	0	0	1	0	1	0	1	0	0	1	1	0	1	1	0	1	1	1	0	1	1	1	1	1	1	0	1	0	0	1	1	0	0	1	1	1	0	0
WagCmDlf_16054	1	2	NA	1	2	1	1	1	2	2	2	1	3	1	NA	2	1	2	2	2	2	1	3	1	1	2	1	1	0	1	2	2	0	1	1	1	0	1	2	2	2	1	2	1	0	0	2	2	1
WagCmDlf_24485	0	1	0	1	NA	0	0	1	1	0	0	1	0	1	1	0	1	1	1	1	0	1	0	1	0	1	1	1	1	0	0	0	0	1	0	1	1	0	0	0	NA	0	0	1	1	0	1	1	1
WagCmDlf_03414	2	0	1	1	0	1	2	0	1	1	1	2	0	1	1	1	2	1	2	2	0	0	1	0	1	1	2	1	1	1	1	1	2	1	0	2	2	1	1	1	0	2	2	2	1	1	1	1	1
WagCmDlf_15115	0	1	0	1	1	0	0	1	1	0	0	1	0	1	1	0	1	1	1	1	0	1	0	1	0	1	1	1	1	0	0	0	0	1	0	1	1	0	0	0	1	0	0	1	1	0	1	1	1
WagCmDlf_16736	1	0	1	1	0	1	1	0	0	1	0	1	0	1	0	0	1	1	1	1	0	0	1	0	0	0	1	1	1	1	0	0	1	0	0	1	1	0	1	0	0	1	1	1	1	0	0	1	1
WagCmDlf_27112	0	1	0	1	1	0	0	1	1	0	0	0	0	1	1	0	1	1	1	1	0	1	0	1	0	1	1	1	1	0	0	0	0	1	0	1	1	0	0	0	1	0	0	1	1	0	1	1	1
WagCmDlf_23257	2	2	1	3	2	3	3	3	1	2	1	2	1	3	NA	0	3	2	2	2	1	3	2	3	0	3	2	2	4	3	1	0	3	2	1	3	NA	1	2	2	2	2	2	4	3	1	2	3	4
WagCmDlf_03004	1	1	3	0	2	1	0	1	2	1	1	1	2	1	NA	1	0	1	1	1	1	1	NA	1	0	2	1	0	0	0	1	1	0	1	0	1	0	0	2	1	1	1	NA	1	0	0	2	1	0
WagCmDlf_15556	1	2	1	1	1	1	1	1	2	1	2	2	2	2	0	2	1	1	0	0	2	1	1	1	3	1	1	2	1	1	2	3	2	2	3	1	1	3	1	1	1	2	1	0	3	3	1	1	0
WagCmDlf_22297	0	1	1	0	0	1	1	0	0	1	1	0	1	0	0	0	0	0	0	0	1	0	0	0	1	0	0	0	0	1	0	1	1	0	0	0	1	1	1	0	0	1	1	0	1	1	0	1	0
WagCmDlf_00754	1	1	NA	0	2	1	0	1	2	1	1	1	2	1	2	1	0	1	1	1	1	1	2	1	0	2	1	0	0	0	1	1	0	1	0	1	0	0	2	1	1	1	1	1	0	0	2	2	0
WagCmDlf_25155	1	1	2	0	2	1	0	1	2	1	1	1	2	1	2	1	0	1	1	1	1	1	2	1	0	2	1	0	0	0	1	1	0	1	0	1	0	0	2	1	1	1	1	1	0	0	2	NA	0
WagCmDlf_07668	2	1	1	2	1	3	3	2	0	2	1	2	1	3	1	0	2	1	1	1	1	2	2	2	0	2	1	1	3	3	1	0	3	1	1	2	2	1	2	2	1	2	2	3	2	1	1	2	3
WagCmDlf_27887	0	1	1	1	0	0	1	0	0	1	1	0	1	0	0	1	1	1	1	0	1	0	1	0	1	0	1	1	0	1	1	1	0	0	1	0	0	1	0	1	1	0	1	0	0	0	0	0	0
WagCmDlf_19822	0	1	0	1	1	0	0	NA	1	0	0	0	0	0	1	0	1	1	1	1	0	1	0	1	0	1	1	1	1	0	0	0	0	1	0	1	1	0	0	0	1	0	0	1	1	0	1	1	1
WagCmDlf_12597	0	1	0	1	1	0	0	1	1	0	0	0	0	0	1	0	1	1	1	1	0	1	0	1	0	1	1	1	1	0	0	0	0	1	0	1	1	0	0	0	1	0	0	1	1	0	1	1	1
WagCmDlf_03124	3	0	0	2	2	2	1	2	1	2	1	1	2	1	1	2	1	1	1	1	2	2	1	2	2	2	1	2	2	2	2	1	1	2	3	0	1	2	1	2	2	1	0	1	2	2	1	2	2
WagCmDlf_12735	0	1	1	1	0	0	1	0	0	1	1	0	1	0	0	1	NA	1	1	0	1	0	1	0	1	0	1	1	0	1	1	1	0	0	1	0	0	1	0	1	1	0	1	0	0	0	0	0	0
WagCmDlf_07411	0	1	0	1	1	0	0	1	1	0	0	0	0	0	1	0	1	1	1	1	0	1	0	1	0	1	1	1	1	0	0	0	0	1	0	1	1	0	0	0	1	0	0	1	1	0	1	1	1
WagCmDlf_23630	0	1	1	0	0	1	1	0	0	1	1	0	1	0	0	0	0	0	0	0	1	0	0	0	1	0	0	0	0	1	0	1	1	0	0	0	1	1	1	0	0	1	1	0	1	1	0	1	0
WagCmDlf_03928	3	0	0	2	2	2	1	2	1	2	1	1	2	1	1	2	1	1	1	1	2	2	1	2	2	2	1	2	2	2	2	1	1	2	3	0	1	2	1	2	2	1	0	1	2	2	1	2	2
WagCmDlf_09314	2	2	1	3	1	1	2	2	3	1	2	2	0	2	2	2	3	3	3	3	0	2	1	2	2	2	3	3	3	1	2	2	3	3	1	4	3	2	1	1	2	3	2	3	3	1	2	NA	2
WagCmDlf_03587	1	1	1	1	0	0	2	0	1	1	2	1	1	0	1	2	2	1	2	1	1	0	1	0	2	1	2	1	0	1	2	NA	1	1	1	1	1	2	0	2	1	1	2	1	0	1	1	0	0
WagCmDlf_18890	0	1	1	1	0	0	1	0	0	1	1	0	1	0	NA	1	1	1	1	0	1	0	1	0	NA	0	1	1	0	1	1	1	0	0	NA	0	0	1	0	1	1	0	1	0	0	0	0	0	0
WagCmDlf_25364	1	0	0	0	0	0	1	0	1	0	1	1	0	0	1	1	1	0	1	1	0	1	0	0	1	1	1	0	0	0	1	1	1	1	0	1	1	1	0	1	0	1	1	1	0	1	1	0	0
WagCmDlf_07530	0	1	0	1	0	0	0	1	1	0	1	0	0	1	0	1	0	1	0	0	1	1	0	1	1	0	1	1	1	0	1	1	1	1	1	1	0	1	0	0	1	1	0	0	1	1	1	0	0
WagCmDlf_17231	0	1	0	1	0	0	0	1	1	0	1	0	0	1	0	1	0	1	0	0	1	1	0	1	1	0	1	1	1	0	1	1	1	1	1	1	0	1	0	0	1	1	0	0	1	1	1	0	0
WagCmDlf_03437	1	0	0	0	0	0	1	0	1	0	1	1	0	0	1	1	1	0	1	1	0	1	0	0	1	1	1	0	0	0	1	1	1	1	0	1	1	1	0	1	0	1	1	1	0	1	1	0	0
WagCmDlf_13566	0	1	1	1	0	0	1	0	0	1	1	0	1	0	0	1	1	1	1	0	1	0	1	0	1	0	1	1	0	1	1	1	0	0	1	0	0	1	0	1	1	0	1	0	0	0	0	0	0
WagCmDlf_04894	1	0	0	0	0	0	1	0	1	0	1	1	0	0	NA	1	1	0	NA	1	0	1	0	0	1	1	1	0	0	0	1	1	1	1	0	1	1	1	0	1	0	1	1	1	0	1	1	0	0
WagCmDlf_20178	0	1	0	NA	0	0	0	1	1	0	1	0	0	1	0	1	0	1	0	0	1	1	0	1	1	0	1	NA	1	0	1	1	1	1	1	1	0	1	0	0	1	1	0	0	1	1	1	0	0
WagCmDlf_27132	3	0	0	2	2	2	1	2	1	2	1	1	2	1	1	2	1	1	1	1	2	2	1	2	2	2	1	2	2	2	2	1	1	2	3	0	1	2	1	2	2	1	0	1	2	2	1	2	2
WagCmDlf_09800	1	0	0	0	0	0	1	0	1	0	1	1	0	0	1	1	1	0	1	1	0	1	0	0	1	1	1	0	0	0	1	1	1	1	0	1	1	1	0	1	0	1	1	1	0	1	1	0	0
WagCmDlf_08676	1	0	0	0	0	0	1	0	1	0	1	1	0	0	1	1	1	0	1	1	0	1	0	0	1	1	1	0	0	0	1	1	1	1	0	1	1	1	0	1	0	1	1	1	0	1	1	0	0
WagCmDlf_18199	1	0	0	1	0	1	1	1	0	1	1	0	1	1	1	0	NA	0	0	0	1	1	0	1	0	1	0	0	1	1	1	0	1	1	1	0	0	1	0	1	1	1	0	1	1	0	1	1	1
WagCmDlf_04641	0	1	0	1	0	0	0	1	1	0	1	0	0	1	0	1	0	1	0	0	1	1	0	1	1	0	1	1	1	0	1	1	1	1	1	1	0	1	0	0	1	1	0	0	1	1	1	0	0
WagCmDlf_15307	0	2	1	2	0	0	1	1	1	1	2	0	1	1	0	2	1	2	1	0	2	1	1	1	2	0	2	2	1	1	2	2	1	1	2	1	0	2	0	1	2	1	1	0	1	1	1	0	1
WagCmDlf_08515	0	2	1	2	0	0	1	1	1	1	2	0	1	1	0	2	1	2	NA	0	2	1	1	1	2	0	2	2	1	1	2	2	1	1	2	1	0	2	0	1	2	1	1	0	1	1	1	0	1
WagCmDlf_00743	3	0	0	2	2	2	1	2	1	2	1	1	2	1	1	2	1	1	1	1	2	2	1	2	2	2	1	2	2	2	2	1	1	2	3	0	1	2	1	2	2	1	0	1	2	2	1	2	2
WagCmDlf_04435	0	1	1	1	0	0	1	0	0	1	1	0	1	0	0	1	1	1	1	0	1	0	1	0	NA	0	1	1	0	1	1	1	0	0	NA	0	0	1	0	1	1	0	1	0	0	0	0	0	0
WagCmDlf_15484	1	2	4	0	2	2	1	1	2	2	2	2	3	2	2	1	0	1	1	2	3	1	2	1	1	1	1	0	0	1	1	2	1	1	1	1	1	1	3	1	1	2	2	1	1	2	2	NA	1
WagCmDlf_21148	0	1	0	1	0	0	0	1	1	0	1	0	0	1	0	1	0	1	0	0	1	1	0	1	1	0	1	1	1	0	1	1	1	1	1	1	0	1	0	0	1	1	0	0	1	1	1	0	0
WagCmDlf_04051	1	0	1	1	0	1	1	0	0	1	0	1	0	1	0	0	1	1	1	1	0	0	1	0	0	0	1	1	1	1	0	0	1	0	0	1	1	0	1	0	0	1	1	1	1	0	0	1	1
WagCmDlf_21823	0	1	0	1	1	0	0	1	1	0	0	0	0	0	NA	0	1	1	1	1	0	1	0	1	0	1	0	1	1	0	0	0	0	1	0	1	NA	0	0	0	1	0	0	1	1	0	0	1	1
WagCmDlf_18794	1	1	1	1	1	2	2	1	0	1	0	2	0	2	0	0	2	1	1	1	0	1	2	1	0	1	1	1	2	2	0	0	2	0	0	2	2	0	2	1	0	1	2	2	1	1	1	1	2
WagCmDlf_00158	1	1	1	1	1	2	2	1	0	1	0	2	0	2	0	0	2	1	1	1	0	1	2	1	0	1	1	1	2	2	0	0	2	0	0	2	2	0	2	1	0	1	2	2	1	1	1	1	NA
WagCmDlf_24686	0	1	1	1	0	0	1	0	0	1	1	0	1	0	0	1	1	1	1	0	1	0	1	0	1	0	1	1	0	1	1	1	0	0	1	0	0	1	0	1	1	0	1	0	0	0	0	0	0
WagCmDlf_07832	0	1	0	1	1	0	0	1	1	0	0	0	0	0	1	0	1	1	NA	1	0	1	0	1	0	1	0	1	1	0	0	0	0	1	0	1	1	0	0	0	1	0	0	1	1	0	0	1	1
WagCmDlf_26585	1	1	1	1	1	2	2	1	0	1	0	2	0	2	0	0	2	1	1	1	0	1	2	1	0	1	1	1	2	2	0	0	2	0	0	2	2	0	2	1	0	1	2	2	1	1	1	1	2
WagCmDlf_00802	0	2	1	2	0	0	1	1	1	1	2	0	1	1	0	2	1	2	1	0	1	1	1	1	2	0	2	2	1	1	2	2	1	1	2	1	0	2	0	1	2	1	NA	0	1	0	1	0	0
WagCmDlf_20625	1	0	0	0	0	0	1	0	1	0	1	1	0	0	1	1	1	0	1	1	0	1	0	0	1	1	1	0	0	0	1	1	1	1	0	1	1	1	0	1	0	1	1	1	0	1	1	0	0
WagCmDlf_01018	1	2	0	1	2	1	2	2	2	0	1	2	0	1	2	1	3	1	2	2	0	3	1	2	1	3	1	1	2	1	1	1	2	2	0	3	3	1	1	2	1	1	2	3	1	2	2	1	2
WagCmDlf_02876	1	2	NA	0	2	2	1	1	2	2	2	2	3	2	2	1	0	1	1	2	3	1	2	1	1	1	1	0	0	1	1	2	1	1	1	1	1	1	3	1	1	2	2	1	1	2	2	NA	1
WagCmDlf_04179	1	0	1	1	0	1	1	0	0	1	0	1	0	1	0	0	1	1	1	1	0	0	1	0	0	0	1	1	1	1	0	0	1	0	0	1	1	0	1	0	0	1	1	1	1	0	0	1	1
WagCmDlf_22894	0	1	0	1	0	0	0	1	1	0	1	0	0	1	0	1	0	1	0	0	0	1	0	1	1	0	1	1	1	0	1	1	1	1	1	NA	0	1	0	0	1	1	0	0	1	0	1	0	0
WagCmDlf_24307	3	0	0	1	2	1	1	1	2	1	1	2	1	0	1	3	2	1	2	2	1	1	1	1	3	2	2	2	1	1	2	2	1	2	2	1	2	2	1	2	1	1	1	1	1	3	1	1	1
WagCmDlf_08240	1	0	0	0	0	0	1	0	1	0	1	1	0	0	1	1	1	0	1	1	0	1	0	0	1	1	1	0	0	0	1	1	1	1	0	1	1	1	0	1	0	1	1	1	0	1	1	0	0
WagCmDlf_02602	0	1	0	1	0	0	0	1	1	0	1	0	0	1	0	1	0	1	0	0	0	1	0	1	1	0	1	1	1	0	1	1	1	1	1	1	0	1	0	0	1	1	0	0	1	0	1	0	0
WagCmDlf_17579	0	1	0	1	0	0	0	1	1	0	1	0	0	1	0	1	0	1	0	0	0	1	0	1	1	0	1	1	1	0	1	1	1	1	1	1	0	1	0	0	1	1	0	0	1	0	1	0	0
WagCmDlf_28608	0	1	0	1	0	0	0	1	1	0	1	0	0	1	0	1	0	1	0	0	0	1	0	1	1	0	1	1	1	0	1	1	1	1	1	1	0	1	0	0	1	1	0	0	1	0	1	0	0
WagCmDlf_12425	0	1	0	1	0	0	0	1	1	0	1	0	0	1	0	1	0	1	0	0	0	1	0	1	1	0	1	1	1	0	1	1	1	1	1	1	0	1	0	0	1	1	0	0	1	0	1	0	0
WagCmDlf_20041	1	0	0	0	0	0	1	0	1	0	1	1	0	0	1	1	1	0	1	1	0	1	0	0	1	1	1	0	0	0	1	1	1	1	0	1	1	1	0	1	0	1	1	1	0	1	1	0	0
WagCmDlf_09280	2	0	0	1	2	1	0	1	1	1	0	1	1	0	0	2	1	1	1	1	1	0	1	1	2	1	1	2	1	1	1	1	0	1	2	0	1	1	1	1	1	0	0	0	1	2	0	1	1
WagCmDlf_01517	2	0	0	1	2	1	0	1	1	1	0	1	1	0	0	2	1	1	1	1	1	0	1	1	2	1	1	2	1	1	1	1	0	1	2	0	1	1	1	1	1	0	0	0	1	2	0	1	1
WagCmDlf_12246	1	0	0	0	0	0	NA	0	1	0	1	1	0	0	1	1	1	0	1	1	0	1	0	0	1	1	1	0	0	0	1	1	1	1	0	1	1	1	0	1	0	1	NA	1	0	1	1	0	0
WagCmDlf_16373	2	0	0	1	2	1	0	1	1	1	0	1	1	0	0	2	1	1	1	1	1	0	1	1	NA	1	1	2	1	1	1	1	0	1	2	0	1	1	1	1	1	0	0	0	1	2	0	1	1
WagCmDlf_09261	2	0	0	1	2	1	0	1	1	1	0	1	1	0	0	2	1	1	1	1	1	0	1	1	2	1	1	NA	1	1	1	1	0	1	NA	0	1	1	1	1	1	0	0	0	1	2	0	1	1
WagCmDlf_20128	2	0	0	1	2	1	0	1	1	1	0	1	1	0	0	2	1	1	1	1	1	0	1	1	2	1	1	2	1	1	1	1	0	1	2	0	1	1	1	1	1	0	0	0	1	2	0	1	1
WagCmDlf_27072	0	1	0	1	0	0	0	1	1	0	1	0	0	1	0	1	0	1	0	0	0	1	0	1	1	0	1	1	1	0	1	1	NA	1	1	1	0	1	0	0	1	1	0	0	1	0	1	0	0
WagCmDlf_11635	0	1	1	1	0	0	1	0	0	1	1	0	1	0	0	1	1	1	1	0	1	0	1	0	1	0	1	1	0	1	1	1	0	0	1	0	0	1	0	1	1	0	1	0	0	0	0	0	0
WagCmDlf_01816	2	0	0	1	2	1	0	1	1	1	0	1	1	0	0	2	1	1	1	1	1	0	1	1	2	1	1	2	1	1	1	1	0	1	2	0	1	1	1	1	1	0	0	0	1	2	0	1	1
WagCmDlf_13071	0	2	1	2	0	0	1	1	1	1	2	0	1	1	0	2	1	2	1	0	1	1	1	1	2	0	2	2	1	1	2	NA	1	1	2	1	0	2	0	1	2	1	1	0	1	0	1	0	0
WagCmDlf_22253	1	0	0	0	0	0	1	0	1	0	1	1	0	0	1	1	1	0	1	1	0	1	0	0	1	1	1	0	0	0	1	1	1	1	0	1	1	1	0	1	0	1	1	1	0	1	1	0	0
WagCmDlf_24188	1	0	0	0	0	0	1	0	1	0	1	1	0	0	1	1	1	0	1	1	0	1	0	0	1	1	1	0	0	0	1	1	1	1	0	1	1	1	0	1	0	1	1	1	0	1	1	0	0
WagCmDlf_15228	1	0	0	0	0	0	1	0	1	0	1	1	0	0	1	1	1	0	1	1	0	1	0	0	1	1	1	0	0	0	1	1	1	1	0	1	1	1	0	1	0	1	1	1	0	1	1	0	0
WagCmDlf_19845	1	0	0	0	0	0	1	0	1	0	1	1	0	0	1	1	1	0	1	1	0	1	0	0	1	1	1	0	0	0	1	1	1	1	0	1	1	1	0	1	0	1	1	1	0	1	1	0	0
WagCmDlf_20535	1	0	0	0	0	0	1	0	1	0	1	1	0	0	1	1	1	0	1	1	0	1	0	0	1	1	1	0	0	0	1	1	1	1	0	1	1	1	0	1	0	1	1	1	0	1	1	0	0
WagCmDlf_20241	2	0	0	1	2	1	0	1	1	1	0	1	1	0	0	2	1	1	1	1	1	0	1	1	2	1	1	2	1	1	1	1	0	1	2	0	1	1	1	1	1	0	0	0	1	NA	0	1	1
WagCmDlf_27679	1	0	1	1	0	1	1	0	0	1	0	1	0	1	0	0	1	1	1	1	0	0	1	0	0	0	1	1	1	1	0	0	1	0	0	1	1	0	1	0	0	1	1	1	1	0	0	1	1
WagCmDlf_01878	1	0	0	0	0	0	1	0	1	0	1	1	0	0	1	1	1	0	1	1	0	1	0	0	1	1	1	0	0	0	1	1	1	1	0	1	1	1	0	1	0	1	1	1	0	1	1	0	0
WagCmDlf_11869	1	0	0	0	0	0	1	0	1	0	1	1	0	0	NA	1	1	0	1	1	0	1	0	0	1	1	1	0	0	0	1	1	1	1	0	1	1	1	0	1	0	1	1	1	0	1	1	0	0
WagCmDlf_16467	0	1	1	1	0	0	1	0	0	1	1	0	1	0	0	1	1	1	0	0	1	0	1	0	1	0	1	1	0	1	1	1	0	0	1	0	0	1	0	1	1	0	1	0	0	0	0	0	0
WagCmDlf_08730	0	1	1	1	0	0	1	0	0	1	1	0	1	0	0	1	1	1	0	0	1	0	1	0	1	0	1	1	0	1	1	1	0	0	1	0	0	1	0	1	1	0	1	0	0	0	0	0	0
WagCmDlf_23965	0	1	NA	1	0	0	1	0	0	1	1	0	1	0	0	1	1	1	0	0	1	0	1	0	1	0	1	1	0	1	1	1	0	0	1	0	0	1	0	1	1	0	1	0	0	0	0	0	0
WagCmDlf_17853	0	1	NA	1	0	0	1	0	0	1	1	0	NA	0	0	1	1	1	0	0	NA	0	1	0	1	0	1	1	0	1	1	NA	0	0	1	0	0	1	NA	1	1	0	1	0	0	0	0	0	0
WagCmDlf_13028	2	0	0	1	2	1	0	1	1	1	0	1	1	0	0	2	1	1	1	1	1	0	1	1	2	1	1	2	1	1	1	1	0	1	2	0	1	1	1	1	1	0	0	0	1	2	0	1	1
WagCmDlf_11874	2	1	0	1	1	2	3	2	1	1	2	2	1	2	2	1	2	0	1	1	1	3	1	2	1	3	1	0	2	2	2	1	3	2	1	2	2	2	1	3	1	2	2	NA	1	2	3	1	2
WagCmDlf_12466	2	0	0	1	2	1	0	1	1	1	0	1	1	0	0	2	1	1	1	1	1	0	1	1	2	1	1	2	1	1	1	1	0	1	2	0	1	1	1	1	1	0	0	0	1	2	0	1	1
WagCmDlf_09643	0	1	0	1	1	0	0	1	1	0	0	0	0	0	1	0	1	1	1	1	0	1	0	1	0	1	0	1	1	0	0	NA	0	1	0	1	1	0	0	0	1	0	0	1	1	0	0	1	1
WagCmDlf_27880	1	1	1	2	0	1	1	1	1	1	1	1	0	2	0	1	1	2	1	1	0	1	1	1	1	0	2	2	2	1	1	1	2	1	1	2	1	1	1	0	1	2	1	1	2	0	1	1	1
WagCmDlf_12680	0	1	0	1	1	0	0	1	1	0	0	0	0	0	1	0	1	1	NA	1	0	1	0	1	0	1	0	1	1	0	0	0	0	1	0	1	1	0	0	0	1	0	0	1	1	0	0	NA	1
WagCmDlf_18381	0	1	0	1	1	0	0	1	1	0	0	0	0	0	1	0	1	1	1	1	0	1	0	1	0	1	0	1	1	0	0	0	0	1	0	1	1	0	0	0	1	0	0	1	1	0	0	1	1
WagCmDlf_25851	0	1	0	1	1	0	0	1	1	0	0	0	0	0	1	0	1	1	1	1	0	1	0	1	0	1	0	1	1	0	0	0	0	1	0	1	1	0	0	0	1	0	0	1	1	0	0	1	1
WagCmDlf_05393	0	1	0	1	1	0	0	1	1	0	0	0	0	0	1	0	1	1	1	1	0	1	0	1	0	1	0	1	1	0	0	0	0	1	0	1	1	0	0	0	1	0	0	1	1	0	0	1	1
WagCmDlf_16642	0	1	0	1	1	0	0	1	1	0	0	0	0	0	1	0	1	1	1	1	0	1	0	1	0	1	0	1	1	0	0	0	0	1	0	1	1	0	0	0	1	0	0	1	1	0	0	1	1
WagCmDlf_09056	0	1	0	1	1	0	0	1	1	0	0	0	0	0	1	0	1	1	1	1	0	1	0	1	0	1	0	1	1	0	0	0	0	1	0	1	1	0	0	0	1	0	0	1	1	0	0	1	1
WagCmDlf_27855	2	0	0	1	2	1	0	1	1	1	0	1	1	0	0	2	1	1	1	1	1	0	1	1	2	1	1	2	1	1	1	1	0	1	2	0	1	1	1	1	1	0	0	0	1	2	0	1	1
WagCmDlf_04407	0	1	0	1	1	0	0	1	1	0	0	0	0	0	1	0	1	1	1	1	0	1	0	1	0	1	0	1	1	0	0	0	0	1	0	1	1	0	0	0	1	0	0	1	1	0	0	1	1
WagCmDlf_02898	1	1	0	1	1	0	1	1	2	0	1	1	0	0	2	1	2	1	2	2	0	2	0	1	1	2	1	1	1	0	1	1	1	2	0	2	2	1	0	1	1	1	1	2	1	1	1	1	1
WagCmDlf_17256	0	1	0	1	0	0	0	1	1	0	1	0	0	1	0	1	0	1	0	0	0	1	0	1	1	0	1	1	1	0	1	1	1	1	1	1	0	1	0	0	1	1	0	0	1	0	1	0	0
WagCmDlf_16764	0	1	0	1	0	0	0	1	1	0	1	0	0	1	0	1	0	1	0	0	0	1	0	1	1	0	1	1	1	0	1	1	1	1	1	1	0	1	0	0	1	1	0	0	1	0	1	0	0
WagCmDlf_16110	1	0	1	1	0	1	1	0	0	1	0	1	0	1	0	0	1	1	1	1	0	0	1	0	0	0	1	1	1	1	0	0	1	0	0	1	1	0	1	0	0	1	1	1	1	0	0	1	1
WagCmDlf_26896	2	0	0	1	2	1	0	1	1	1	0	1	1	0	0	2	1	1	1	1	1	0	1	1	NA	1	1	2	1	1	1	1	0	1	2	0	NA	1	1	1	1	0	0	0	1	2	0	1	1
WagCmDlf_18583	2	0	0	1	2	1	0	1	1	1	0	1	1	0	0	2	1	1	1	1	1	0	1	1	2	1	1	2	1	1	1	1	0	1	2	0	1	1	1	1	1	0	0	0	1	2	0	1	1
WagCmDlf_02413	2	0	0	1	2	1	0	1	1	1	0	1	1	0	0	2	1	1	1	1	1	0	1	1	2	1	1	2	1	1	1	1	0	1	2	0	1	1	1	1	1	0	0	0	1	2	0	1	1
WagCmDlf_20783	0	1	1	1	0	0	1	0	0	1	1	0	1	0	0	1	1	1	0	0	1	0	1	0	1	0	1	1	0	1	1	1	0	0	1	0	0	1	0	1	1	0	1	0	0	0	0	0	0
WagCmDlf_25570	0	1	1	1	0	0	1	0	0	1	1	0	1	0	0	1	1	1	0	0	1	0	1	0	1	0	1	1	0	1	1	1	0	0	1	0	0	1	0	1	1	0	1	0	0	0	0	0	0
WagCmDlf_16614	0	1	1	1	0	0	1	0	0	1	1	0	1	0	0	1	1	1	0	0	1	0	1	0	1	0	1	1	0	1	1	1	0	0	1	0	0	1	0	1	1	0	1	0	0	0	0	0	0
WagCmDlf_08842	0	1	1	1	0	0	1	0	0	1	1	0	1	0	0	1	1	1	0	0	1	0	1	0	1	0	1	1	0	1	1	1	0	0	1	0	0	1	0	1	1	0	1	0	0	0	0	0	0
WagCmDlf_23890	0	1	NA	1	0	0	1	0	1	1	1	0	1	0	0	1	1	1	0	0	NA	0	1	0	1	0	NA	1	0	1	1	1	0	0	1	0	0	1	0	1	1	0	1	0	0	0	0	0	0
WagCmDlf_26153	0	1	1	1	0	0	1	0	1	1	1	0	1	0	0	1	1	1	0	0	1	0	1	0	1	0	1	1	0	1	1	1	0	0	1	0	0	1	0	1	1	0	1	0	0	0	0	0	0
WagCmDlf_18793	0	1	1	1	0	0	1	0	1	1	1	0	1	0	0	1	1	1	0	0	1	0	1	0	1	0	1	1	0	1	1	1	0	0	1	0	0	1	0	1	1	0	1	0	0	0	0	0	0
WagCmDlf_20094	0	1	1	1	0	0	1	0	1	1	1	0	1	0	0	1	1	1	0	0	1	0	1	0	1	0	1	1	0	1	1	1	0	0	1	0	0	1	0	1	1	0	1	0	0	0	0	0	0
WagCmDlf_16018	0	1	1	1	0	0	NA	0	1	1	1	0	1	0	0	1	1	1	0	0	1	0	1	0	1	0	1	1	0	1	NA	1	0	0	1	0	0	1	0	NA	1	0	1	0	0	0	0	0	0
WagCmDlf_18475	0	1	0	1	1	0	0	1	1	0	0	0	0	0	1	0	1	1	1	1	0	1	0	1	0	1	0	1	1	0	0	0	0	1	0	1	1	0	0	0	1	0	0	1	1	0	0	1	NA
WagCmDlf_09704	0	1	0	1	1	0	0	1	1	0	0	0	0	0	1	0	1	1	1	1	0	1	0	1	0	1	0	1	1	0	0	0	0	1	0	1	1	0	0	0	1	0	0	1	1	0	0	1	1
WagCmDlf_11613	0	1	0	1	1	0	0	1	1	0	0	0	0	0	1	0	1	1	1	1	0	1	0	1	0	1	0	1	1	0	0	0	0	1	0	1	1	0	0	0	1	0	0	1	1	0	0	1	1
WagCmDlf_03943	0	1	0	1	1	0	0	1	1	0	0	0	0	0	1	0	1	1	1	1	0	1	0	1	0	1	0	1	1	0	0	0	0	1	0	1	1	0	0	0	1	0	0	1	1	0	0	1	1
WagCmDlf_02492	0	1	1	1	0	0	1	0	1	1	1	0	1	0	0	1	1	1	0	0	1	0	1	0	1	0	1	1	0	1	1	1	0	0	1	0	0	1	0	1	1	0	1	0	0	0	0	0	0
WagCmDlf_18932	0	1	1	1	0	0	1	0	1	1	1	0	1	0	0	1	1	1	0	0	1	0	1	0	1	0	1	1	0	1	1	1	0	0	1	0	0	1	0	1	1	0	1	0	0	0	0	0	0
WagCmDlf_16609	0	1	1	1	0	0	1	0	1	1	1	0	1	0	0	1	1	NA	0	0	1	0	1	0	1	0	1	1	0	1	1	1	0	0	1	0	0	1	0	1	1	0	1	0	0	0	0	0	0
WagCmDlf_04761	0	1	0	1	0	0	0	1	1	0	1	0	0	1	0	1	0	1	0	0	0	1	0	1	1	0	1	1	1	0	1	1	1	1	1	1	0	1	0	0	1	1	0	0	1	0	1	0	0
WagCmDlf_24273	0	1	0	1	0	0	0	1	1	0	1	0	0	1	0	1	0	1	0	0	0	1	0	1	1	0	1	1	1	0	1	1	1	1	1	1	0	1	0	0	1	1	0	0	1	0	1	0	0
WagCmDlf_10931	1	0	0	1	1	1	0	1	0	1	0	0	0	0	0	1	0	1	1	1	1	0	0	1	1	0	1	1	1	1	0	0	0	0	1	0	1	0	1	0	1	0	0	0	0	1	0	1	1
WagCmDlf_15166	1	0	0	1	1	1	0	1	0	1	0	0	0	0	0	1	0	1	1	1	1	0	0	1	1	0	1	1	1	1	0	0	0	0	1	0	1	0	1	0	1	0	0	0	0	1	0	NA	1
WagCmDlf_11730	1	0	0	1	1	1	0	1	0	1	0	0	0	0	0	1	0	1	1	1	1	0	0	1	1	0	1	1	1	1	0	0	0	0	1	0	1	0	1	0	1	0	NA	0	0	1	0	1	1
WagCmDlf_08993	1	0	0	1	1	1	0	1	0	1	0	0	0	0	0	1	0	1	1	1	1	0	0	1	1	0	1	1	1	1	0	0	0	0	1	0	1	0	1	0	1	0	0	0	0	1	0	1	1
WagCmDlf_11128	0	1	0	1	0	0	0	1	NA	0	1	0	NA	1	0	1	0	1	0	0	0	1	0	1	1	0	1	1	1	NA	1	1	1	1	1	1	0	NA	0	0	1	1	1	0	1	0	1	0	0
WagCmDlf_22158	1	0	0	0	0	0	1	0	1	0	1	1	0	0	1	1	1	0	1	1	0	1	0	0	1	1	1	0	0	0	1	1	1	1	0	NA	1	1	0	1	0	1	1	1	0	1	1	0	0
WagCmDlf_08805	1	0	0	0	0	0	1	0	1	0	1	1	0	0	NA	1	1	0	1	1	0	1	0	0	1	1	1	0	0	0	1	1	1	1	0	1	NA	1	0	1	0	1	1	1	0	1	1	0	0
WagCmDlf_00220	1	0	0	0	1	0	0	0	1	0	0	1	1	0	0	1	1	0	0	0	0	0	1	0	1	1	0	1	0	0	1	1	0	NA	1	0	0	1	0	1	0	0	0	0	1	1	0	0	0
WagCmDlf_24375	0	2	1	2	1	0	1	1	1	1	1	0	1	0	NA	1	2	2	2	1	1	1	1	1	1	1	1	2	1	1	1	1	0	1	1	1	1	1	0	1	2	0	1	1	1	0	0	1	1
WagCmDlf_09350	1	0	0	0	0	0	1	0	1	0	1	1	0	0	1	1	1	0	1	1	0	1	0	0	1	1	1	0	0	0	1	1	1	1	0	1	1	1	0	1	0	1	1	1	0	1	1	0	0
WagCmDlf_25038	1	0	0	0	0	0	1	0	1	0	1	1	0	0	1	1	1	0	1	1	0	1	0	0	1	1	1	0	0	0	1	1	1	1	0	1	1	1	0	1	0	1	1	1	0	1	1	0	0
WagCmDlf_26452	1	0	0	0	0	0	1	0	1	0	1	1	0	0	2	1	1	0	1	1	0	1	0	0	1	1	1	0	0	0	1	1	1	1	0	1	1	1	0	1	0	1	1	1	0	1	1	0	0
WagCmDlf_28109	1	0	0	0	0	0	1	0	1	0	1	1	0	0	1	1	1	0	1	1	0	1	0	0	1	1	1	0	0	0	1	1	1	1	0	1	1	1	0	1	0	1	1	1	0	1	1	0	0
WagCmDlf_15491	1	0	0	0	0	0	1	0	1	0	1	1	0	0	1	1	1	0	1	1	0	1	0	0	1	1	1	0	0	0	1	1	1	1	0	1	1	1	0	1	0	1	1	1	0	1	1	0	0
WagCmDlf_23841	1	0	0	0	0	0	1	0	1	0	1	1	0	0	1	1	1	0	1	1	0	1	0	0	1	1	1	0	0	0	1	1	1	1	0	1	1	1	0	1	0	1	1	1	0	1	1	0	0
WagCmDlf_09540	1	0	0	0	0	0	1	0	1	0	1	1	0	0	NA	1	1	0	1	1	0	1	0	0	1	1	1	0	0	0	1	1	1	1	0	1	1	1	0	1	0	1	1	1	0	1	1	0	0
WagCmDlf_11326	0	1	1	1	0	0	1	0	1	1	1	0	1	0	0	1	1	1	0	0	1	0	1	0	1	0	1	1	0	1	1	1	0	0	1	0	0	1	0	1	1	0	1	0	0	0	0	0	0
WagCmDlf_27703	0	1	0	1	1	0	0	1	1	0	0	0	0	0	1	0	1	1	1	1	0	1	0	1	0	1	0	1	1	0	0	0	0	1	0	1	1	0	0	0	1	0	0	1	1	0	0	1	1
WagCmDlf_25863	1	0	0	0	1	0	0	0	1	0	0	1	1	0	0	1	1	0	0	0	0	0	1	0	1	1	0	1	0	0	1	1	0	1	1	0	0	1	0	1	0	0	0	0	1	1	0	0	0
WagCmDlf_02927	1	0	0	0	1	0	0	0	1	0	0	1	1	0	0	1	1	0	0	0	0	0	1	0	1	1	0	1	0	0	1	1	0	1	1	0	0	1	0	1	0	0	0	0	1	1	0	0	0
WagCmDlf_24845	1	0	0	0	1	0	0	0	1	0	0	1	1	0	0	1	1	0	0	0	0	0	1	0	1	1	0	1	0	0	1	1	0	1	1	0	0	1	0	1	0	0	0	0	1	1	0	0	0
WagCmDlf_24802	0	1	0	1	0	0	0	1	1	0	1	0	0	1	0	1	0	1	0	0	0	1	0	1	1	0	1	1	1	0	1	1	1	1	1	1	0	1	0	0	1	1	0	0	1	0	1	0	0
WagCmDlf_09935	0	1	0	1	0	0	0	NA	1	0	1	0	0	1	0	1	0	1	0	0	0	1	0	NA	1	0	1	1	1	0	1	1	1	1	NA	1	0	NA	0	0	1	1	0	0	1	0	1	0	0
WagCmDlf_20677	0	2	0	2	1	0	0	2	2	0	1	0	0	1	1	1	1	2	1	1	0	2	0	2	1	1	1	2	2	0	1	1	1	2	1	2	1	1	0	0	2	1	0	1	2	0	1	1	1
WagCmDlf_11472	0	2	0	2	1	0	0	2	2	0	1	0	0	1	1	1	1	2	1	1	0	2	0	2	1	1	1	2	2	0	1	1	1	2	1	2	1	1	0	0	2	1	0	1	2	0	1	1	1
WagCmDlf_07876	0	1	0	1	1	0	0	1	1	0	0	0	0	0	1	0	1	1	NA	1	0	1	0	1	0	1	0	1	1	0	0	0	0	1	0	1	1	0	0	0	1	0	0	1	1	0	0	1	1
WagCmDlf_07476	1	0	0	1	1	NA	0	1	0	1	0	NA	0	0	0	1	0	1	1	1	1	0	0	1	1	0	1	1	1	1	0	0	0	NA	1	0	1	0	1	0	1	0	NA	0	0	1	0	1	1
WagCmDlf_25975	1	0	0	0	1	0	0	0	1	0	0	1	1	0	0	1	1	0	0	0	0	0	1	0	NA	1	0	1	0	0	1	NA	0	1	1	0	0	1	0	1	0	0	0	0	1	1	0	0	0
WagCmDlf_24794	1	0	0	0	1	0	0	0	1	0	0	1	1	0	0	1	1	0	0	0	0	0	1	0	1	1	0	1	0	0	1	1	0	1	1	0	0	1	0	1	0	0	0	0	1	1	0	0	0
WagCmDlf_18505	1	0	0	0	1	0	0	0	1	0	0	1	1	0	0	1	1	0	0	0	0	0	1	0	1	1	0	1	0	0	1	1	0	1	1	0	0	1	0	1	0	0	0	0	1	1	0	0	0
WagCmDlf_18450	1	2	NA	0	2	2	1	1	2	2	2	2	3	2	NA	1	0	1	1	2	3	1	NA	1	1	1	1	0	0	1	1	2	1	1	1	1	1	1	3	1	1	2	2	1	1	2	2	3	1
WagCmDlf_18580	0	2	0	2	1	0	0	2	2	0	1	0	0	1	1	1	1	2	1	1	0	2	0	2	1	1	1	2	2	0	1	1	1	2	1	2	1	1	0	0	2	1	0	1	2	0	1	1	1
WagCmDlf_10316	0	1	0	1	1	0	0	1	1	0	0	0	0	0	NA	0	1	1	1	1	0	1	0	1	0	1	0	1	1	0	0	0	0	1	0	1	1	0	0	0	1	0	0	1	NA	0	0	1	1
WagCmDlf_06919	2	0	0	1	2	1	0	1	1	1	0	1	1	0	0	2	1	1	1	1	1	0	1	1	2	1	1	2	1	1	1	1	0	1	2	0	NA	1	1	1	1	0	0	0	1	2	0	1	1
WagCmDlf_18205	1	1	2	0	2	1	0	1	2	1	1	1	2	1	3	1	0	1	1	1	2	1	2	1	0	1	1	0	0	1	1	1	0	1	0	1	0	0	2	1	1	1	1	1	0	1	2	2	1
WagCmDlf_01212	0	1	0	1	1	0	0	1	1	0	0	0	0	0	1	0	1	1	1	1	0	1	0	1	0	1	0	1	1	0	0	0	0	1	0	1	1	0	0	0	1	0	0	1	1	0	0	1	1
WagCmDlf_10663	0	1	NA	1	0	0	1	0	1	1	1	0	1	0	0	1	1	1	0	0	1	0	1	0	1	0	1	1	0	1	NA	1	0	0	1	0	0	1	0	1	1	0	1	0	0	0	0	0	0
WagCmDlf_24090	0	1	1	1	0	0	1	0	1	1	1	0	1	0	0	1	1	1	0	0	1	0	1	0	1	0	1	1	0	NA	1	1	0	0	1	0	0	1	0	1	1	0	1	0	0	0	0	0	0
WagCmDlf_25472	0	1	1	1	0	0	1	0	1	1	1	0	1	0	0	1	1	1	0	0	1	0	1	0	1	0	1	1	0	1	1	1	0	0	1	0	0	1	0	1	1	0	1	0	0	0	0	0	0
WagCmDlf_15399	0	1	1	1	0	0	1	0	1	1	1	0	1	0	0	1	1	1	0	0	1	0	1	0	1	0	1	1	0	1	1	1	0	0	1	0	0	1	0	1	1	0	1	0	0	0	0	0	0
WagCmDlf_20658	0	1	1	1	0	0	1	0	1	1	1	0	1	0	0	1	1	1	0	0	1	0	1	0	1	0	1	1	0	1	1	1	0	0	1	0	0	1	0	1	1	0	1	0	0	0	0	0	0
WagCmDlf_26286	1	1	2	0	2	1	0	1	2	1	1	1	2	1	2	1	0	1	1	1	2	1	2	1	0	1	1	0	0	1	1	1	0	1	0	1	0	0	2	1	1	1	1	1	0	1	2	2	1
WagCmDlf_26615	1	1	2	0	2	1	0	1	2	1	1	1	2	1	NA	1	0	1	1	1	2	1	2	1	0	1	1	0	0	1	1	1	0	1	0	1	0	0	2	1	1	1	1	1	0	1	2	2	1
WagCmDlf_23085	1	0	0	1	1	1	0	1	0	1	0	0	0	0	0	1	0	1	1	1	1	0	0	1	1	0	1	1	1	1	0	0	0	0	1	0	1	0	1	0	1	0	0	0	0	1	0	1	1
WagCmDlf_14366	1	0	0	1	1	1	0	1	0	1	0	0	0	0	0	1	0	1	1	1	1	0	0	1	1	0	1	1	1	1	0	0	0	0	1	0	1	0	1	0	1	0	0	0	0	1	0	1	1
WagCmDlf_20199	1	1	1	0	0	1	2	0	1	1	2	2	1	1	1	1	1	0	1	2	1	1	0	0	2	1	1	0	0	0	1	2	2	1	1	1	2	2	1	1	0	2	NA	1	1	2	1	1	0
WagCmDlf_20324	1	0	0	0	0	0	NA	0	1	0	1	1	0	0	NA	1	1	0	1	1	0	1	0	0	1	NA	1	0	0	0	1	1	1	1	0	1	1	1	0	1	0	1	1	1	0	1	1	0	0
WagCmDlf_16817	2	1	1	1	2	2	1	1	1	2	1	2	2	1	0	2	1	1	1	2	2	0	1	1	3	1	1	2	1	1	1	2	1	1	3	0	2	2	2	1	1	1	1	0	2	3	0	2	1
WagCmDlf_15129	0	2	NA	1	0	1	2	0	1	2	2	1	2	1	0	1	1	1	0	NA	2	0	1	0	2	0	1	1	0	1	1	2	1	0	2	0	1	2	1	1	1	1	2	0	1	1	0	1	0
WagCmDlf_27612	1	1	NA	0	2	1	0	1	2	1	1	1	2	1	2	1	0	1	1	1	2	1	2	1	0	1	1	0	0	1	1	1	0	1	0	1	0	0	2	1	1	1	1	1	0	1	2	NA	1
WagCmDlf_27588	1	0	0	0	0	0	1	0	1	0	1	1	0	0	1	1	1	0	1	1	0	1	0	0	1	1	1	0	0	0	1	1	1	1	0	1	1	1	0	1	0	1	1	1	0	1	1	0	0
WagCmDlf_27456	1	0	0	0	0	0	1	0	1	0	1	1	0	0	1	1	1	0	1	1	0	1	0	0	1	1	1	0	0	0	1	1	1	1	0	1	1	1	0	1	0	1	1	1	0	1	1	0	0
WagCmDlf_19941	1	0	0	0	0	0	1	0	1	0	1	1	0	0	1	1	1	0	1	1	0	1	0	0	1	1	1	0	0	0	1	1	1	1	0	1	1	1	0	1	0	1	1	1	0	1	1	0	0
WagCmDlf_15833	0	1	1	1	0	0	1	0	1	1	1	0	1	0	0	1	1	1	0	0	1	0	1	0	1	0	1	1	0	1	1	1	0	0	1	0	0	1	0	1	1	0	1	0	0	0	0	0	0
WagCmDlf_19063	1	0	0	0	0	0	1	0	1	0	1	1	0	0	1	1	1	0	1	1	0	1	0	0	1	1	1	0	0	0	1	1	1	1	0	1	1	1	0	1	0	1	1	1	0	1	1	0	0
WagCmDlf_23091	2	1	1	1	2	2	1	1	1	2	1	2	2	1	0	2	1	1	1	2	2	0	1	1	3	1	1	2	1	1	1	2	1	1	3	0	2	2	2	1	1	1	1	0	2	3	0	2	1
WagCmDlf_27535	1	0	0	0	0	0	1	0	1	0	1	1	0	0	1	1	1	0	1	1	0	1	0	0	1	1	1	0	0	0	1	1	1	1	NA	1	1	1	0	1	0	1	1	1	0	1	1	0	0
WagCmDlf_15964	1	0	0	0	0	0	1	0	1	0	1	1	0	0	1	1	1	0	1	1	0	1	0	0	1	1	1	0	0	0	1	1	1	NA	0	1	1	1	0	1	0	1	1	1	0	1	1	0	0
WagCmDlf_13984	1	0	0	1	1	1	0	1	0	1	0	0	NA	0	0	1	0	1	1	1	1	0	0	1	1	0	1	1	1	1	0	0	0	0	1	0	1	0	1	0	1	0	0	0	0	1	0	1	1
WagCmDlf_14566	0	1	0	1	0	0	0	1	1	0	1	0	0	1	0	1	0	1	0	0	0	1	0	1	NA	0	1	NA	1	0	1	1	1	1	1	1	0	1	0	0	1	1	0	0	1	0	1	0	0
WagCmDlf_15372	1	0	0	1	1	1	0	1	0	1	0	0	0	0	0	1	0	1	1	1	1	0	0	1	1	0	1	1	1	1	0	0	0	0	1	0	NA	0	1	0	1	0	0	0	0	1	0	1	1
WagCmDlf_17590	1	0	0	0	0	0	1	0	1	0	1	1	0	0	1	1	1	0	1	1	0	1	0	0	1	1	1	0	0	0	1	1	1	1	0	1	1	1	0	1	0	1	1	1	0	1	1	0	0
WagCmDlf_00718	1	1	2	0	2	1	0	1	2	1	1	1	2	1	NA	1	0	1	1	1	2	1	2	1	0	1	1	0	0	1	1	1	0	1	0	1	0	0	2	1	1	1	1	1	0	1	2	2	1
WagCmDlf_22552	0	1	0	1	0	0	0	1	1	0	1	0	0	1	0	1	0	1	0	0	0	1	0	1	1	0	1	1	1	0	1	1	1	1	1	1	0	1	0	0	1	1	0	0	1	0	1	0	0
WagCmDlf_23851	0	1	0	1	0	0	0	1	1	0	1	0	0	1	0	1	0	1	0	0	0	1	0	1	1	0	1	1	1	0	1	1	1	1	NA	1	0	1	0	0	1	1	0	0	1	0	1	0	0
WagCmDlf_13992	0	1	0	1	0	0	0	1	1	0	1	0	0	1	0	1	0	1	0	0	0	1	0	1	1	0	1	1	1	0	1	1	1	NA	1	1	0	1	0	0	1	1	0	0	1	0	1	0	0
WagCmDlf_03479	1	0	0	1	1	1	0	1	0	1	0	0	0	0	0	1	0	1	1	1	1	0	0	1	1	0	1	1	1	1	0	0	0	0	1	0	1	0	1	0	1	0	0	0	0	1	0	1	1
WagCmDlf_10592	1	0	0	1	1	1	0	1	0	1	0	0	0	0	0	1	0	1	1	1	1	0	0	1	1	0	1	1	1	1	0	0	0	0	1	0	1	0	1	0	1	0	0	0	0	1	0	1	1
WagCmDlf_02241	1	0	0	1	1	1	0	1	0	1	0	0	0	0	0	1	0	1	1	1	1	0	0	1	1	0	1	1	1	1	0	0	0	0	1	0	1	0	1	0	1	0	0	0	0	1	0	1	1
WagCmDlf_25662	1	0	0	1	1	1	0	1	0	1	0	0	0	0	0	1	0	1	1	1	1	0	0	1	1	0	1	1	1	1	0	0	0	0	1	0	1	0	1	0	1	0	0	0	0	1	0	1	1
WagCmDlf_14314	0	1	0	1	0	0	0	1	1	0	1	0	0	1	0	1	0	1	0	0	0	1	0	1	1	0	1	1	1	0	1	1	1	1	1	1	0	1	0	0	1	1	0	0	1	0	1	0	0
WagCmDlf_01047	0	1	0	1	0	0	0	1	1	0	1	0	0	1	0	1	0	1	0	0	0	1	0	1	1	0	1	1	1	0	1	1	1	1	1	1	0	1	0	0	1	1	0	0	1	0	1	0	0
WagCmDlf_26050	0	1	0	1	0	0	0	1	1	0	1	0	0	1	0	1	0	1	0	0	0	1	0	1	1	0	1	1	1	0	1	1	1	1	1	1	0	1	0	0	1	1	0	0	1	0	1	0	0
WagCmDlf_12536	0	1	0	1	0	0	0	1	1	0	1	0	0	1	0	1	0	1	0	0	0	1	0	1	1	0	1	1	1	0	1	1	1	1	1	1	0	1	0	0	1	1	0	0	1	0	1	0	0
WagCmDlf_21319	0	1	0	1	0	0	0	1	1	0	1	0	0	1	0	1	0	1	0	0	0	1	0	1	1	0	1	1	1	0	1	1	1	1	1	1	0	1	0	0	1	1	0	0	1	0	1	0	0
WagCmDlf_06151	0	1	0	1	0	0	0	1	1	0	1	0	0	1	0	1	0	1	0	0	0	1	0	1	1	0	1	1	1	0	1	1	1	1	1	1	0	1	0	0	1	1	0	0	1	0	1	0	0
WagCmDlf_23331	0	1	0	1	0	0	0	1	1	0	1	0	0	1	0	1	0	1	0	0	0	1	0	1	1	0	1	1	1	0	1	1	1	1	1	1	0	1	0	0	1	1	0	0	1	0	1	0	0
WagCmDlf_25090	0	1	0	1	0	0	0	1	1	0	1	0	0	1	0	1	0	1	0	0	0	1	0	1	1	0	1	1	1	0	1	1	1	1	1	1	0	1	0	0	1	1	0	0	1	0	1	0	0
WagCmDlf_14543	0	1	0	1	0	0	0	1	1	0	1	0	0	1	0	1	0	1	0	0	0	1	0	1	1	0	1	1	1	0	1	1	1	1	1	1	0	1	0	0	1	1	0	0	1	0	1	0	0
WagCmDlf_04389	0	1	0	1	0	0	0	1	1	0	1	0	0	1	0	1	0	1	0	0	0	1	0	1	1	0	1	1	1	0	1	1	1	1	1	1	0	NA	0	0	1	1	0	0	1	0	1	0	0
WagCmDlf_24935	0	1	0	1	0	0	0	NA	1	0	1	0	0	1	0	1	0	1	0	0	0	1	0	NA	1	0	1	1	NA	0	1	1	1	1	1	1	0	NA	0	0	1	1	0	0	1	0	1	0	0
WagCmDlf_19015	0	1	0	1	1	0	0	1	1	0	0	0	0	0	1	0	1	1	1	1	0	1	0	1	0	1	0	1	1	0	0	0	0	1	0	1	1	0	0	0	1	0	0	1	1	0	0	1	1
WagCmDlf_22395	1	1	NA	0	2	1	0	1	2	1	1	1	2	1	NA	1	0	1	1	1	2	1	2	1	0	1	1	0	0	NA	1	1	0	1	0	1	0	0	2	1	1	1	1	1	0	1	2	2	1
WagCmDlf_13329	0	1	1	1	0	0	1	0	1	1	1	0	1	0	0	1	1	1	0	0	1	0	1	0	1	0	1	1	0	1	1	1	0	0	1	0	0	1	0	1	1	0	1	0	0	0	0	0	0
WagCmDlf_21866	1	0	0	0	0	0	1	0	1	0	1	1	0	0	1	1	1	0	NA	1	0	1	0	0	1	1	1	0	0	0	1	1	1	1	0	1	1	1	0	1	0	1	1	1	0	1	1	0	0
WagCmDlf_16737	1	1	2	0	2	1	0	1	2	1	1	1	2	1	NA	1	0	1	1	1	2	1	2	1	0	1	1	0	0	1	1	1	0	1	0	1	0	0	2	1	1	1	1	1	0	1	2	2	1
WagCmDlf_23681	0	1	0	1	1	0	0	NA	1	0	0	0	0	0	1	0	1	1	1	NA	0	1	0	1	0	1	0	1	1	0	0	NA	0	1	0	1	NA	0	0	0	1	0	0	1	1	0	NA	1	1
WagCmDlf_09547	1	0	0	0	0	0	1	0	1	0	1	1	0	0	1	1	1	0	1	1	0	1	0	0	1	1	1	0	0	0	1	1	1	1	0	1	1	1	0	1	0	1	1	1	0	1	1	0	0
WagCmDlf_18299	1	0	0	0	0	0	1	0	1	0	1	1	0	0	1	1	1	0	1	1	0	1	0	0	1	1	1	0	0	0	1	1	1	1	0	1	1	1	0	1	0	1	1	1	0	1	1	0	0
WagCmDlf_27630	1	0	0	0	0	0	1	0	1	0	1	1	0	0	1	1	1	0	1	1	0	1	0	0	1	1	1	0	0	0	1	1	1	1	0	1	1	1	0	1	0	1	1	1	0	1	1	0	0
WagCmDlf_23473	1	0	0	0	0	0	1	0	1	0	1	1	0	0	1	1	1	0	1	1	0	1	0	0	1	1	1	0	0	0	1	1	1	1	0	1	1	1	0	1	0	1	1	1	0	1	1	0	0
WagCmDlf_02811	1	0	0	0	0	0	1	0	1	0	1	1	0	0	1	1	1	0	1	1	0	1	0	0	1	1	1	0	0	0	1	1	1	1	0	1	1	1	0	1	0	1	1	1	0	1	1	0	0
WagCmDlf_07220	1	0	0	0	0	0	1	0	1	0	1	1	0	0	1	1	1	0	1	1	0	1	0	0	1	1	1	0	0	0	1	1	1	1	0	1	1	1	0	1	0	1	1	1	0	1	1	0	0
WagCmDlf_26799	1	1	2	0	2	1	0	1	2	1	1	1	2	1	3	1	0	1	1	1	2	1	2	1	0	1	1	0	0	1	1	1	0	1	0	1	0	0	2	1	1	1	1	1	0	1	2	2	1
WagCmDlf_19537	1	1	2	0	2	1	0	1	2	1	1	1	2	1	3	1	0	1	1	1	2	1	2	1	0	1	1	0	0	1	1	1	0	1	0	1	0	0	2	1	1	1	1	1	0	1	2	2	1
WagCmDlf_06949	1	1	2	0	2	1	0	1	2	1	1	1	2	1	3	1	0	1	1	1	2	1	2	1	0	1	1	0	0	1	1	1	0	1	0	1	0	0	2	1	1	1	1	1	0	1	2	2	1
WagCmDlf_20142	1	1	2	0	2	1	0	1	2	1	1	1	2	1	2	1	0	1	1	1	2	1	2	1	0	1	1	0	0	1	1	1	0	1	0	1	0	0	2	1	1	1	1	1	0	1	2	2	1
WagCmDlf_05028	0	2	0	2	1	0	0	2	1	0	1	0	0	1	1	1	1	2	1	1	0	2	0	2	1	1	1	2	2	0	1	1	1	2	1	2	1	1	0	0	2	1	0	1	1	0	1	1	1
WagCmDlf_23230	0	2	0	2	1	0	0	2	1	0	1	0	0	1	1	1	1	2	1	1	0	2	0	2	1	1	1	2	2	0	1	1	1	2	1	2	1	1	0	0	2	1	0	1	1	0	1	1	1
WagCmDlf_17961	0	2	0	2	1	0	0	2	1	0	1	0	0	1	1	1	1	2	1	1	0	2	0	2	1	1	1	2	2	0	1	1	1	2	1	2	1	1	0	0	2	1	0	1	1	0	1	1	1
WagCmDlf_15828	0	1	NA	1	0	0	1	0	1	1	1	0	1	0	0	1	1	1	0	0	1	0	1	0	1	0	1	1	0	1	1	1	0	0	NA	0	0	1	0	1	1	0	1	0	0	0	0	0	0
WagCmDlf_16261	1	0	0	0	0	0	1	0	1	0	1	1	0	0	1	1	1	0	1	1	0	1	0	0	1	1	1	0	0	0	1	1	1	1	0	1	NA	1	0	1	0	1	1	1	0	1	1	0	0
WagCmDlf_03378	0	1	0	1	0	0	0	1	NA	0	1	0	0	1	0	NA	0	1	0	0	0	1	0	1	1	0	NA	1	1	0	1	1	1	1	1	1	0	1	0	0	1	1	0	0	1	0	NA	0	0
WagCmDlf_24498	2	0	1	2	0	2	2	1	0	2	1	1	1	2	1	0	1	1	1	1	1	1	1	1	0	1	1	1	2	2	1	0	NA	1	1	1	1	1	1	1	1	2	1	2	2	1	1	NA	2
WagCmDlf_22962	0	1	0	1	0	0	0	1	1	0	1	0	0	1	0	1	0	1	0	0	0	1	0	1	1	0	1	1	1	0	1	1	1	1	1	1	0	1	0	0	1	1	0	0	0	0	1	0	0
WagCmDlf_15239	0	1	1	1	0	0	1	0	1	1	1	0	1	0	0	1	1	1	0	0	1	0	1	0	1	0	1	1	0	1	1	1	0	0	1	0	0	1	0	1	1	0	1	0	0	0	0	0	0
WagCmDlf_23545	1	0	0	1	1	1	0	1	0	1	0	0	0	0	0	1	0	1	1	1	1	0	0	1	NA	0	NA	1	1	1	0	0	0	0	1	0	1	0	1	0	1	0	0	0	0	1	0	1	1
WagCmDlf_06666	1	0	0	0	0	0	1	0	1	0	1	1	0	0	1	1	1	0	1	1	0	1	0	0	1	1	1	0	0	0	1	1	1	1	0	1	1	1	0	1	0	1	1	1	0	1	1	0	0
WagCmDlf_17655	1	0	0	0	0	0	1	0	1	0	1	1	0	0	1	1	1	0	1	1	0	1	0	0	1	1	1	0	0	0	1	1	1	1	0	1	1	1	0	1	0	1	1	1	0	1	1	0	0
WagCmDlf_04565	1	0	0	0	0	0	1	0	1	0	1	1	0	0	1	1	1	0	1	1	0	1	0	0	1	1	1	0	0	0	1	1	1	1	0	1	1	1	0	1	0	1	1	1	0	1	1	0	0
WagCmDlf_07863	1	0	0	0	1	0	0	0	1	0	0	1	1	0	0	1	1	0	0	0	0	0	1	0	1	1	0	1	0	0	1	1	0	1	1	0	0	1	0	1	0	0	0	0	1	0	0	0	0
WagCmDlf_14068	1	0	0	0	1	0	0	0	1	0	0	1	1	0	0	1	1	0	0	0	0	0	1	0	1	1	0	1	0	0	1	1	0	1	1	0	0	1	0	1	0	0	0	0	1	0	0	0	0
WagCmDlf_23540	2	0	0	1	1	1	1	1	1	1	1	1	0	0	1	2	1	1	2	2	1	1	0	1	2	1	2	1	1	1	1	1	1	1	1	1	2	1	1	1	1	1	1	1	0	2	1	1	1
WagCmDlf_01168	1	0	0	NA	1	1	0	1	0	1	0	0	0	0	0	1	0	1	1	1	1	0	0	1	1	0	1	NA	1	1	0	0	0	0	1	0	1	0	1	0	1	0	0	0	0	1	0	1	1
WagCmDlf_17079	1	0	0	1	1	1	0	1	0	1	0	0	0	0	0	1	0	1	1	1	1	0	0	1	1	0	1	1	1	1	0	0	0	0	1	0	1	0	1	0	1	0	0	0	0	1	0	1	1
WagCmDlf_06315	1	0	0	1	1	1	0	1	0	1	0	0	0	0	0	1	0	1	1	1	1	0	0	1	1	0	1	1	1	1	0	0	0	0	1	0	1	0	1	0	1	0	0	0	0	1	0	1	1
WagCmDlf_17356	1	1	1	1	0	0	2	0	2	1	2	1	1	0	1	2	2	1	1	1	1	1	1	0	2	1	2	1	0	1	2	2	1	1	1	1	1	2	0	2	1	1	2	1	0	1	1	0	0
WagCmDlf_11379	0	1	0	1	1	0	0	1	1	0	0	0	0	0	1	0	1	1	1	1	0	1	0	1	0	1	0	1	1	0	0	0	0	1	0	1	1	0	0	0	1	0	0	1	1	0	0	1	1
WagCmDlf_13306	1	0	0	1	1	1	0	1	0	1	0	0	0	0	0	1	0	1	1	1	1	0	0	1	1	0	1	1	1	1	0	0	0	0	1	0	1	0	1	0	1	0	0	0	0	1	0	1	1
WagCmDlf_11498	2	0	1	2	0	2	NA	1	0	2	1	1	1	2	1	0	1	1	1	1	1	1	1	1	0	1	1	1	2	3	1	0	2	1	1	1	1	1	1	1	1	NA	1	2	2	1	1	2	2
WagCmDlf_25608	2	2	NA	3	1	3	3	3	0	2	2	2	1	4	1	1	2	2	2	1	1	3	2	3	1	2	2	2	4	3	2	1	4	2	2	3	2	2	2	2	2	3	2	3	2	2	3	2	3
WagCmDlf_20965	1	1	0	1	2	0	0	1	2	0	0	1	NA	0	1	1	2	1	1	1	NA	1	1	1	1	2	0	2	1	0	1	1	0	2	1	1	1	1	1	1	1	0	0	1	2	0	0	1	1
WagCmDlf_00470	0	1	0	1	0	0	0	1	0	0	1	0	0	1	0	1	0	1	0	0	0	1	0	1	NA	0	1	1	1	0	1	1	1	1	1	1	0	1	0	0	1	1	0	0	0	0	1	0	0
WagCmDlf_18302	0	1	0	1	0	0	0	1	0	0	1	0	0	1	0	1	0	1	0	0	0	1	0	1	1	0	1	1	1	0	NA	NA	1	1	1	1	0	1	0	0	NA	1	0	0	0	NA	1	0	0
WagCmDlf_24452	0	1	0	1	0	0	0	1	0	0	1	0	0	1	0	1	0	1	0	0	0	1	0	1	1	0	1	1	1	0	1	NA	1	1	1	1	0	1	0	0	1	1	0	0	0	0	1	0	0
WagCmDlf_24049	0	1	0	1	0	0	0	1	0	0	1	0	0	1	0	1	0	1	0	0	0	1	0	1	1	0	1	1	1	0	1	1	1	1	1	1	0	1	0	0	1	1	0	0	0	0	1	0	0
WagCmDlf_07146	0	1	0	1	0	0	0	1	0	0	1	0	0	1	0	1	0	1	0	0	0	1	0	1	1	0	1	1	1	0	1	1	1	1	1	1	0	1	0	0	1	1	0	0	0	0	1	0	0
WagCmDlf_26088	0	1	0	1	0	0	0	1	0	0	1	0	0	1	0	1	0	1	0	0	0	1	0	1	1	0	1	1	1	0	1	1	1	1	1	1	0	1	0	0	1	1	0	0	0	0	1	0	0
WagCmDlf_24814	0	1	0	1	0	0	0	1	0	0	1	0	0	1	0	1	0	1	0	0	0	1	0	1	1	0	1	1	1	0	1	1	1	1	1	1	0	1	0	0	1	1	0	0	0	0	1	0	0
WagCmDlf_16456	1	1	3	0	2	1	0	1	NA	1	1	1	2	1	NA	1	0	1	1	1	2	1	2	1	0	1	1	0	0	1	1	1	0	1	0	1	0	0	2	1	1	1	1	1	0	1	NA	2	1
WagCmDlf_21564	0	1	0	1	0	0	0	1	0	0	1	0	0	1	0	1	0	1	0	0	0	1	0	1	1	0	1	1	1	0	1	1	1	1	1	1	0	1	0	0	1	1	0	0	0	0	1	0	0
WagCmDlf_00678	1	1	0	1	0	0	1	1	1	0	2	1	0	1	1	2	1	1	1	1	0	2	0	1	2	1	2	1	1	0	2	2	2	2	1	2	1	2	0	1	1	2	1	1	0	1	2	0	0
WagCmDlf_02845	1	1	0	1	0	0	1	1	1	0	2	1	0	1	1	2	1	1	1	1	0	2	0	1	2	1	2	1	1	0	2	2	2	2	1	2	1	2	0	1	1	2	1	1	0	1	2	0	0
WagCmDlf_01645	0	1	0	1	1	0	0	1	1	0	0	0	0	0	NA	0	1	1	1	1	0	NA	0	1	0	1	0	1	1	0	0	0	0	1	0	NA	1	0	0	0	1	0	0	1	1	0	0	1	1
WagCmDlf_24904	0	1	0	1	1	0	0	1	1	0	0	0	0	0	1	0	1	1	1	1	0	1	0	1	0	1	0	1	1	0	0	0	0	1	0	1	1	0	0	0	1	0	0	1	1	0	0	1	1
WagCmDlf_02107	1	1	0	1	1	2	2	2	0	1	1	1	1	2	1	0	1	0	1	0	1	2	1	2	0	2	0	0	2	2	1	0	2	1	1	1	1	1	1	2	1	1	1	2	1	2	2	1	2
WagCmDlf_24534	1	0	0	0	1	0	0	0	1	0	0	1	1	0	0	1	1	0	0	0	0	0	1	0	1	1	0	1	0	0	1	1	0	1	1	0	0	1	1	1	0	0	0	0	1	0	0	0	0
WagCmDlf_17620	1	0	0	0	1	0	0	0	1	0	0	1	1	0	0	1	1	0	0	0	0	0	1	0	1	1	0	1	0	0	1	1	0	1	1	0	0	1	1	1	0	0	0	0	1	0	0	0	0
WagCmDlf_13536	1	0	0	0	1	0	0	0	1	0	0	1	1	0	0	1	1	0	0	0	0	0	1	0	1	1	0	1	0	0	1	1	0	1	1	0	0	1	1	1	0	0	0	0	1	0	0	0	0
WagCmDlf_22858	1	1	0	1	1	2	2	2	0	1	1	1	1	2	1	0	1	0	1	0	1	2	1	2	0	2	0	0	2	2	1	0	2	1	1	1	1	1	1	2	1	1	1	2	1	2	2	1	2
WagCmDlf_23022	2	0	1	2	NA	2	2	1	0	2	1	1	1	2	NA	0	1	1	1	1	1	1	1	1	0	1	1	NA	2	2	1	0	2	1	1	1	1	1	1	1	1	2	1	2	2	1	1	2	2
WagCmDlf_20267	2	0	1	2	0	2	2	1	0	2	1	1	1	2	1	0	1	1	1	1	1	1	1	1	0	1	1	1	2	2	1	0	2	1	1	1	1	1	1	1	1	2	1	2	2	1	1	2	2
WagCmDlf_06084	0	1	0	1	1	0	0	1	1	0	0	0	0	0	1	0	1	1	1	1	0	1	0	1	0	1	0	1	1	0	0	0	0	1	0	1	1	0	0	0	1	0	0	1	1	0	0	1	1
WagCmDlf_17908	2	1	1	2	0	1	2	1	1	1	2	2	0	2	1	2	2	2	NA	2	0	2	1	1	2	1	3	2	2	1	2	2	NA	2	1	NA	2	2	1	1	1	3	2	2	1	1	2	1	1
WagCmDlf_15543	0	1	1	1	0	0	1	0	NA	1	1	0	1	0	0	1	1	1	0	0	1	0	1	0	1	0	1	1	0	1	1	NA	0	0	1	0	0	1	0	1	1	0	1	0	0	0	0	0	0
WagCmDlf_12915	0	1	1	1	0	0	1	0	1	1	1	0	1	0	0	1	1	1	0	0	1	0	1	0	NA	0	1	1	0	1	1	1	0	0	1	0	0	1	0	1	1	0	1	0	0	0	0	0	0
WagCmDlf_06440	1	1	0	1	1	2	2	2	0	1	1	1	1	2	NA	0	1	0	1	0	1	2	1	2	0	2	0	0	2	2	1	0	2	1	1	1	1	1	1	2	1	1	1	2	1	2	2	1	2
WagCmDlf_06096	1	1	0	1	1	2	2	2	0	1	1	1	1	2	NA	0	1	0	NA	0	1	2	1	2	0	2	0	0	2	2	1	0	2	1	1	1	1	1	1	2	1	1	1	2	1	2	2	1	2
WagCmDlf_08056	0	1	NA	1	0	0	1	0	NA	1	1	0	NA	0	0	1	1	1	0	0	1	0	NA	0	1	0	1	1	0	1	1	1	0	0	1	0	0	1	0	1	1	0	NA	0	0	0	0	0	0
WagCmDlf_25501	0	1	NA	1	0	0	NA	0	1	1	1	0	1	0	0	1	NA	1	0	0	1	0	1	0	1	0	1	1	0	1	1	NA	0	0	1	0	0	1	0	1	1	0	NA	0	0	0	0	0	0
WagCmDlf_07674	1	1	1	0	0	1	2	0	1	1	2	2	1	1	1	1	1	0	1	2	1	1	0	0	2	1	1	0	0	0	1	2	2	1	1	1	2	2	1	1	0	2	2	1	1	2	1	1	0
WagCmDlf_03660	0	1	1	1	0	0	1	0	1	1	1	0	1	0	0	1	1	1	0	0	1	0	1	0	1	0	1	1	0	1	1	1	0	0	1	0	0	1	0	1	1	0	NA	0	0	0	0	0	0
WagCmDlf_05643	0	1	1	1	0	0	1	0	1	1	1	0	1	0	0	1	1	1	0	0	1	0	1	0	1	0	1	1	0	1	1	1	0	0	1	0	0	1	0	1	1	0	1	0	0	0	0	0	0
WagCmDlf_21340	0	1	1	1	0	0	1	0	1	1	1	0	1	0	0	1	1	1	0	0	1	0	1	0	1	0	1	1	0	1	1	1	0	0	1	0	0	1	0	1	1	0	1	0	0	0	0	0	0
WagCmDlf_02359	0	1	1	1	0	0	1	0	1	1	1	0	1	0	0	1	1	1	0	0	1	0	1	0	1	0	1	1	0	1	1	1	0	0	1	0	0	1	0	1	1	0	1	0	0	0	0	0	0
WagCmDlf_14519	0	1	1	1	0	0	1	0	1	1	1	0	1	0	0	1	1	1	0	0	1	0	1	0	1	0	1	1	0	1	1	1	0	0	1	0	0	1	0	1	1	0	1	0	0	0	0	0	0
WagCmDlf_05961	0	1	1	1	0	0	1	0	1	1	1	0	1	0	0	1	1	1	0	0	1	0	1	0	1	0	1	1	0	1	1	1	0	0	1	0	0	1	0	1	1	0	1	0	0	0	0	0	0
WagCmDlf_08687	0	1	1	1	0	0	1	0	1	1	1	0	1	0	0	1	1	1	0	0	1	0	1	0	1	0	1	1	0	1	1	1	0	0	1	0	0	1	0	1	1	0	1	0	0	0	0	0	0
WagCmDlf_18304	0	1	1	1	0	0	1	0	1	1	1	0	1	0	0	1	1	1	0	0	1	0	1	0	1	0	1	1	0	1	1	1	0	0	1	0	0	1	0	1	1	0	1	0	0	0	0	0	0
WagCmDlf_13279	0	1	1	1	0	0	1	0	1	1	1	0	1	0	0	1	1	1	0	0	1	0	1	0	1	0	1	1	0	1	1	1	0	0	1	0	0	1	0	1	1	0	1	0	0	0	0	0	0
WagCmDlf_24015	0	1	1	1	0	0	1	0	1	1	1	0	1	0	0	1	1	1	0	0	1	0	1	0	1	0	1	1	0	1	1	1	0	0	1	0	0	1	0	1	1	0	1	0	0	0	0	0	0
WagCmDlf_22532	0	1	1	1	0	0	1	0	1	1	1	0	1	0	0	1	1	1	0	0	1	0	1	0	1	0	1	1	0	1	1	1	0	0	1	0	0	1	0	1	1	0	1	0	0	0	0	0	0
WagCmDlf_13447	0	1	1	1	0	0	1	0	1	1	1	0	1	0	0	1	1	1	0	0	1	0	1	0	1	0	1	1	0	1	1	1	0	0	1	0	0	1	0	1	1	0	1	0	0	0	0	0	0
WagCmDlf_17147	0	1	1	1	0	0	1	0	1	1	1	0	1	0	0	1	1	1	0	0	1	0	1	0	1	0	1	1	0	1	1	1	0	0	1	0	0	1	0	1	1	0	1	0	0	0	0	0	0
WagCmDlf_19700	0	1	1	1	0	0	1	0	1	1	1	0	1	0	0	1	NA	1	0	0	1	0	1	0	1	0	1	1	0	1	1	1	0	0	1	0	0	1	0	1	1	0	1	0	0	0	0	0	0
WagCmDlf_11708	0	1	NA	1	0	0	1	0	1	1	1	0	1	0	0	1	1	1	0	0	1	0	1	0	1	0	1	1	0	NA	1	1	0	0	1	0	0	1	0	1	1	0	1	0	0	0	0	0	0
WagCmDlf_11670	0	1	NA	1	0	0	1	0	1	1	1	0	1	0	0	1	1	1	0	0	1	0	1	0	1	0	1	1	0	1	1	1	0	0	1	0	0	1	0	1	1	0	1	0	0	0	0	0	0
WagCmDlf_13414	0	1	NA	1	0	0	1	0	1	1	1	0	1	0	0	1	1	1	0	0	1	0	1	0	1	0	1	1	0	1	1	1	0	0	1	0	0	1	0	1	1	0	1	0	0	0	0	0	0
WagCmDlf_13638	0	1	NA	1	0	0	1	0	1	1	1	0	1	0	0	1	1	1	0	0	1	0	1	0	1	0	1	1	0	1	1	1	0	0	1	0	0	1	0	1	1	0	1	0	0	0	0	0	0
WagCmDlf_05263	0	1	NA	1	0	0	1	0	1	1	1	0	1	0	0	1	1	1	0	0	1	0	1	0	1	0	1	1	0	1	1	1	0	0	1	0	0	1	0	1	1	0	1	0	0	0	0	0	0
WagCmDlf_09483	2	0	1	2	0	2	2	1	0	2	1	1	1	2	NA	0	1	1	1	1	1	1	1	1	0	1	1	1	2	2	1	0	2	1	1	1	1	1	1	1	1	2	1	2	2	1	1	2	2
WagCmDlf_04998	0	3	1	2	1	1	1	2	1	1	2	1	1	2	1	1	1	2	1	2	1	2	0	2	2	1	1	2	2	0	1	2	2	2	2	2	2	2	1	0	2	2	1	1	2	1	1	2	1
WagCmDlf_21786	1	2	4	1	2	1	1	1	3	2	2	1	3	1	NA	2	1	2	1	1	3	1	3	1	1	1	2	1	0	2	2	2	0	1	1	1	0	1	1	2	2	1	2	1	1	1	2	2	1
WagCmDlf_20923	1	0	0	0	1	0	0	0	1	0	0	1	1	0	0	1	1	0	0	0	0	0	1	0	1	1	0	1	0	0	1	1	0	NA	1	0	0	1	1	1	0	0	0	0	1	0	0	0	0
WagCmDlf_12270	1	2	NA	1	2	1	1	1	3	2	2	1	3	1	2	2	1	2	1	1	3	1	3	1	1	1	2	1	0	2	2	2	0	1	1	1	0	1	1	2	2	1	2	1	1	1	2	2	1
WagCmDlf_18131	1	2	NA	1	2	1	1	1	3	2	2	1	3	1	2	2	1	2	1	1	3	1	3	1	1	1	2	1	0	2	2	2	0	1	1	1	0	1	1	2	2	1	2	1	1	1	2	NA	1
WagCmDlf_01099	0	1	1	0	0	1	1	0	0	1	1	1	1	1	0	0	0	0	0	1	1	0	0	0	1	0	0	0	0	0	0	1	1	0	1	0	1	1	1	0	0	1	1	0	1	1	0	1	0
WagCmDlf_14807	0	1	0	1	0	0	0	1	0	0	1	0	0	1	0	1	0	1	0	0	0	1	0	1	1	0	1	1	1	0	1	NA	1	1	1	1	0	1	0	0	1	1	0	0	0	0	1	0	0
WagCmDlf_02231	0	1	NA	1	0	0	1	0	1	1	1	0	1	0	0	1	1	1	0	0	1	0	1	0	1	0	1	1	0	1	1	NA	0	0	1	0	0	1	0	1	1	0	1	0	0	0	0	0	0
WagCmDlf_01271	1	0	0	0	1	0	0	0	1	0	0	1	1	0	0	1	1	0	NA	0	0	0	1	0	1	1	0	1	0	0	1	NA	0	1	1	0	0	1	1	1	0	0	0	0	NA	0	0	0	0
WagCmDlf_21461	1	0	0	0	1	0	0	0	1	0	0	1	NA	0	0	1	1	0	0	0	0	0	1	0	1	1	0	1	0	0	1	1	0	1	1	0	0	1	1	NA	0	0	0	0	1	0	0	0	0
WagCmDlf_05702	1	0	0	0	1	0	0	0	1	0	0	1	1	0	0	1	1	0	0	0	0	0	1	0	1	1	0	1	0	0	1	1	0	1	1	0	0	1	1	1	0	0	0	0	1	0	0	0	0
WagCmDlf_05453	1	0	0	0	1	0	0	0	1	0	0	1	1	0	0	1	1	0	0	0	0	0	1	0	1	1	0	1	0	0	1	1	0	1	1	0	0	1	1	1	0	0	0	0	1	0	0	0	0
WagCmDlf_18888	1	0	0	0	1	0	0	0	1	0	0	1	1	0	0	1	1	0	0	0	0	0	1	0	1	1	0	1	0	0	1	1	0	1	1	0	0	1	1	1	0	0	0	0	1	0	0	0	0
WagCmDlf_13194	1	0	0	0	1	0	0	0	1	0	0	1	1	0	0	1	1	0	0	0	0	0	1	0	1	1	0	1	0	0	1	1	0	1	1	0	0	1	1	1	0	0	0	0	1	0	0	0	0
WagCmDlf_16619	1	0	0	0	1	0	0	0	1	0	0	1	1	0	0	1	1	0	0	0	0	0	1	0	1	1	0	1	0	0	1	1	0	1	1	0	0	1	1	1	0	0	0	0	1	0	0	0	0
WagCmDlf_25349	1	0	0	0	1	0	0	0	1	0	0	1	1	0	0	1	1	0	0	0	0	0	1	0	1	1	0	1	0	0	1	1	0	1	1	0	0	1	1	1	0	0	0	0	1	0	0	0	0
WagCmDlf_23773	1	0	0	0	1	0	0	0	1	0	0	1	1	0	0	1	1	0	0	0	0	0	1	0	1	1	0	1	0	0	1	1	0	1	1	0	0	1	1	1	0	0	0	0	1	0	0	0	0
WagCmDlf_18052	1	0	0	0	1	0	0	0	1	0	0	1	1	0	0	1	1	0	0	0	0	0	1	0	1	1	0	1	0	0	1	1	0	1	1	0	0	1	1	1	0	0	0	0	1	0	0	0	0
WagCmDlf_15457	1	0	0	0	1	0	0	0	1	0	0	1	1	0	0	1	1	0	0	0	0	0	1	0	1	1	0	1	0	0	1	1	0	1	1	0	0	1	1	1	0	0	0	0	1	0	0	0	0
WagCmDlf_08229	1	0	0	0	1	0	0	0	1	0	0	1	1	0	0	1	1	0	0	0	0	0	1	0	1	1	0	1	0	0	1	1	0	1	1	0	0	1	1	1	0	0	0	0	1	0	0	0	0
WagCmDlf_22903	1	0	0	0	1	0	0	0	1	0	0	1	1	0	0	1	1	0	0	0	0	0	1	0	1	1	0	1	0	0	1	1	0	1	1	0	0	1	1	1	0	0	0	0	1	0	0	0	0
WagCmDlf_24081	0	1	0	1	1	0	0	1	1	0	0	0	0	0	1	0	1	1	1	1	0	1	0	1	0	1	0	1	1	0	0	0	0	1	0	1	1	0	0	0	1	0	0	1	1	0	0	1	1
WagCmDlf_12360	0	1	0	1	1	0	0	1	1	0	0	0	0	0	1	0	1	1	1	1	0	1	0	1	0	1	0	1	1	0	0	0	0	1	0	1	1	0	0	0	1	0	0	1	1	0	0	1	1
WagCmDlf_16398	0	1	0	1	1	0	0	1	1	0	0	0	0	0	1	0	1	1	1	1	0	1	0	1	0	1	0	1	1	0	0	0	0	1	0	1	1	0	0	0	1	0	0	1	1	0	0	1	1
WagCmDlf_08899	1	0	0	0	0	0	1	0	1	0	1	1	0	0	NA	1	1	0	1	1	0	1	0	0	1	1	1	0	0	0	1	1	1	1	0	1	1	1	0	1	0	1	1	1	0	1	1	0	0
WagCmDlf_16408	0	1	NA	0	0	1	1	0	0	1	1	1	1	1	0	0	0	0	0	1	1	0	0	0	1	0	0	0	0	0	0	1	NA	0	1	0	1	1	1	0	0	1	1	0	1	1	0	1	0
WagCmDlf_18591	1	1	2	2	0	1	2	0	1	2	1	1	1	1	0	1	2	2	1	1	2	0	2	0	1	0	2	2	1	2	1	1	1	0	1	1	1	1	1	1	1	1	2	1	1	0	0	1	1
WagCmDlf_17322	0	1	0	1	1	0	NA	1	1	0	0	0	0	0	1	0	1	1	1	1	0	1	0	1	0	1	0	1	1	0	0	0	0	1	0	1	1	0	0	0	1	0	0	1	1	0	0	1	1
WagCmDlf_10452	2	2	0	3	3	1	0	3	2	1	1	1	1	1	1	3	2	3	2	2	1	2	1	3	3	2	2	4	3	1	2	2	1	3	3	2	2	2	2	1	3	1	0	1	2	1	1	2	2
WagCmDlf_04188	1	0	0	0	0	0	1	0	1	0	1	1	0	0	1	1	1	0	1	1	0	1	0	0	1	1	1	0	0	0	1	1	1	1	0	1	1	1	0	1	0	1	1	1	0	1	1	0	0
WagCmDlf_26635	1	1	2	0	2	1	0	1	2	1	1	1	2	1	2	1	0	1	1	1	2	1	2	1	0	1	1	0	0	1	1	1	0	1	0	1	0	0	1	1	1	1	1	1	1	1	2	2	1
WagCmDlf_10435	0	3	1	2	1	1	1	2	1	1	2	1	1	2	1	1	1	2	1	2	1	2	0	2	2	1	1	2	2	0	1	2	2	2	2	2	2	2	1	0	2	2	1	1	2	1	1	2	1
WagCmDlf_11717	0	3	1	2	1	1	1	2	1	1	2	1	1	2	1	1	1	2	1	2	1	2	0	2	2	1	1	2	2	0	1	2	2	2	2	2	2	2	1	0	2	2	1	1	2	1	1	NA	1
WagCmDlf_23501	2	1	2	1	3	2	0	2	2	2	1	1	2	1	NA	2	0	2	2	2	3	1	2	2	1	1	2	1	1	2	1	1	0	1	1	1	1	0	2	1	2	1	1	1	1	2	2	2	2
WagCmDlf_02746	1	1	2	0	2	1	0	1	2	1	1	1	2	1	NA	1	0	1	1	1	2	1	2	1	0	1	1	0	0	1	1	1	0	1	0	1	0	0	1	1	1	1	1	1	1	1	2	2	1
WagCmDlf_19972	1	2	1	1	2	1	1	1	2	1	1	2	2	1	1	1	2	1	1	2	1	1	1	1	2	2	0	2	1	0	1	2	1	2	2	1	2	2	2	1	1	1	1	1	3	1	0	2	1
WagCmDlf_13007	1	1	2	0	2	1	0	1	2	1	1	1	2	1	NA	1	0	1	1	1	2	1	2	1	0	1	1	0	0	1	1	NA	0	1	0	1	0	0	1	1	1	1	1	1	1	1	2	NA	1
WagCmDlf_04706	1	1	0	0	1	1	2	1	1	0	1	2	0	1	1	1	2	0	2	1	0	2	1	1	1	2	1	0	1	1	1	1	2	1	0	2	2	1	1	2	0	1	2	2	0	2	2	0	1
WagCmDlf_08432	1	1	0	0	1	1	2	1	1	0	1	2	0	1	1	1	2	0	2	1	0	2	1	1	1	2	1	0	1	1	1	1	2	1	0	2	2	1	1	2	0	1	2	2	0	2	2	0	1
WagCmDlf_20200	0	1	1	0	0	1	1	0	0	1	1	1	1	1	0	0	0	0	0	1	1	0	0	0	1	0	0	0	0	0	0	1	1	0	1	0	1	1	1	0	0	1	1	0	1	1	0	NA	0
WagCmDlf_12338	0	1	2	0	0	1	1	0	0	1	1	1	1	1	0	0	0	0	0	1	1	0	0	0	1	0	0	0	0	0	0	1	1	0	1	0	1	1	NA	0	0	1	1	0	1	1	0	1	0
WagCmDlf_07667	2	1	2	1	3	2	0	2	2	2	1	1	2	1	2	2	0	2	2	2	3	NA	2	2	1	1	2	1	1	2	1	1	0	1	1	1	1	0	2	1	2	1	1	1	1	2	2	NA	2
WagCmDlf_26665	1	1	2	0	2	1	0	1	NA	1	1	1	2	1	3	1	0	1	1	1	2	1	2	1	0	1	1	0	0	1	NA	NA	0	1	0	1	0	0	1	1	1	1	2	1	1	1	2	2	1
WagCmDlf_26122	1	1	NA	0	2	1	0	1	2	1	1	1	2	1	NA	1	0	1	1	1	2	1	2	1	0	1	1	0	0	1	1	1	0	1	0	1	0	0	1	1	1	1	1	1	1	1	2	2	1
WagCmDlf_24140	1	1	2	0	2	1	0	1	2	1	1	1	2	1	2	1	0	1	1	1	2	1	2	1	0	1	1	0	0	1	1	1	0	1	0	1	0	0	1	1	1	1	1	1	1	1	2	2	1
WagCmDlf_17150	1	1	2	0	2	1	0	1	2	1	1	1	2	1	2	1	0	1	1	1	2	1	2	1	0	1	1	0	0	1	1	1	0	1	0	1	0	0	1	1	1	1	1	1	1	1	2	2	1
WagCmDlf_13711	1	1	NA	0	2	1	0	1	2	1	1	1	2	1	2	1	0	1	1	1	2	1	2	1	0	1	1	0	0	1	1	1	0	1	0	1	0	0	1	1	1	1	1	1	1	1	2	NA	1
WagCmDlf_24950	1	1	NA	0	2	1	0	1	2	1	1	1	2	1	2	1	0	1	1	1	2	1	2	1	0	1	1	0	0	1	1	1	0	1	0	1	0	0	1	1	1	1	1	1	1	1	2	2	1
WagCmDlf_21983	0	1	1	0	0	1	1	0	0	1	1	1	1	1	0	0	0	0	0	1	1	0	0	0	1	0	0	0	0	0	0	1	1	0	1	0	1	1	1	0	0	1	1	0	1	1	0	1	0
WagCmDlf_10002	1	1	2	0	2	1	0	1	2	1	1	1	2	1	NA	1	0	1	1	1	2	1	2	1	0	1	1	0	0	1	1	1	0	1	0	1	0	0	1	1	1	1	2	1	1	1	2	2	1
WagCmDlf_09228	2	1	2	1	3	2	0	2	2	2	1	1	2	1	2	2	0	2	2	2	3	1	2	2	1	1	2	1	1	2	1	1	0	1	1	1	1	0	2	1	2	1	1	1	1	2	2	NA	2
WagCmDlf_07453	0	1	0	1	1	0	0	1	1	0	0	0	0	0	1	0	1	1	1	1	0	1	0	1	0	1	0	1	1	0	0	0	0	1	0	NA	1	0	0	0	1	0	0	1	1	0	0	1	1
WagCmDlf_15681	0	1	1	0	0	1	1	0	0	1	1	1	1	1	0	0	0	0	0	1	1	0	0	0	1	0	0	0	0	0	0	1	1	0	1	0	1	1	1	0	0	1	1	0	1	1	0	1	0
WagCmDlf_23729	0	1	1	0	0	1	1	0	0	1	1	1	1	1	0	0	0	0	0	1	1	0	0	0	1	0	0	0	0	0	0	1	1	0	1	0	1	1	1	0	0	1	1	0	1	1	0	1	0
WagCmDlf_03298	0	1	1	0	0	1	1	0	0	1	1	1	1	1	0	0	0	0	0	1	1	0	0	0	1	0	0	0	0	0	0	1	1	0	1	0	1	1	1	0	0	1	1	0	1	1	0	1	0
WagCmDlf_22943	0	1	1	0	0	1	1	0	0	1	1	1	1	1	0	0	0	0	0	1	1	0	0	0	1	0	0	0	0	0	0	1	1	0	1	0	1	1	1	0	0	1	1	0	1	1	0	1	0
WagCmDlf_07581	0	1	1	0	0	1	1	0	0	1	1	1	1	1	0	0	0	0	0	1	1	0	0	0	1	0	0	0	0	0	0	1	1	0	1	0	1	1	1	0	0	1	1	0	1	1	0	1	0
WagCmDlf_14126	0	1	1	0	0	1	1	0	0	1	1	1	1	1	0	0	0	0	0	1	1	0	0	0	1	0	0	0	0	0	0	1	1	0	1	0	1	1	1	0	0	1	1	0	1	1	0	1	0
WagCmDlf_07359	0	1	1	0	0	1	1	0	0	1	1	1	1	1	0	0	0	0	0	1	1	0	0	0	1	0	0	0	0	0	0	1	1	0	1	0	1	1	1	0	0	1	1	0	1	1	0	1	0
WagCmDlf_06047	0	1	1	0	0	1	1	0	0	1	1	1	1	1	0	0	0	0	0	1	1	0	0	0	1	0	0	0	0	0	0	1	1	0	1	0	1	1	1	0	0	1	1	0	1	1	0	1	0
WagCmDlf_02419	0	1	1	0	0	1	1	0	0	1	1	1	1	1	0	0	0	0	0	1	1	0	0	0	1	0	0	0	0	0	0	1	1	0	1	0	1	1	1	0	0	1	1	0	1	1	0	1	0
WagCmDlf_10080	1	1	1	2	0	1	1	1	0	1	1	1	0	2	0	1	1	2	1	1	0	1	1	1	1	0	2	2	2	1	1	1	2	1	1	2	1	1	1	0	1	2	1	1	1	0	1	1	1
WagCmDlf_24791	1	1	1	2	0	1	1	1	0	1	1	1	0	2	0	1	1	2	1	1	0	1	1	1	1	0	2	2	2	1	1	1	2	1	1	2	1	1	1	0	1	2	1	1	1	0	1	1	1
WagCmDlf_18695	1	1	1	2	0	1	1	1	0	1	1	1	0	2	0	1	1	2	1	1	0	1	1	1	1	0	2	2	2	1	1	1	2	1	1	2	1	1	1	0	1	2	1	1	1	0	1	1	1
WagCmDlf_16367	1	1	1	2	0	1	1	1	0	1	1	1	0	2	0	1	1	2	1	1	0	1	1	1	1	0	NA	2	2	1	1	1	2	1	1	2	1	1	1	0	1	2	1	1	1	0	1	1	1
WagCmDlf_26001	1	1	1	2	0	1	1	1	0	1	1	1	0	2	0	1	1	2	1	1	0	1	NA	1	1	0	2	2	2	1	1	1	2	1	1	2	1	1	1	0	1	2	1	1	1	0	1	1	1
WagCmDlf_17554	1	1	1	2	0	1	1	1	0	1	1	NA	0	2	0	1	1	2	1	1	0	1	1	1	1	NA	2	2	2	1	1	1	2	1	1	2	1	1	1	0	1	2	1	1	1	0	1	1	1
WagCmDlf_04256	1	0	0	0	0	0	1	0	1	0	1	1	0	0	1	1	1	0	1	1	0	1	0	0	1	1	1	0	0	0	1	1	1	1	0	1	1	1	0	1	0	1	1	1	0	1	1	0	0
WagCmDlf_03461	0	1	0	1	1	0	0	1	1	0	0	0	0	0	1	0	1	1	1	1	0	1	0	1	0	1	0	1	1	0	0	0	0	1	0	1	1	0	0	0	1	0	0	1	1	0	0	1	1
WagCmDlf_09490	0	1	1	1	0	0	1	0	1	1	1	0	1	0	0	1	1	1	0	0	1	0	1	0	1	0	NA	1	0	1	1	1	0	0	1	0	0	1	0	1	1	0	NA	0	0	0	0	0	0
WagCmDlf_24391	1	0	0	1	0	1	1	1	0	1	1	0	1	1	1	0	0	0	0	0	1	1	0	1	0	1	0	0	1	1	1	0	1	NA	1	0	0	1	0	1	1	1	0	1	1	1	1	1	1
WagCmDlf_24080	1	1	2	0	2	1	0	1	2	1	1	1	2	1	3	1	0	1	1	1	2	1	2	1	0	1	1	0	0	1	1	1	0	1	0	1	0	0	1	1	1	1	1	1	1	1	2	2	1
WagCmDlf_16701	1	1	NA	0	NA	1	0	1	2	1	1	1	2	1	NA	1	0	1	1	1	NA	1	2	1	0	1	1	0	0	1	1	1	0	1	0	1	0	0	1	1	1	1	1	1	1	1	2	NA	1
WagCmDlf_17246	1	1	2	0	2	1	0	1	2	1	1	1	2	1	NA	1	0	1	1	1	2	1	2	1	0	1	1	0	0	NA	1	1	0	1	0	1	0	0	1	1	1	1	1	1	1	1	2	2	1
WagCmDlf_08788	1	1	2	0	2	1	0	1	2	1	1	1	2	1	NA	1	0	1	1	1	2	1	2	1	0	1	1	0	0	1	1	1	0	1	0	1	0	0	1	1	1	1	1	1	1	1	2	2	1
WagCmDlf_14658	1	1	NA	0	2	1	0	1	2	1	1	1	2	1	2	1	0	1	1	1	2	1	2	1	0	1	1	0	0	1	1	1	0	1	0	1	0	0	1	1	1	1	1	1	1	1	2	2	1
WagCmDlf_14526	0	1	1	0	0	1	1	0	0	NA	1	1	1	1	0	0	0	0	0	1	1	0	0	0	NA	0	0	0	0	0	0	1	1	0	1	0	1	1	1	0	0	NA	1	0	1	1	0	1	0
WagCmDlf_03698	0	1	1	1	0	0	1	0	1	1	1	0	1	0	0	1	1	1	0	0	1	0	1	0	1	0	1	1	0	1	1	1	0	0	1	0	0	1	0	1	1	0	1	0	0	0	0	0	0
WagCmDlf_17967	0	1	1	1	0	0	1	0	1	1	1	0	1	0	0	1	1	1	0	0	1	0	1	0	1	0	1	1	0	1	1	1	0	0	1	0	0	1	0	1	1	0	1	0	0	0	0	0	0
WagCmDlf_06960	1	2	1	1	2	1	1	1	2	1	1	2	2	1	1	1	2	1	1	2	1	1	1	1	2	2	0	2	1	0	1	2	1	2	2	1	2	2	2	1	1	1	1	1	3	1	0	2	1
WagCmDlf_07309	0	1	1	1	0	0	1	0	1	1	NA	0	1	0	0	1	1	1	0	0	1	0	1	0	1	0	1	1	0	1	1	1	0	0	1	0	0	1	0	1	1	0	1	0	0	0	0	0	0
WagCmDlf_09021	0	1	1	1	0	0	1	0	1	1	1	0	1	0	0	1	1	1	0	0	1	0	1	0	1	0	1	1	0	1	1	1	0	0	1	0	0	1	0	1	1	0	1	0	0	0	0	0	0
WagCmDlf_25827	0	1	1	1	0	0	1	0	1	1	1	0	1	0	0	1	1	1	0	0	1	0	1	0	1	0	1	1	0	1	1	1	0	0	1	0	0	1	0	1	1	0	1	0	0	0	0	0	0
WagCmDlf_12853	0	1	1	1	0	0	1	0	1	1	1	0	1	0	0	1	1	1	0	0	1	0	1	0	1	0	1	1	0	1	1	1	0	0	1	0	0	1	0	1	1	0	1	0	0	0	0	0	0
WagCmDlf_00165	0	1	1	1	0	0	1	0	1	1	1	0	1	0	0	1	1	1	0	0	1	0	1	0	1	0	1	1	0	1	1	1	0	0	1	0	0	1	0	1	1	0	1	0	0	0	0	0	0
WagCmDlf_00857	0	1	1	1	0	0	1	0	1	1	1	0	1	0	0	1	1	1	0	0	1	0	1	0	1	0	1	1	0	1	1	1	0	0	1	0	0	1	0	1	1	0	1	0	0	0	0	0	0
WagCmDlf_26816	1	1	2	0	2	1	0	1	2	1	1	1	2	1	NA	1	0	1	1	1	2	1	2	1	0	1	1	0	0	1	1	1	0	1	0	1	0	0	1	1	1	1	1	1	1	1	2	2	1
WagCmDlf_00131	2	2	3	4	1	2	2	2	1	3	2	1	1	2	0	3	2	4	2	2	2	1	2	2	3	0	4	4	3	3	2	2	2	1	3	2	2	2	2	1	3	2	2	1	1	1	1	2	2
WagCmDlf_01998	0	1	1	0	0	1	1	0	0	1	1	1	1	1	0	0	0	0	0	1	1	0	0	0	1	0	0	0	0	0	0	1	1	0	1	0	1	1	1	0	0	1	1	0	1	1	0	1	0
WagCmDlf_12748	1	1	1	1	1	0	1	0	NA	1	1	1	2	0	0	2	2	1	0	0	1	0	2	0	2	1	1	2	0	1	2	2	0	1	2	0	0	2	1	2	1	0	1	0	1	0	0	0	0
WagCmDlf_26821	1	2	1	2	1	2	2	2	0	1	1	2	0	3	0	1	2	2	2	1	0	2	2	2	1	1	2	2	3	2	1	1	3	1	1	3	2	1	2	1	1	2	2	2	1	1	2	1	2
WagCmDlf_08776	1	2	NA	2	1	2	2	2	0	1	1	2	0	3	0	1	2	2	2	1	0	2	NA	2	1	1	2	2	3	2	1	1	3	1	1	3	2	1	2	1	1	2	2	2	1	1	2	1	2
WagCmDlf_08291	1	0	0	1	1	1	0	1	0	1	0	0	0	0	0	1	0	1	1	1	1	0	0	1	1	0	1	1	1	1	0	0	0	0	1	0	1	0	1	0	1	0	0	0	0	1	0	1	1
WagCmDlf_25121	1	0	0	1	1	1	0	1	0	1	0	0	0	0	0	1	0	1	1	1	1	0	0	1	1	0	1	1	1	1	0	0	0	0	1	0	1	0	1	0	1	0	0	0	0	1	0	1	1
WagCmDlf_02549	1	0	0	1	1	1	0	1	0	1	0	0	0	0	0	1	0	1	1	1	1	0	0	1	1	0	1	1	1	1	0	0	0	0	1	0	1	0	1	0	1	0	0	0	0	1	0	1	1
WagCmDlf_25225	1	0	0	1	0	1	1	1	0	1	1	0	1	1	1	0	0	0	0	0	1	1	0	1	0	1	0	0	1	1	1	0	1	1	1	0	0	1	0	1	1	1	0	1	1	1	1	1	1
WagCmDlf_14585	2	1	1	3	1	2	1	2	0	2	1	1	0	2	0	2	1	3	2	2	1	1	1	2	2	0	3	3	3	2	1	1	2	1	2	2	NA	1	2	0	2	2	1	1	1	1	1	2	2
WagCmDlf_24886	1	0	0	1	0	1	1	1	0	1	1	0	1	1	1	0	0	0	0	0	1	1	0	1	0	1	0	0	1	1	1	0	1	1	1	0	0	1	0	1	1	1	0	1	1	1	1	1	1
WagCmDlf_05582	1	0	0	1	0	1	1	1	0	1	1	0	1	1	1	0	0	0	0	0	1	1	0	1	0	1	0	0	1	1	1	0	1	1	1	0	0	1	0	1	1	1	0	1	1	1	1	1	1
WagCmDlf_12218	1	0	0	1	0	1	1	1	0	1	1	0	1	1	1	0	0	0	0	0	1	1	0	1	0	1	0	0	1	1	1	0	1	1	1	0	0	1	0	1	1	1	0	1	1	1	1	1	1
WagCmDlf_18847	1	2	1	NA	1	2	2	2	0	1	1	2	0	3	0	1	2	2	2	1	0	2	2	2	1	1	NA	2	3	2	1	1	3	1	1	3	2	1	2	1	NA	2	2	2	1	1	2	1	2
WagCmDlf_21634	0	1	1	0	0	1	1	0	0	1	1	1	1	1	0	0	0	0	0	1	1	0	0	0	1	0	0	0	0	0	0	1	1	0	1	0	1	1	1	0	0	1	1	0	1	1	0	1	0
WagCmDlf_21039	3	1	2	1	3	2	1	2	3	2	2	2	4	2	NA	2	1	1	1	1	3	2	3	2	1	3	1	1	1	2	3	2	1	3	2	1	0	2	2	3	2	2	1	2	3	2	3	NA	2
WagCmDlf_25876	2	1	1	3	1	2	1	2	0	2	1	1	0	2	0	2	1	3	2	NA	1	1	1	2	2	0	3	3	3	2	1	1	2	1	2	2	2	1	2	NA	2	2	1	1	1	1	1	2	2
WagCmDlf_06671	1	2	1	2	1	2	2	2	0	1	1	2	0	3	0	1	2	2	2	1	0	2	2	2	1	1	2	2	3	2	1	1	3	1	1	3	2	1	2	1	1	2	2	2	1	1	2	1	2
WagCmDlf_15102	0	1	0	1	0	0	0	1	0	0	1	0	0	1	0	1	0	1	0	0	0	1	0	1	1	0	1	1	1	0	1	1	1	1	1	1	0	1	0	0	1	1	0	0	0	0	1	0	0
WagCmDlf_14032	1	2	1	2	1	2	2	2	0	1	1	2	0	3	0	1	2	2	2	1	0	2	2	2	1	1	2	2	3	2	1	1	3	1	1	3	NA	1	2	1	1	2	2	2	1	1	2	1	2
WagCmDlf_16300	0	1	1	0	0	1	1	0	0	1	1	1	1	1	0	0	0	0	0	1	1	0	0	0	1	0	0	0	0	0	0	1	1	0	1	0	1	1	1	0	0	1	1	0	1	1	0	1	0
WagCmDlf_23199	0	1	1	0	0	1	1	0	0	1	1	1	1	1	0	0	0	0	0	1	1	0	0	0	1	0	0	0	0	0	0	NA	1	0	1	0	1	1	1	0	0	1	1	0	1	1	0	1	0
WagCmDlf_22380	0	1	1	0	0	1	1	0	0	1	1	1	1	1	0	0	0	0	0	1	1	0	0	0	1	0	0	0	0	0	0	1	1	0	1	0	1	1	1	0	0	1	1	0	1	1	0	1	0
WagCmDlf_10677	0	1	1	0	0	1	1	0	0	1	1	1	1	1	0	0	0	0	0	1	1	0	0	0	1	0	0	0	0	0	0	1	1	0	1	0	1	1	1	0	0	1	1	0	1	1	0	1	0
WagCmDlf_07725	0	1	1	0	0	1	1	0	0	1	1	1	1	1	0	0	0	0	0	1	1	0	0	0	1	0	0	0	0	0	0	1	1	0	1	0	1	1	1	0	0	1	1	0	1	1	0	1	0
WagCmDlf_02807	0	1	1	0	0	1	1	0	0	1	1	1	1	1	0	0	0	0	0	1	1	0	0	0	1	0	0	0	0	0	0	1	1	0	1	0	1	1	1	0	0	1	1	0	1	1	0	1	0
WagCmDlf_01716	0	1	NA	0	0	1	1	0	0	1	1	1	1	1	0	0	0	0	0	1	1	0	0	0	1	0	0	0	0	0	0	1	1	0	1	0	1	1	1	0	0	1	1	0	1	1	0	1	0
WagCmDlf_02361	1	2	NA	2	1	2	2	2	0	1	1	2	0	3	0	1	2	2	2	1	0	2	2	2	1	1	2	2	3	2	1	1	3	1	1	3	2	1	2	1	1	2	2	2	1	1	2	1	2
WagCmDlf_15688	0	1	1	0	0	1	1	0	0	1	1	1	1	1	0	0	0	0	0	1	1	0	0	0	1	0	0	0	0	0	0	1	1	0	1	0	1	1	1	0	0	1	1	0	1	1	0	1	0
WagCmDlf_01660	0	1	0	1	0	0	0	1	0	0	1	0	0	NA	0	1	0	1	0	0	0	1	0	1	1	0	1	1	1	0	1	1	1	1	1	1	0	1	0	0	NA	1	0	0	0	0	NA	0	0
WagCmDlf_22437	2	1	NA	1	2	2	1	2	2	2	2	1	3	2	4	1	0	1	1	1	3	2	2	2	0	2	1	0	1	2	2	1	1	2	1	1	0	1	1	2	2	2	1	2	2	2	3	3	2
WagCmDlf_01432	0	1	1	1	0	0	1	0	1	1	1	0	1	0	0	1	1	1	0	0	1	0	1	0	1	0	1	1	0	1	1	1	0	0	1	0	0	1	0	1	1	0	1	0	0	0	0	0	0
WagCmDlf_27580	0	1	1	1	0	0	1	0	1	1	1	0	1	0	0	1	1	1	0	0	1	0	1	0	1	0	1	1	0	1	1	1	0	0	1	0	0	1	0	1	1	0	1	0	0	0	0	0	0
WagCmDlf_19918	0	1	1	1	0	0	1	0	1	1	1	0	1	0	0	1	1	1	0	0	1	0	1	0	1	0	1	1	0	1	1	1	0	0	1	0	0	1	0	1	1	0	1	0	0	0	0	0	0
WagCmDlf_23304	2	2	1	3	2	3	2	3	0	2	1	2	0	3	0	2	2	3	3	2	1	2	2	3	2	1	3	3	4	3	1	NA	3	1	2	3	3	1	3	1	2	2	2	2	1	2	2	2	3
WagCmDlf_11701	0	1	0	1	1	0	0	1	1	0	0	0	0	0	1	0	1	1	1	1	0	1	0	1	0	1	0	1	1	0	0	0	0	1	0	1	1	0	0	0	1	0	0	1	1	0	0	1	1
WagCmDlf_20747	1	0	0	1	1	1	0	1	0	1	0	0	0	0	0	1	0	1	1	NA	1	0	0	1	1	0	1	1	1	1	0	0	0	0	1	0	1	0	1	0	1	0	0	0	0	1	0	1	1
WagCmDlf_25389	0	1	0	1	0	0	0	1	0	0	1	0	0	1	0	1	0	1	0	0	0	1	0	1	1	0	1	1	1	0	1	1	1	1	1	1	0	1	0	0	1	1	0	0	0	0	1	0	0
WagCmDlf_01316	1	1	2	0	2	1	0	1	2	1	1	1	2	1	2	1	0	1	1	1	2	1	2	1	0	1	1	0	0	1	1	1	0	1	0	1	0	0	1	1	1	1	1	1	1	1	2	2	1
WagCmDlf_07976	0	1	NA	0	0	1	1	0	0	1	1	1	1	1	0	0	0	0	0	1	1	0	0	0	1	0	0	0	0	0	0	1	NA	0	1	0	1	1	1	0	0	1	1	0	1	1	0	1	0
WagCmDlf_06186	0	1	0	1	0	0	0	1	0	0	1	0	0	1	0	1	0	1	0	0	0	1	0	1	1	0	1	1	1	0	1	1	1	1	1	1	0	1	0	0	1	1	0	0	0	0	1	0	0
WagCmDlf_28196	0	1	0	1	0	0	0	1	0	0	1	0	0	1	0	1	0	1	0	0	0	1	0	1	1	0	1	1	1	0	1	1	1	1	1	1	0	1	0	0	1	1	0	0	0	0	1	0	0
WagCmDlf_03010	2	1	1	1	1	2	3	1	1	1	1	3	0	2	NA	1	3	2	3	2	1	2	2	1	1	2	2	1	2	2	1	1	3	1	0	3	3	1	2	2	0	2	3	3	1	2	2	1	2
WagCmDlf_21344	0	1	0	1	0	0	0	1	0	0	1	0	0	1	0	1	0	1	0	0	0	1	0	1	1	0	1	1	1	0	1	1	1	1	1	1	0	1	0	0	NA	1	0	0	0	0	1	0	0
WagCmDlf_19232	0	1	0	1	0	0	0	1	0	0	1	0	0	1	0	1	0	1	0	0	0	1	0	1	1	0	1	1	1	0	1	1	1	1	1	1	0	1	0	0	1	1	0	0	0	0	1	0	0
WagCmDlf_15049	1	1	1	1	1	0	1	0	2	1	1	1	2	0	0	2	2	1	0	0	1	0	2	0	2	1	1	2	0	1	2	2	0	1	2	0	0	2	1	2	1	0	1	0	1	0	0	0	0
WagCmDlf_22845	1	1	1	1	1	0	1	0	2	1	1	1	2	0	0	2	2	1	0	0	1	0	2	0	2	1	1	2	0	1	2	2	0	1	2	0	0	2	1	2	1	0	1	0	1	0	0	0	0
WagCmDlf_11369	1	1	0	0	1	1	2	1	1	0	1	2	0	1	1	1	2	1	2	1	0	2	1	1	1	2	1	0	1	1	1	1	2	1	0	2	2	1	1	2	0	1	2	2	0	2	2	0	1
WagCmDlf_11152	0	1	1	0	0	1	1	0	0	1	1	1	1	1	0	0	0	0	0	1	1	0	0	0	1	0	0	0	0	0	0	1	1	0	1	0	1	1	1	0	0	1	1	0	1	1	0	NA	0
WagCmDlf_14031	0	1	1	0	0	1	1	0	0	1	1	1	1	1	0	0	0	0	0	1	1	0	0	0	1	0	0	0	0	0	0	1	1	0	1	0	1	1	1	0	0	1	NA	0	1	1	0	1	0
WagCmDlf_22739	0	1	1	0	0	1	1	0	0	1	1	1	1	1	0	0	0	0	0	1	1	0	0	0	1	0	0	0	0	0	0	1	1	0	NA	0	1	1	1	0	0	1	1	0	1	1	0	1	0
WagCmDlf_23534	0	1	1	0	0	1	1	0	0	1	1	1	1	1	0	0	0	0	0	1	1	0	0	0	1	0	0	0	0	0	0	1	1	0	1	0	1	1	1	0	0	1	1	0	1	1	0	1	0
WagCmDlf_24721	0	1	NA	0	0	1	1	0	0	1	1	1	1	1	0	0	0	0	0	1	1	0	0	0	1	0	0	0	0	0	0	1	1	0	1	0	1	1	1	0	0	1	1	0	1	1	0	1	0
WagCmDlf_24800	0	1	1	1	0	0	1	0	1	1	1	0	1	0	0	1	1	1	0	0	1	0	1	0	1	0	1	1	0	1	1	1	0	0	1	0	0	1	0	1	1	0	1	0	0	0	0	0	0
WagCmDlf_20211	0	1	1	1	0	0	1	0	1	1	1	0	1	0	0	1	1	1	0	0	1	0	1	0	1	0	1	1	0	1	1	1	0	0	1	0	0	1	0	1	1	0	1	0	0	0	0	0	0
WagCmDlf_09349	0	1	1	1	0	0	1	0	1	1	1	0	1	0	0	1	1	1	0	0	1	0	1	0	1	0	1	1	0	1	1	1	0	0	1	0	0	1	0	1	1	0	1	0	0	0	0	0	0
WagCmDlf_10559	1	1	0	0	1	1	2	1	1	0	1	2	0	1	1	1	2	1	2	1	0	2	1	1	1	2	1	0	1	1	1	1	2	1	0	2	2	1	1	2	0	1	2	2	0	2	2	0	1
WagCmDlf_09291	1	0	0	1	0	1	1	1	0	1	1	0	1	1	1	0	0	0	0	0	1	1	0	1	0	1	0	0	1	1	1	0	1	1	1	0	0	1	0	1	1	1	0	1	1	1	1	1	1
WagCmDlf_05423	1	2	1	2	NA	0	1	1	3	1	1	1	2	0	1	2	3	2	1	1	1	1	2	1	2	2	1	3	1	1	2	2	0	2	2	1	1	2	1	2	2	0	NA	1	2	0	0	1	1
WagCmDlf_13842	1	1	1	1	1	0	NA	0	2	1	1	1	2	0	0	2	2	1	0	0	1	0	2	0	2	1	1	2	0	NA	2	2	0	1	2	0	0	2	1	2	1	0	1	0	1	0	0	0	0
WagCmDlf_03651	1	1	0	0	1	1	2	1	1	0	1	2	0	1	1	1	2	NA	2	1	0	2	1	1	1	2	1	0	1	1	1	NA	2	1	0	2	2	1	1	2	0	1	2	2	0	2	2	0	1
WagCmDlf_16171	0	2	1	1	0	1	1	1	0	1	2	1	1	2	0	1	0	1	0	1	1	1	0	1	2	0	1	1	1	0	1	2	2	1	2	1	1	2	1	0	1	2	1	0	1	1	1	1	0
WagCmDlf_25996	0	2	0	2	1	0	0	2	1	0	1	0	0	1	1	1	1	2	1	1	0	2	0	2	1	1	1	2	2	0	1	1	1	2	1	2	1	1	0	0	2	1	0	1	1	0	1	1	1
WagCmDlf_00806	1	1	3	0	2	1	0	1	2	1	1	1	2	1	2	1	0	1	1	1	2	1	2	1	0	1	1	0	0	1	1	1	0	1	0	1	0	0	1	1	1	1	1	1	1	1	2	2	1
WagCmDlf_22345	1	1	NA	0	2	1	0	1	2	1	1	1	2	1	NA	1	0	1	1	1	2	1	2	1	0	1	1	0	0	1	1	1	0	1	0	1	0	0	1	1	1	1	1	1	1	1	2	2	1
WagCmDlf_18763	0	1	1	1	0	0	1	0	1	1	1	0	1	0	0	1	1	1	0	0	1	0	1	0	1	0	1	1	0	1	1	1	0	0	1	0	0	1	0	1	1	0	1	0	0	0	0	0	0
WagCmDlf_02202	0	1	1	1	0	0	1	0	1	1	1	0	1	0	0	1	1	1	0	0	1	0	1	0	1	0	1	1	0	1	1	1	0	0	1	0	0	1	0	1	1	0	1	0	0	0	0	0	0
WagCmDlf_08989	0	1	1	1	0	0	1	0	1	1	1	0	1	0	0	1	1	1	0	0	1	0	1	0	1	0	1	1	0	1	1	1	0	0	1	0	0	1	0	1	1	0	1	0	0	0	0	0	0
WagCmDlf_12715	0	1	1	1	0	0	1	0	1	1	1	0	1	0	0	1	1	1	0	0	1	0	1	0	1	0	1	1	0	1	1	1	0	0	1	0	0	1	0	1	1	0	1	0	0	0	0	0	0
WagCmDlf_21510	0	1	1	1	0	0	1	0	1	1	1	0	1	0	0	1	1	1	0	0	1	0	1	0	1	0	1	1	0	1	1	1	0	0	1	0	0	1	0	1	1	0	1	0	0	0	0	0	0
WagCmDlf_00373	0	1	1	1	0	0	1	0	1	1	1	0	1	0	0	1	1	1	0	0	1	0	1	0	1	0	1	1	0	1	1	1	0	0	1	0	0	1	0	1	1	0	1	0	0	0	0	0	0
WagCmDlf_06179	0	1	1	1	0	0	1	0	1	1	1	0	1	0	0	1	1	1	0	0	1	0	1	0	1	0	1	1	0	NA	1	NA	0	0	1	0	0	1	0	1	1	0	1	0	0	0	0	0	0
WagCmDlf_26604	0	1	1	1	0	0	1	0	1	1	1	0	1	0	0	1	1	1	0	0	1	0	1	0	1	0	1	1	0	1	1	1	0	0	1	0	0	1	0	1	1	0	1	0	0	0	0	0	0
WagCmDlf_12086	0	1	1	1	0	0	1	0	1	1	1	0	1	0	0	1	1	1	0	0	NA	0	1	0	1	0	1	NA	0	1	NA	1	0	0	1	0	0	NA	0	NA	1	0	1	0	0	0	0	0	0
WagCmDlf_18601	2	1	0	3	1	2	1	3	0	2	2	0	1	2	1	2	0	2	1	1	1	2	0	3	NA	1	2	2	3	2	2	1	2	2	NA	1	1	2	1	1	3	2	0	1	1	2	2	2	2
WagCmDlf_09247	0	1	1	1	0	0	1	0	1	1	1	0	1	0	0	1	1	NA	0	0	1	0	1	0	1	0	1	1	0	1	1	1	0	0	1	0	0	1	0	1	1	0	1	0	0	0	0	0	0
WagCmDlf_01757	2	1	1	1	1	2	3	1	1	1	1	3	0	2	1	1	3	2	3	2	1	2	2	1	1	2	2	1	2	2	1	1	3	1	0	3	3	1	2	2	0	2	3	3	1	2	2	1	2
WagCmDlf_26574	0	1	1	0	0	1	1	0	0	1	1	NA	1	NA	0	0	0	0	NA	1	1	0	0	0	1	0	0	0	0	0	0	1	1	0	1	0	1	1	1	0	0	1	1	0	1	1	0	1	0
WagCmDlf_00412	0	1	1	0	0	1	1	0	0	1	1	1	1	1	0	0	0	0	0	1	1	0	0	0	1	0	0	0	0	0	0	1	NA	0	1	0	1	1	1	0	0	1	1	0	1	1	0	1	0
WagCmDlf_03707	1	0	0	1	0	1	1	1	0	1	1	0	1	1	1	0	0	0	0	0	1	1	0	1	0	1	0	0	1	1	1	0	1	1	1	0	0	1	0	1	1	1	0	1	1	1	1	1	1
WagCmDlf_24948	0	1	1	0	0	1	1	0	0	1	1	1	1	1	0	0	0	0	0	1	1	0	0	0	1	0	0	0	0	0	0	1	1	0	1	0	1	1	1	0	0	1	1	0	1	1	0	1	0
WagCmDlf_17489	0	1	1	0	0	1	1	0	0	1	1	1	1	1	0	0	0	0	0	1	1	0	0	0	1	0	0	0	0	0	0	1	1	0	1	0	1	1	1	0	0	1	1	0	1	1	0	1	0
WagCmDlf_17081	1	1	3	2	0	1	2	0	1	2	1	1	1	1	0	1	2	2	1	1	2	0	2	0	1	0	2	2	1	2	1	1	1	0	1	1	1	1	1	1	1	1	2	1	1	0	0	1	1
WagCmDlf_17864	2	2	1	3	2	3	2	3	0	2	1	2	0	3	0	2	2	3	3	2	1	2	2	3	2	1	3	3	4	3	1	1	3	1	2	3	3	1	3	1	2	2	2	2	1	2	2	2	3
WagCmDlf_12626	2	0	0	1	NA	1	0	1	1	1	0	1	1	0	0	2	1	1	1	1	1	0	1	1	2	1	1	2	1	1	1	1	0	1	2	0	1	1	2	1	1	0	0	0	1	1	0	1	1
WagCmDlf_19393	1	0	0	1	0	1	1	1	0	1	1	0	1	1	1	0	0	0	0	0	1	1	0	1	0	1	0	0	1	1	1	0	1	1	1	0	0	1	0	1	1	1	0	1	1	1	1	1	1
WagCmDlf_08924	1	0	0	1	0	1	1	1	0	1	1	0	1	1	1	0	0	0	0	0	1	1	0	1	0	1	0	0	1	1	1	0	1	1	1	0	0	1	0	1	1	1	0	1	1	1	1	1	1
WagCmDlf_07695	0	1	0	1	0	0	0	1	0	0	1	0	0	1	0	1	0	1	0	0	0	1	0	1	1	0	1	1	1	0	1	1	1	1	1	1	0	1	0	0	1	1	0	0	0	0	1	0	0
WagCmDlf_05410	2	2	1	3	1	1	2	2	2	2	3	1	3	2	1	3	2	2	0	0	1	2	2	2	3	2	2	3	2	2	4	3	2	3	4	1	0	4	1	3	3	2	1	1	2	1	2	1	1
WagCmDlf_25954	0	1	0	1	1	0	0	1	1	0	0	0	0	0	1	0	1	1	1	1	0	1	0	1	0	1	0	1	1	0	0	0	0	1	0	1	1	0	0	0	1	0	0	1	1	0	0	1	1
WagCmDlf_10032	0	1	0	1	1	0	0	1	1	0	0	0	0	0	1	0	1	1	1	1	0	1	0	1	0	1	0	1	1	0	0	0	0	1	0	1	1	0	0	0	1	0	0	1	1	0	0	1	1
WagCmDlf_26560	1	1	0	0	1	1	2	1	1	0	1	2	0	1	1	1	2	1	2	1	0	2	1	1	1	2	1	0	1	1	1	1	2	1	0	2	2	1	1	2	0	1	2	2	0	2	2	0	1
WagCmDlf_17775	1	1	0	0	1	1	2	1	1	0	1	2	0	1	1	1	2	1	2	1	0	2	1	1	1	2	1	0	1	1	1	1	2	1	0	2	2	1	1	2	0	1	2	2	0	2	2	0	1
WagCmDlf_09720	0	1	1	1	0	0	1	0	1	1	1	0	1	0	0	1	1	1	0	0	1	0	1	0	1	0	1	1	0	1	1	1	0	0	1	0	0	1	0	1	1	0	NA	0	0	0	0	0	0
WagCmDlf_03445	0	1	1	1	0	0	1	0	1	1	NA	0	1	0	0	1	1	1	0	0	1	0	1	0	1	0	1	1	0	NA	NA	1	0	0	1	0	0	1	0	1	1	0	NA	0	0	0	0	0	0
WagCmDlf_13284	0	1	1	1	0	0	1	0	1	1	1	0	1	0	0	1	1	1	0	0	1	0	1	0	1	0	1	1	0	1	1	1	0	0	1	0	0	1	0	1	1	0	1	0	0	0	0	0	0
WagCmDlf_08162	0	1	1	1	0	0	1	0	1	1	1	0	1	0	0	1	1	1	0	0	1	0	1	0	1	0	1	1	0	1	1	1	0	0	1	0	0	1	0	1	1	0	1	0	0	0	0	0	0
WagCmDlf_22809	0	1	1	1	0	0	1	0	1	1	1	0	1	0	0	1	1	1	0	0	1	0	1	0	1	0	1	1	0	1	1	1	0	0	1	0	0	1	0	1	1	0	1	0	0	0	0	0	0
WagCmDlf_00104	0	1	1	1	0	0	1	0	1	1	1	0	1	0	0	1	1	1	0	0	1	0	1	0	1	0	1	1	0	1	1	1	0	0	1	0	0	1	0	1	1	0	1	0	0	0	0	0	0
WagCmDlf_23988	0	1	1	1	0	0	1	0	1	1	1	0	1	0	0	1	1	1	0	0	1	0	1	0	1	0	1	1	0	1	1	1	0	0	1	0	0	1	0	1	1	0	1	0	0	0	0	0	0
WagCmDlf_20350	0	1	1	1	0	0	1	0	1	1	1	0	1	0	0	1	1	1	0	0	1	0	1	0	1	0	1	1	0	1	1	1	0	0	1	0	0	1	0	1	1	0	1	0	0	0	0	0	0
WagCmDlf_17049	0	1	1	1	0	0	1	0	1	1	1	0	1	0	0	1	1	1	0	0	1	0	1	0	1	0	1	1	0	1	1	1	0	0	1	0	0	1	0	1	1	0	1	0	0	0	0	0	0
WagCmDlf_12569	0	1	1	1	0	0	1	0	1	1	1	0	1	0	0	1	1	1	0	0	1	0	1	0	1	0	1	1	0	1	1	1	0	0	1	0	0	1	0	1	1	0	1	0	0	0	0	0	0
WagCmDlf_09389	0	1	1	1	0	0	1	0	1	1	1	0	1	0	0	1	1	1	0	0	1	0	1	0	1	0	1	1	0	1	1	1	0	0	1	0	0	1	0	1	1	0	1	0	0	0	0	0	0
WagCmDlf_27297	0	1	1	1	0	0	1	0	1	1	1	0	1	0	0	1	1	1	0	0	1	0	1	0	1	0	1	1	0	1	1	1	0	0	1	0	0	1	0	1	1	0	1	0	0	0	0	0	0
WagCmDlf_18767	0	1	1	1	0	0	1	0	1	1	1	0	1	0	0	1	1	1	0	0	1	0	1	0	1	0	1	1	0	1	1	1	0	0	1	0	0	1	0	1	1	0	1	0	0	0	0	0	0
WagCmDlf_08689	2	1	0	1	2	2	2	2	1	1	1	2	0	1	1	2	2	2	NA	2	1	2	NA	2	2	2	2	1	2	2	1	1	2	1	1	2	3	1	2	2	1	1	2	2	0	3	2	1	2
WagCmDlf_02718	0	1	1	1	0	0	1	0	1	1	1	0	1	0	0	NA	1	1	0	0	1	0	1	0	1	0	1	1	0	NA	NA	1	0	0	1	0	0	NA	0	1	1	0	1	0	0	0	0	0	0
WagCmDlf_00869	1	0	0	0	1	0	0	0	1	0	0	1	1	0	0	1	NA	0	0	0	0	0	1	0	1	1	0	1	0	0	1	1	0	1	1	0	0	1	1	1	0	0	NA	0	1	0	0	0	0
WagCmDlf_04029	1	0	0	0	1	0	0	0	1	0	0	NA	1	0	0	1	1	0	0	0	0	0	1	0	1	1	0	1	0	0	1	1	0	1	1	0	0	1	1	1	0	0	0	0	1	0	0	0	0
WagCmDlf_07642	1	0	0	0	1	NA	0	0	1	0	0	1	1	0	0	1	1	0	0	0	0	0	1	0	1	1	0	NA	0	0	1	1	0	1	1	0	0	1	1	1	0	0	NA	0	1	0	0	0	0
WagCmDlf_20283	1	0	0	0	1	0	0	0	1	0	0	1	1	0	0	1	1	0	0	0	0	0	1	0	1	1	0	1	0	0	1	1	0	1	1	0	0	1	1	1	0	0	0	0	1	0	0	0	0
WagCmDlf_26069	1	0	0	0	1	0	0	0	1	0	0	1	1	0	0	1	1	0	0	0	0	0	1	0	1	1	0	1	0	0	1	1	0	1	1	0	0	1	1	1	0	0	0	0	1	0	0	0	0
WagCmDlf_03794	1	0	0	0	1	0	0	0	1	0	0	1	1	0	0	1	1	0	0	0	0	0	1	0	1	1	0	1	0	0	1	1	0	1	1	0	0	1	1	1	0	0	0	0	1	0	0	0	0
WagCmDlf_24515	1	0	0	0	1	0	0	0	1	0	0	1	1	0	0	1	1	0	0	0	0	0	1	0	1	1	0	1	0	0	1	1	0	1	1	0	0	1	1	1	0	0	0	0	1	0	0	0	0
WagCmDlf_23629	1	0	0	0	1	0	0	0	1	0	0	1	1	0	0	1	1	0	0	0	0	0	1	0	1	1	0	1	0	0	1	1	0	1	1	0	0	1	1	1	0	0	0	0	1	0	0	0	0
WagCmDlf_23800	1	0	0	0	1	0	0	0	1	0	0	1	1	0	0	1	1	0	0	0	0	0	1	0	1	1	0	1	0	0	1	1	0	1	1	0	0	1	1	1	0	0	0	0	1	0	0	0	0
WagCmDlf_19494	1	0	0	0	1	0	0	0	1	0	0	1	1	0	0	1	1	0	0	0	0	0	1	0	1	1	0	1	0	0	1	1	0	1	1	0	0	1	1	1	0	0	0	0	1	0	0	0	0
WagCmDlf_25943	1	0	0	0	1	0	0	0	1	0	0	1	1	0	0	1	1	0	0	0	0	0	1	0	1	1	0	1	0	0	1	1	0	1	1	0	0	1	1	1	0	0	0	0	1	0	0	0	0
WagCmDlf_14355	1	0	0	0	1	0	0	0	1	0	0	1	1	0	0	1	1	0	0	0	0	0	1	0	1	1	0	1	0	0	1	1	0	1	1	0	0	1	1	1	0	0	0	0	1	0	0	0	0
WagCmDlf_07157	1	0	0	0	1	0	0	0	1	0	0	1	1	0	0	1	1	0	0	0	0	0	1	0	1	1	0	1	0	0	1	1	0	1	1	0	0	1	1	1	0	0	0	0	1	0	0	0	0
WagCmDlf_09187	1	0	0	0	1	0	0	0	1	0	0	1	1	0	0	1	1	0	0	0	0	0	1	0	1	1	0	1	0	0	1	1	0	1	1	0	0	1	1	1	0	0	0	0	1	0	0	0	0
WagCmDlf_02175	1	0	0	0	1	0	0	0	1	0	0	1	1	0	0	1	1	0	0	0	0	0	1	0	1	1	0	1	0	0	1	1	0	1	1	0	0	1	1	1	0	0	0	0	1	0	0	0	0
WagCmDlf_26445	1	0	0	0	1	0	0	0	1	0	0	1	1	0	0	1	1	0	0	0	0	0	1	0	1	1	0	1	0	0	1	1	0	1	1	0	0	1	1	1	0	0	0	0	1	0	0	0	0
WagCmDlf_24330	1	0	0	0	1	0	0	0	1	0	0	1	1	0	0	1	1	0	0	0	0	0	1	0	1	1	0	1	0	0	1	1	0	1	1	0	0	1	1	1	0	0	0	0	1	0	0	0	0
WagCmDlf_03686	1	0	0	0	1	0	0	0	1	0	0	1	1	0	0	1	1	0	0	0	0	0	1	0	1	1	0	1	0	0	1	1	0	1	1	0	0	1	1	1	0	0	0	0	1	0	0	0	0
WagCmDlf_17141	0	1	0	1	0	0	0	1	0	0	1	0	0	1	0	1	0	1	0	0	0	1	0	1	1	0	1	1	1	0	1	1	1	1	1	1	0	1	0	0	1	1	0	0	0	0	1	0	0
WagCmDlf_23905	0	1	0	1	0	0	0	1	0	0	1	0	0	1	0	1	0	1	0	0	0	1	0	1	1	0	1	1	1	0	1	1	1	1	1	1	0	1	0	0	1	1	0	0	0	0	1	0	0
WagCmDlf_18593	1	0	0	0	1	0	0	0	1	0	0	1	1	0	0	1	1	0	0	0	0	0	1	0	1	1	0	1	0	0	1	1	0	1	1	0	0	1	1	1	0	0	0	0	1	0	0	0	0
WagCmDlf_17028	1	0	0	0	1	0	0	0	1	0	0	1	1	0	0	1	1	0	0	0	0	0	1	0	1	1	0	1	0	0	1	1	0	1	1	0	0	1	1	1	0	0	0	0	1	0	0	0	0
WagCmDlf_02270	1	0	0	0	1	0	0	0	1	0	0	1	1	0	0	1	1	0	0	0	0	0	1	0	1	1	0	1	0	0	1	1	0	1	NA	0	0	1	NA	1	0	0	0	0	1	0	0	0	0
WagCmDlf_16676	1	0	0	0	NA	0	0	0	1	0	0	1	NA	0	0	1	1	0	0	0	0	0	1	0	1	1	0	1	0	0	1	NA	0	1	1	0	0	1	NA	1	0	0	0	0	NA	0	0	0	0
WagCmDlf_17100	1	0	0	0	1	0	0	0	1	0	0	1	1	0	0	1	1	0	0	0	0	0	1	0	1	1	0	1	0	0	1	NA	0	1	1	0	0	1	1	1	0	0	0	0	1	0	0	0	0
WagCmDlf_09283	0	1	NA	1	0	0	1	0	1	1	1	0	1	0	0	1	1	1	0	0	1	0	1	0	1	0	1	1	0	1	1	1	0	0	1	0	0	1	0	1	1	0	1	0	0	0	0	0	0
WagCmDlf_25887	3	0	1	3	1	3	2	2	1	NA	1	1	1	2	1	1	1	2	2	2	2	1	1	2	1	1	2	2	3	3	1	0	2	1	2	1	2	1	2	1	2	2	1	2	2	2	1	NA	3
WagCmDlf_12486	3	0	1	3	1	3	2	2	1	3	1	1	1	2	1	1	1	2	2	2	2	1	1	2	1	1	2	2	3	3	1	0	2	1	2	1	2	1	2	1	2	2	1	2	2	2	1	NA	3
WagCmDlf_27408	3	0	1	3	1	3	2	2	1	3	1	1	1	2	1	1	1	2	2	2	2	1	1	2	1	1	2	2	3	3	1	0	2	1	2	1	2	1	2	1	2	2	1	2	2	2	1	NA	3
WagCmDlf_13944	3	0	NA	3	1	3	2	2	1	3	1	1	1	2	1	1	1	2	2	2	2	1	1	2	1	1	2	2	3	3	1	0	2	1	2	1	2	1	2	1	2	2	NA	2	2	2	1	3	3
WagCmDlf_15216	3	0	NA	NA	1	3	2	2	1	3	1	1	1	2	1	1	1	2	2	2	2	1	1	2	1	1	2	2	NA	3	1	0	2	1	2	1	2	1	2	1	2	2	1	2	NA	2	1	3	3
WagCmDlf_10257	0	1	NA	NA	0	0	1	0	1	1	1	0	1	0	0	1	NA	1	0	0	1	0	1	0	1	0	1	NA	0	1	1	1	0	0	1	0	0	1	0	1	1	0	1	0	0	0	0	0	0
WagCmDlf_17259	0	1	0	1	0	0	0	1	0	0	1	0	0	1	0	1	0	1	0	0	0	1	0	1	1	0	1	1	1	0	1	1	1	1	1	1	0	1	0	0	1	1	0	0	0	0	1	0	0
WagCmDlf_09769	1	1	0	0	1	1	2	1	1	0	1	2	0	1	1	1	2	1	NA	1	0	2	1	1	1	2	1	0	1	1	1	1	2	1	0	2	2	1	1	2	0	1	2	2	0	2	2	0	1
WagCmDlf_12986	1	1	0	0	1	1	2	1	1	0	1	2	0	1	1	1	2	1	2	1	0	2	1	1	1	2	1	0	1	1	1	1	2	1	0	2	2	1	1	2	0	1	2	2	0	2	2	0	1
WagCmDlf_19855	1	1	0	0	1	1	2	1	1	0	1	2	0	1	1	1	2	1	2	1	0	2	1	1	1	2	1	0	1	1	1	1	2	1	0	2	2	1	1	2	0	1	2	2	0	2	2	0	1
WagCmDlf_09302	1	1	0	0	1	1	2	1	1	0	1	2	0	1	1	1	2	1	2	1	0	2	1	1	1	2	1	0	1	1	1	1	2	1	0	2	2	1	1	2	0	1	2	2	0	2	2	0	1
WagCmDlf_11085	1	1	0	0	1	1	2	1	1	0	1	2	0	1	1	1	2	1	2	1	0	2	1	1	1	2	1	0	1	1	1	1	2	1	0	2	2	1	1	2	0	1	2	2	0	2	2	0	1
WagCmDlf_03986	1	1	0	0	1	1	2	1	1	0	1	2	0	1	1	1	2	1	2	1	0	2	1	1	1	2	1	0	1	1	1	1	2	1	0	2	2	1	1	2	0	1	2	2	0	2	2	0	1
WagCmDlf_26913	0	1	0	1	0	0	0	1	0	0	1	0	0	1	0	1	0	1	0	0	0	1	0	1	1	0	1	1	1	0	1	1	1	1	1	1	0	1	0	0	1	1	0	0	0	0	1	0	0
WagCmDlf_16824	2	0	1	NA	0	2	2	1	1	2	1	1	1	2	1	0	1	1	1	1	1	1	1	1	0	1	1	1	2	NA	1	0	2	1	1	1	1	1	1	1	1	2	1	2	2	1	1	2	2
WagCmDlf_27082	1	1	0	0	1	1	NA	1	1	0	1	2	0	1	1	1	2	1	2	1	0	2	1	1	1	2	1	0	1	1	1	1	2	1	0	2	2	1	1	2	0	1	2	2	0	2	2	0	1
WagCmDlf_16382	1	2	1	2	2	0	1	1	2	1	1	1	2	0	1	2	3	2	1	1	1	1	2	1	2	2	1	3	1	1	2	2	0	2	2	1	1	2	1	2	2	0	1	1	2	0	1	1	1
WagCmDlf_06780	1	0	1	1	0	1	1	0	0	1	0	1	0	1	0	0	1	1	1	1	1	0	1	0	0	0	1	1	1	1	0	0	1	0	0	1	1	0	1	0	0	1	1	1	2	0	0	1	1
WagCmDlf_20113	1	0	1	1	0	1	1	0	0	1	0	1	0	1	0	0	1	1	1	1	1	0	1	0	0	0	1	1	1	1	0	0	1	0	0	1	1	0	1	0	0	1	1	1	NA	0	0	1	1
WagCmDlf_16518	1	0	1	1	0	1	1	0	0	1	0	1	0	1	0	0	1	1	1	1	1	0	1	0	0	0	1	1	1	1	0	0	1	0	0	1	1	0	1	0	0	1	NA	1	1	0	0	1	1
WagCmDlf_22490	1	0	1	1	0	NA	1	0	0	1	0	1	0	NA	0	0	1	1	1	1	1	0	1	0	0	0	1	1	1	1	0	0	NA	0	0	1	1	0	1	0	0	NA	NA	1	1	0	NA	1	1
WagCmDlf_25646	2	0	0	1	2	1	0	1	1	1	0	1	1	0	0	2	1	1	1	1	1	0	1	1	2	1	1	2	1	1	1	1	0	1	2	0	1	1	2	1	1	0	0	0	1	1	0	1	1
WagCmDlf_05694	2	1	0	0	2	1	2	1	2	0	1	3	1	1	1	2	3	1	2	1	0	2	2	1	2	3	1	1	1	1	2	2	2	2	1	2	2	2	2	3	0	1	2	2	1	2	2	0	1
WagCmDlf_27475	0	1	0	1	1	0	0	1	1	0	0	0	0	0	1	0	1	1	1	1	0	1	0	1	0	1	0	1	1	0	0	0	0	1	0	1	1	0	0	0	1	0	0	1	1	0	0	1	1
WagCmDlf_01877	0	1	0	1	1	0	0	1	1	0	0	0	0	0	1	0	1	1	1	1	0	1	0	1	0	1	0	1	1	0	0	0	0	1	0	1	1	0	0	0	1	0	0	1	1	0	0	1	1
WagCmDlf_24174	1	0	1	1	0	1	1	0	0	1	0	1	0	1	0	0	1	1	1	1	1	0	1	0	NA	0	1	1	1	1	0	0	1	0	0	1	1	0	1	0	0	1	1	1	1	0	0	1	1
WagCmDlf_04707	1	0	1	1	0	1	1	0	0	1	0	1	0	1	0	0	1	1	1	1	1	0	1	0	0	0	1	1	1	1	0	NA	1	0	0	1	1	0	1	0	0	1	1	1	1	0	0	1	1
WagCmDlf_25317	1	0	1	1	0	1	1	0	0	1	0	1	0	1	0	0	1	1	1	1	1	0	1	0	0	0	1	1	1	NA	0	0	1	0	0	1	1	0	1	0	0	1	1	1	1	0	0	1	1
WagCmDlf_06319	1	0	1	1	0	1	1	0	0	1	0	1	0	1	0	0	1	1	1	1	1	0	1	0	0	0	1	1	1	NA	0	0	1	0	0	1	1	0	NA	0	0	1	NA	1	1	0	0	1	1
WagCmDlf_22341	1	0	1	1	0	1	1	0	0	1	0	1	0	1	0	0	1	1	1	1	1	0	1	0	0	0	1	NA	1	1	0	0	1	0	0	1	1	0	1	0	0	1	1	1	1	0	0	1	1
WagCmDlf_24358	1	0	1	1	0	1	1	0	0	1	0	1	0	1	0	0	1	1	1	1	1	0	1	0	NA	0	1	1	1	NA	0	0	1	0	0	1	1	0	1	0	0	NA	1	1	1	NA	NA	1	1
WagCmDlf_11696	1	0	1	1	0	1	1	0	0	1	0	1	0	1	0	0	1	1	1	1	1	0	1	NA	0	0	1	1	1	1	0	0	1	0	NA	1	1	0	1	0	NA	1	1	1	1	0	0	1	1
WagCmDlf_19161	1	0	1	1	0	1	1	0	0	1	0	1	0	1	0	0	1	1	1	1	NA	0	1	0	0	0	1	1	1	1	0	0	1	0	0	1	1	0	1	0	0	1	1	1	1	0	0	1	1
WagCmDlf_19346	1	0	1	1	0	1	1	0	0	1	0	1	0	1	0	0	1	1	1	NA	1	0	1	0	0	0	1	1	1	1	0	0	1	0	0	1	1	0	1	0	0	1	1	1	1	0	0	1	1
WagCmDlf_10126	1	0	1	1	0	1	1	0	0	1	0	1	0	1	0	0	1	1	NA	1	1	0	1	0	0	0	1	1	1	1	0	0	1	0	0	1	1	0	1	0	0	1	1	1	1	0	0	1	1
WagCmDlf_22223	1	0	1	1	0	1	1	0	0	1	0	1	0	1	0	0	1	1	NA	1	1	0	1	0	0	0	1	1	1	1	0	0	1	0	0	NA	NA	0	1	0	0	1	1	NA	1	0	0	1	1
WagCmDlf_23675	1	0	1	1	0	1	1	0	0	1	0	1	NA	1	0	0	1	1	NA	1	1	0	1	0	0	0	1	1	1	1	0	0	1	0	0	1	1	0	1	0	0	1	1	1	1	0	0	1	1
WagCmDlf_19516	1	0	1	1	0	1	1	0	0	1	0	1	0	1	0	0	1	1	1	1	1	0	1	0	0	0	1	1	1	1	0	0	1	0	0	1	1	0	1	0	0	1	1	1	1	0	0	1	1
WagCmDlf_22149	1	0	1	1	0	1	1	0	0	1	0	1	0	1	0	0	1	1	1	1	1	0	1	0	0	0	1	1	1	1	0	0	1	0	0	1	1	0	1	0	0	1	1	1	1	0	0	1	1
WagCmDlf_02918	1	0	1	1	0	1	1	0	0	1	0	1	0	1	0	0	1	1	1	1	1	0	1	0	0	0	1	1	1	1	0	0	1	0	0	1	1	0	1	0	0	1	1	1	1	0	0	1	1
WagCmDlf_15914	1	0	1	1	0	1	1	0	0	1	0	1	0	1	0	0	1	1	1	1	1	0	1	0	0	0	1	1	1	1	0	0	1	0	0	1	1	0	1	0	0	1	1	1	1	0	0	1	1
WagCmDlf_11191	1	0	1	1	0	1	1	0	0	1	0	1	0	1	0	0	1	1	1	1	1	0	1	0	0	0	1	1	1	1	0	0	1	0	0	1	1	0	1	0	0	1	1	1	1	0	0	1	1
WagCmDlf_08083	1	0	1	1	0	1	1	0	0	1	0	1	0	1	0	0	1	1	1	1	1	0	1	0	0	0	1	1	1	1	0	0	1	0	0	1	1	0	1	0	0	1	1	1	1	0	0	1	1
WagCmDlf_18656	1	0	1	1	0	1	1	0	0	1	0	1	0	1	0	0	1	1	1	1	1	0	1	0	0	0	1	1	1	1	0	0	1	0	0	1	1	0	1	0	0	1	1	1	1	0	0	1	1
WagCmDlf_10578	1	0	1	1	0	1	1	0	0	1	0	1	0	1	0	0	1	1	1	1	1	0	1	0	0	0	1	1	1	1	0	0	1	0	0	1	1	0	1	0	0	1	1	1	1	0	0	1	1
WagCmDlf_04753	1	0	1	1	0	1	1	0	0	1	0	1	0	1	0	0	1	1	1	1	1	0	1	0	0	0	1	1	1	1	0	0	1	0	0	1	1	0	1	0	0	1	1	1	1	0	0	1	1
WagCmDlf_25730	1	0	1	1	0	1	1	0	0	1	0	1	0	1	0	0	1	1	1	1	1	0	1	0	0	0	1	1	1	1	0	0	1	0	0	1	1	0	1	0	0	1	1	1	1	0	0	1	1
WagCmDlf_26966	1	0	1	1	0	1	1	0	0	1	0	1	0	1	0	0	1	1	1	1	1	0	1	0	0	0	1	1	1	1	0	0	1	0	0	1	1	0	1	0	0	1	1	1	1	0	0	1	1
WagCmDlf_25430	1	0	1	1	0	1	1	0	0	1	0	1	0	1	0	0	1	1	1	1	1	0	1	0	0	0	1	1	1	1	0	0	1	0	0	1	1	0	1	0	0	1	1	1	1	0	0	1	1
WagCmDlf_24873	1	0	1	1	0	1	1	0	0	1	0	1	0	1	0	0	1	1	1	1	1	0	1	0	0	0	1	1	1	1	0	0	1	0	0	1	1	0	1	0	0	1	1	1	1	0	0	1	1
WagCmDlf_10454	1	0	1	1	0	1	1	0	0	1	0	1	0	1	0	0	1	1	1	1	1	0	1	0	0	0	1	1	1	1	0	0	1	0	0	1	1	0	1	0	0	1	1	1	1	0	0	1	1
WagCmDlf_14954	1	0	1	1	0	1	1	0	0	1	0	1	0	1	0	0	1	1	1	1	1	0	1	0	0	0	1	1	1	1	0	0	1	0	0	1	1	0	1	0	0	1	1	1	1	0	0	1	1
WagCmDlf_23038	1	0	1	1	0	1	1	0	0	1	0	1	0	1	0	0	1	1	1	1	1	0	1	0	0	0	1	1	1	1	0	0	1	0	0	1	1	0	1	0	0	1	1	1	1	0	0	1	1
WagCmDlf_15904	1	0	1	1	0	1	1	0	0	1	0	1	0	1	0	0	1	1	1	1	1	0	1	0	0	0	1	1	1	1	0	0	1	0	0	1	1	0	1	0	0	1	1	1	1	0	0	1	1
WagCmDlf_20492	1	0	1	1	0	1	1	0	0	1	0	1	0	1	0	0	1	1	1	1	1	0	1	0	0	0	1	1	1	1	0	0	1	0	0	1	1	0	1	0	0	1	1	1	1	0	0	1	1
WagCmDlf_04437	1	0	1	1	0	1	1	0	0	1	0	1	0	1	0	0	1	1	1	1	1	0	1	0	0	0	1	1	1	1	0	0	1	0	0	1	1	0	1	0	0	1	1	1	1	0	0	1	1
WagCmDlf_11426	1	0	1	1	0	1	1	0	0	1	0	1	0	1	0	0	1	1	1	1	1	0	1	0	0	0	1	1	1	1	0	0	1	0	0	1	1	0	1	0	0	1	1	1	1	0	0	1	1
WagCmDlf_27839	1	0	1	1	0	1	1	0	0	1	0	1	0	1	0	0	1	1	1	1	1	0	1	0	0	0	1	1	1	1	0	0	1	0	0	1	1	0	1	0	0	1	1	1	1	0	0	1	1
WagCmDlf_19566	1	0	1	1	0	1	1	0	0	1	0	1	0	1	0	0	1	1	1	1	1	0	1	0	0	0	1	1	1	1	0	0	1	0	0	1	1	0	1	0	0	1	1	1	1	0	0	1	1
WagCmDlf_07660	1	0	1	1	0	1	1	0	0	1	0	1	0	1	0	0	1	1	1	1	1	0	1	0	0	0	1	1	1	1	0	0	1	0	0	1	1	0	1	0	0	1	1	1	1	0	0	1	1
WagCmDlf_24840	1	0	1	1	0	1	1	0	0	1	0	1	0	1	0	0	1	1	1	1	1	0	1	0	0	0	1	1	1	1	0	0	1	0	0	1	1	0	1	0	0	1	1	1	1	0	0	1	1
WagCmDlf_24033	1	0	1	1	0	1	1	0	0	1	0	1	0	1	0	0	1	1	1	1	1	0	1	0	0	0	1	1	1	1	0	0	1	0	0	1	1	0	1	0	0	1	1	1	1	0	0	1	1
WagCmDlf_18063	1	0	1	1	0	1	1	0	0	1	0	1	0	1	0	0	1	1	1	1	1	0	1	0	0	0	1	1	1	1	0	0	1	0	0	1	1	0	1	0	0	1	1	1	1	0	0	1	1
WagCmDlf_24869	1	0	1	1	0	1	1	0	0	1	0	1	0	1	0	0	1	1	1	1	1	0	1	0	0	0	1	1	1	1	0	0	1	0	0	1	1	0	1	0	0	1	1	1	1	0	0	1	1
WagCmDlf_16242	1	0	1	1	0	1	1	0	0	1	0	1	0	1	0	0	1	1	1	1	1	0	1	0	0	0	1	1	1	1	0	0	1	0	0	1	1	0	1	0	0	1	1	1	1	0	0	1	1
WagCmDlf_23798	1	0	1	1	0	1	1	0	0	1	0	1	0	1	0	0	1	1	1	1	1	0	1	0	0	0	1	1	1	1	0	0	1	0	0	1	1	0	1	0	0	1	1	1	1	0	0	1	1
WagCmDlf_09823	1	0	1	1	0	1	1	0	0	1	0	1	0	1	0	0	1	1	1	1	1	0	1	0	0	0	1	1	1	1	0	0	1	0	0	1	1	0	1	0	0	1	1	1	1	0	0	1	1
WagCmDlf_23975	1	0	1	1	0	1	1	0	0	1	0	1	0	1	0	0	1	1	1	1	1	0	1	0	0	0	1	1	1	1	0	0	1	0	0	1	1	0	1	0	0	1	1	1	1	0	0	1	1
WagCmDlf_10258	1	0	1	1	0	1	1	0	0	1	0	1	0	1	0	0	1	1	1	1	1	0	1	0	0	0	1	1	1	1	0	0	1	0	0	1	1	0	1	0	0	1	1	1	1	0	0	1	1
WagCmDlf_21511	1	0	1	1	0	1	1	0	0	1	0	1	0	1	0	0	1	1	1	1	1	0	1	0	0	0	1	1	1	1	0	0	1	0	0	1	1	0	1	0	0	1	1	1	1	0	0	1	1
WagCmDlf_25021	1	0	1	1	0	1	1	0	0	1	0	1	0	1	0	0	1	1	1	1	1	0	1	0	0	0	1	1	1	1	0	0	1	0	0	1	1	0	1	0	0	1	1	1	1	0	0	1	1
WagCmDlf_22436	1	0	1	1	0	1	1	0	0	1	0	1	0	1	0	0	1	1	1	1	1	0	1	0	0	0	1	1	1	1	0	0	1	0	0	1	1	0	1	0	0	1	1	1	1	0	0	1	1
WagCmDlf_07822	1	0	1	1	0	1	1	0	0	1	0	1	0	1	0	0	1	1	1	1	1	0	1	0	0	0	1	1	1	1	0	0	1	0	0	1	1	0	1	0	0	1	1	1	1	0	0	1	1
WagCmDlf_04977	1	0	1	1	0	1	1	0	0	1	0	1	0	1	0	0	1	1	1	1	1	0	1	0	0	0	1	1	1	1	0	0	1	0	0	1	1	0	1	0	0	1	1	1	1	0	0	1	1
WagCmDlf_23435	1	0	1	1	0	1	1	0	0	1	0	1	0	1	0	0	1	1	1	1	1	0	1	0	0	0	1	1	1	1	0	0	1	0	0	1	1	0	1	0	0	1	1	1	1	0	0	1	1
WagCmDlf_20919	1	0	1	1	0	1	1	0	0	1	0	1	0	1	0	0	1	1	1	1	1	0	1	0	0	0	1	1	1	1	0	0	1	0	0	1	1	0	1	0	0	1	1	1	1	0	0	1	1
WagCmDlf_26372	1	0	1	1	0	1	1	0	0	1	0	1	0	1	0	0	1	1	1	1	1	0	1	0	0	0	1	1	1	1	0	0	1	0	0	1	1	0	1	0	0	1	1	1	1	0	0	1	1
WagCmDlf_28208	1	0	1	1	0	1	1	0	0	1	0	1	0	1	0	0	1	1	1	1	1	0	1	0	0	0	1	1	1	1	0	0	1	0	0	1	1	0	1	0	0	1	1	1	1	0	0	1	1
WagCmDlf_05598	1	0	1	1	0	1	1	0	0	1	0	1	0	1	0	0	1	1	1	1	1	0	1	0	0	0	1	1	1	1	0	0	1	0	0	1	1	0	1	0	0	1	1	1	1	0	0	1	1
WagCmDlf_10639	1	0	1	1	0	1	1	0	0	1	0	1	0	1	0	0	1	1	1	1	1	0	1	0	0	0	1	1	1	1	0	0	1	0	0	1	1	0	1	0	0	1	1	1	1	0	0	1	1
WagCmDlf_19963	1	0	1	1	0	1	1	0	0	1	0	1	0	1	0	0	1	1	1	1	1	0	1	0	0	0	1	1	1	1	0	0	1	0	0	1	1	0	1	0	0	1	1	1	1	0	0	1	1
WagCmDlf_12526	1	0	1	1	0	1	1	0	0	1	0	1	0	1	0	0	1	1	1	1	1	0	1	0	0	0	1	1	1	1	0	0	1	0	0	1	1	0	1	0	0	1	1	1	1	0	0	1	1
WagCmDlf_07178	1	0	1	1	0	1	1	0	0	1	0	1	0	1	0	0	1	1	1	1	1	0	1	0	0	0	1	1	1	1	0	0	1	0	0	1	1	0	1	0	0	1	1	1	1	0	0	1	1
WagCmDlf_13607	1	0	1	1	0	1	1	0	0	1	0	1	0	1	0	0	1	1	1	1	1	0	1	0	0	0	1	1	1	1	0	0	1	0	0	1	1	0	1	0	0	1	1	1	1	0	0	1	1
WagCmDlf_00620	1	0	1	1	0	1	1	0	0	1	0	1	0	1	0	0	1	1	1	1	1	0	1	0	0	0	1	1	1	1	0	0	1	0	0	1	1	0	1	0	0	1	1	1	1	0	0	1	1
WagCmDlf_27468	1	0	1	1	0	1	1	0	0	1	0	1	0	1	0	0	1	1	1	1	1	0	1	0	0	0	1	1	1	1	0	0	1	0	0	1	1	0	1	0	0	1	1	1	1	0	0	1	1
WagCmDlf_19116	1	0	1	1	0	1	1	0	0	1	0	1	0	1	0	0	1	1	1	1	1	0	1	0	0	0	1	1	1	1	0	0	1	0	0	1	1	0	1	0	0	1	1	1	1	0	0	1	1
WagCmDlf_14084	1	0	1	1	0	1	1	0	0	1	0	1	0	1	0	0	1	1	1	1	1	0	1	0	0	0	1	1	1	1	0	0	1	0	0	1	1	0	1	0	0	1	1	1	1	0	0	1	1
WagCmDlf_24054	1	0	1	1	0	1	1	0	0	1	0	1	0	1	0	0	1	1	1	1	1	0	1	0	0	0	1	1	1	1	0	0	1	0	0	1	1	0	1	0	0	1	1	1	1	0	0	1	1
WagCmDlf_01685	1	0	1	1	0	1	1	0	0	1	0	1	0	1	0	0	1	1	1	1	1	0	1	0	0	0	1	1	1	1	0	0	1	0	0	1	1	0	1	0	0	1	1	1	1	0	0	1	1
WagCmDlf_05111	1	0	1	1	0	1	1	0	0	1	0	1	0	1	0	0	1	1	1	1	1	0	1	0	0	0	1	1	1	1	0	0	1	0	0	1	1	0	1	0	0	1	1	1	1	0	0	1	1
WagCmDlf_25593	1	0	1	1	0	1	1	0	0	1	0	1	0	1	0	0	1	1	1	1	1	0	1	0	0	0	1	1	1	1	0	0	1	0	0	1	1	0	1	0	0	1	1	1	1	0	0	1	1
WagCmDlf_28420	1	0	1	1	0	1	1	0	0	1	0	1	0	1	0	0	1	1	1	1	1	0	1	0	0	0	1	1	1	1	0	0	1	0	0	1	1	0	1	0	0	1	1	1	1	0	0	1	1
WagCmDlf_28242	1	1	0	0	1	1	2	1	1	0	1	2	0	1	1	1	2	1	2	1	0	2	1	1	1	2	1	0	1	1	1	1	NA	1	0	2	2	1	1	2	0	1	2	2	0	2	2	0	1
WagCmDlf_02159	1	0	1	1	0	1	1	0	0	1	0	1	0	1	0	0	1	1	1	1	1	0	1	0	0	0	1	1	1	1	0	0	1	0	0	1	1	0	1	0	0	1	1	1	1	0	0	1	1
WagCmDlf_21284	1	0	1	1	0	1	1	0	0	1	0	1	0	1	0	0	1	1	1	1	1	0	1	0	0	0	1	1	1	1	0	0	1	0	0	1	1	0	1	0	0	1	1	1	1	0	0	1	1
WagCmDlf_19873	1	0	1	1	0	1	1	0	0	1	0	1	0	1	0	0	1	1	1	1	1	0	1	0	0	0	1	1	1	1	0	0	1	0	0	1	1	0	1	0	0	1	1	1	1	0	0	1	1
WagCmDlf_24895	1	0	1	1	0	1	1	0	0	1	0	1	0	1	0	0	1	1	1	1	1	0	1	0	0	0	1	1	1	1	0	0	1	0	0	1	1	0	NA	0	0	1	1	1	1	0	0	1	1
WagCmDlf_12593	1	0	1	1	0	1	1	0	0	1	0	1	0	1	0	0	1	1	1	1	1	0	1	0	0	0	1	1	1	1	0	0	1	0	0	1	NA	0	1	0	0	1	NA	1	1	0	0	1	1
WagCmDlf_03173	1	0	1	1	0	1	1	0	0	1	0	1	0	1	0	0	1	1	1	1	1	0	1	0	0	0	1	1	1	1	0	0	1	0	0	1	1	0	1	0	0	1	1	1	1	0	0	1	1
WagCmDlf_08709	1	0	2	1	0	1	1	0	0	1	0	1	0	1	0	0	1	1	1	1	1	0	1	0	0	0	1	1	1	1	0	0	1	0	0	1	1	0	1	0	0	1	1	1	1	0	0	1	1
WagCmDlf_16201	1	0	1	1	0	1	1	0	0	1	0	1	0	1	0	0	1	1	1	1	1	0	1	0	0	0	1	1	1	1	0	0	1	0	0	1	1	0	1	0	0	1	1	1	1	0	0	1	1
WagCmDlf_22034	1	0	1	1	0	1	1	0	0	1	0	1	0	1	0	0	1	1	1	1	1	0	1	0	0	0	1	1	1	1	0	0	1	0	0	1	1	0	1	0	0	1	1	1	1	0	0	1	1
WagCmDlf_24286	1	0	1	1	0	1	1	0	0	1	0	1	0	1	0	0	1	1	1	1	1	0	1	0	0	0	1	1	1	1	0	0	1	0	0	1	1	0	1	0	0	1	1	1	1	0	0	1	1
WagCmDlf_22792	1	0	1	1	0	1	1	0	0	1	0	1	0	1	0	0	1	1	1	1	1	0	1	0	0	0	1	1	1	1	0	0	1	0	0	1	1	0	1	0	0	1	1	1	1	0	0	1	1
WagCmDlf_19585	1	0	1	1	0	1	1	0	0	1	0	1	0	1	0	0	1	1	1	1	1	0	1	0	0	0	1	1	1	1	0	0	1	0	0	1	1	0	1	0	0	1	1	1	1	0	0	1	1
WagCmDlf_10756	1	0	1	1	0	1	1	0	0	1	0	1	0	1	0	0	1	1	1	1	1	0	1	0	0	0	1	1	1	1	0	0	1	0	0	1	1	0	1	0	0	1	1	1	1	0	0	1	1
WagCmDlf_19189	1	0	1	1	0	1	1	0	0	1	0	1	0	1	0	0	1	1	1	1	1	0	1	0	0	0	1	1	1	1	0	0	1	0	0	1	1	0	1	0	0	1	1	1	1	0	0	1	1
WagCmDlf_26433	1	0	1	1	0	1	1	0	0	1	0	1	0	1	0	0	1	1	1	1	1	0	1	0	0	0	1	1	1	1	0	0	1	0	0	1	1	0	1	0	0	1	1	1	1	0	0	1	1
WagCmDlf_24454	1	0	1	1	0	1	1	0	0	1	0	1	0	1	0	0	1	1	1	1	1	0	1	0	0	0	1	1	1	1	0	0	1	0	0	1	1	0	1	0	0	1	1	1	1	0	0	1	1
WagCmDlf_11098	1	0	1	1	0	1	1	0	0	1	0	1	0	1	0	0	1	1	1	1	1	0	1	0	0	0	1	1	1	1	0	0	1	0	0	1	1	0	1	0	0	1	1	1	1	NA	0	1	1
WagCmDlf_12761	1	0	1	1	0	1	1	0	0	1	0	1	0	1	0	0	1	1	1	1	1	0	1	0	0	0	1	1	1	1	0	0	1	0	0	1	1	0	1	0	0	1	1	1	1	NA	0	1	1
WagCmDlf_18832	1	0	1	1	0	1	1	0	0	1	0	1	0	1	0	0	1	1	1	1	1	0	1	0	0	0	1	1	1	1	0	0	1	0	0	1	1	0	1	0	0	1	1	1	1	NA	0	1	1
WagCmDlf_27063	1	0	NA	1	0	1	1	0	0	1	0	1	0	1	0	0	1	1	1	1	1	0	1	0	0	0	1	1	1	1	0	0	1	0	0	1	1	0	1	0	0	1	1	1	1	0	0	1	1
WagCmDlf_04796	1	0	NA	1	0	1	1	0	0	1	0	1	0	1	0	0	1	1	1	1	1	0	1	0	0	0	1	1	1	1	0	0	1	0	0	1	1	0	1	0	0	1	1	1	1	0	0	1	1
WagCmDlf_07350	1	0	1	1	0	1	1	0	0	1	0	1	0	1	0	0	1	1	1	1	1	0	1	0	0	0	1	1	1	1	0	0	1	0	0	1	1	0	1	0	0	1	1	1	1	0	0	1	1
WagCmDlf_00599	1	1	0	2	0	1	1	2	0	1	2	0	1	NA	1	1	0	1	0	0	0	2	0	2	1	1	1	1	2	1	2	1	2	2	2	1	0	2	0	1	2	2	0	1	1	1	2	1	1
WagCmDlf_24338	1	1	0	0	1	1	2	1	1	0	1	2	0	1	1	1	2	1	2	1	0	2	1	1	1	2	1	0	1	1	1	1	2	1	0	2	2	1	1	2	0	1	2	2	0	2	2	0	1
WagCmDlf_00540	0	1	0	1	0	0	0	1	0	0	1	0	0	1	0	1	0	1	0	0	0	1	0	1	1	0	1	1	1	0	1	1	1	1	1	1	0	1	0	0	1	1	0	0	0	0	1	0	0
WagCmDlf_28078	0	1	0	1	0	0	0	1	0	0	1	0	0	1	0	1	0	1	0	0	0	1	0	1	1	0	1	1	1	0	1	1	1	1	1	1	0	1	0	0	1	1	0	0	0	0	1	0	0
WagCmDlf_26293	0	1	0	1	0	0	0	1	0	0	1	0	0	1	0	1	0	1	0	0	0	1	0	1	1	0	1	1	1	0	1	1	1	1	1	1	0	1	0	0	1	1	0	0	0	0	1	0	0
WagCmDlf_15088	0	1	0	1	0	0	0	1	0	0	1	0	0	1	0	1	0	1	0	0	0	1	0	1	1	0	1	1	1	0	1	1	1	1	1	1	0	1	0	0	1	1	0	0	0	0	1	0	0
WagCmDlf_00730	0	1	0	1	0	0	0	1	0	0	1	0	0	1	0	1	0	1	0	0	0	1	0	1	1	0	1	1	1	0	1	1	1	1	1	1	0	1	0	0	1	1	0	0	0	0	1	0	0
WagCmDlf_16128	0	1	0	1	0	0	0	1	0	0	1	0	0	1	0	1	0	1	0	0	0	1	0	1	1	0	1	1	1	0	1	1	1	1	1	1	0	1	0	0	1	1	0	0	0	0	1	0	0
WagCmDlf_14735	0	1	0	1	0	0	0	1	0	0	1	0	0	1	0	1	0	1	0	0	0	1	0	1	1	0	1	1	1	0	1	1	1	1	1	1	0	1	0	0	1	1	0	0	0	0	1	0	0
WagCmDlf_03372	0	1	0	1	0	0	0	1	0	0	1	0	0	1	0	1	0	1	0	0	0	1	0	1	1	0	1	1	1	0	1	1	1	1	1	1	0	1	0	0	1	1	0	0	0	0	1	0	0
WagCmDlf_06778	0	1	0	1	0	0	0	1	0	0	1	0	0	1	0	1	0	1	0	0	0	1	0	1	1	0	1	1	1	0	1	1	1	1	NA	1	0	1	0	0	1	1	0	0	0	0	1	0	0
WagCmDlf_02480	0	1	0	1	0	0	0	1	0	0	1	0	0	1	0	1	0	1	0	0	0	1	0	1	1	0	1	1	1	0	1	1	1	1	1	1	0	1	0	0	NA	1	NA	0	0	0	1	0	0
WagCmDlf_05448	1	0	1	1	0	1	1	0	0	NA	0	1	0	1	0	0	1	1	1	1	1	0	1	0	0	0	1	1	1	1	0	0	1	0	0	1	1	0	1	0	0	1	1	1	1	0	0	NA	1
WagCmDlf_04183	1	0	0	0	1	0	0	0	0	0	0	1	2	0	0	1	1	0	0	0	0	0	1	0	1	1	0	1	0	0	1	1	0	1	1	0	0	1	1	1	0	0	0	0	1	0	0	0	0
WagCmDlf_11421	0	1	0	1	1	0	0	1	1	0	0	0	0	0	1	0	1	1	1	1	0	1	0	1	0	1	0	1	1	0	0	0	0	1	0	1	1	0	0	0	1	0	0	1	1	0	0	1	1
WagCmDlf_04478	0	1	0	1	0	0	0	1	0	0	1	0	0	1	0	1	0	1	0	0	0	1	0	1	1	0	1	1	1	0	1	1	1	1	1	1	0	1	0	0	1	1	0	0	0	0	1	0	0
WagCmDlf_13127	1	0	1	1	0	1	1	0	0	1	0	1	0	1	0	0	1	1	1	1	1	0	1	0	0	0	1	1	1	1	0	0	1	0	0	1	1	0	1	0	0	1	1	1	1	0	0	1	1
WagCmDlf_21597	2	0	1	2	0	2	2	1	1	2	1	1	1	2	1	0	1	1	1	1	1	1	1	1	0	1	1	1	2	2	1	0	2	1	1	1	1	1	1	1	1	2	1	2	2	1	1	2	2
WagCmDlf_14617	2	0	1	2	0	2	2	1	1	2	1	1	1	2	1	0	1	1	1	1	1	1	1	1	0	1	1	1	2	2	1	0	2	1	1	1	1	1	1	1	1	2	1	2	2	1	1	2	2
WagCmDlf_12388	1	0	1	1	0	1	NA	0	0	1	0	1	0	1	0	0	1	1	1	1	1	0	1	0	0	0	1	1	1	NA	0	0	1	0	0	1	1	0	1	0	0	1	1	1	1	0	0	1	1
WagCmDlf_27095	1	0	1	1	0	1	NA	0	0	1	0	1	0	1	0	0	1	1	1	1	1	0	1	0	0	0	1	1	1	1	0	0	1	0	0	1	1	0	1	0	0	1	NA	1	1	0	0	1	1
WagCmDlf_09855	2	0	NA	2	0	2	2	1	1	2	1	1	1	2	NA	0	1	1	1	1	1	1	1	1	0	1	1	1	2	2	1	0	2	1	1	1	1	1	1	1	1	2	1	2	NA	1	1	NA	2
WagCmDlf_26225	1	1	NA	0	2	1	0	1	2	1	1	1	2	1	2	1	0	0	1	1	2	1	2	1	0	1	1	0	0	1	1	1	0	1	0	1	0	0	1	1	1	1	1	1	1	1	2	2	1
WagCmDlf_02603	1	1	1	1	1	0	1	0	1	1	1	1	2	0	0	2	2	1	0	0	1	0	2	0	2	1	1	2	0	1	2	2	0	1	2	0	0	2	1	2	1	0	1	0	1	0	1	0	0
WagCmDlf_23689	1	0	1	1	0	1	1	0	0	1	0	1	0	1	0	0	1	1	1	1	1	0	1	0	0	0	1	1	1	1	0	0	1	0	0	1	1	0	1	0	0	NA	1	1	1	0	0	1	1
WagCmDlf_18054	1	1	1	1	1	0	1	0	1	1	1	1	2	0	0	2	2	1	0	0	1	0	2	0	2	1	1	2	0	1	2	2	0	1	2	0	0	2	1	2	1	0	1	0	1	0	1	0	0
WagCmDlf_23409	0	1	1	1	0	0	1	0	1	1	1	0	1	0	0	1	1	1	0	0	1	0	1	0	1	0	1	1	0	1	1	1	0	0	1	0	0	1	0	1	1	0	1	0	0	0	0	0	0
WagCmDlf_23711	1	1	1	1	1	0	1	0	1	1	1	1	2	0	0	2	2	1	0	0	1	0	2	0	2	1	1	2	0	NA	2	2	0	1	2	0	0	2	1	2	1	0	1	0	1	0	1	0	0
WagCmDlf_24006	0	1	1	1	0	0	1	0	NA	1	1	0	1	0	0	1	1	1	0	0	1	0	1	0	1	0	1	1	0	1	1	1	0	0	1	0	0	1	0	1	1	0	1	0	0	0	0	0	0
WagCmDlf_22173	0	1	1	1	0	0	1	0	1	1	1	0	1	0	0	1	1	1	0	0	NA	0	1	0	1	0	1	1	0	1	1	1	0	0	1	0	0	1	0	1	1	0	1	0	0	0	0	0	0
WagCmDlf_02122	0	1	1	1	0	0	NA	0	1	1	1	0	1	0	0	1	1	1	0	0	1	0	1	0	1	0	1	1	0	NA	1	1	0	0	1	0	0	1	0	1	1	0	1	0	0	0	0	0	0
WagCmDlf_22865	0	1	1	1	0	0	NA	0	NA	1	1	0	1	0	0	1	1	1	0	0	1	0	1	0	1	0	1	1	0	1	1	1	0	0	1	0	0	1	0	1	1	0	1	0	0	0	0	0	0
WagCmDlf_08636	0	1	1	1	0	0	1	0	1	1	1	0	1	0	0	1	1	1	0	0	1	0	1	0	1	0	1	1	0	1	1	1	0	0	1	0	0	1	0	1	1	0	1	0	0	0	0	0	0
WagCmDlf_18641	0	1	1	1	0	0	1	0	1	1	1	0	NA	0	0	1	1	1	0	0	1	0	1	0	1	0	1	1	0	1	1	1	0	0	1	0	0	1	0	1	1	0	1	0	0	0	0	0	0
WagCmDlf_20553	0	1	1	1	0	0	1	0	1	1	1	0	1	0	0	1	1	1	0	0	1	0	1	0	1	0	1	1	0	1	1	1	0	0	1	0	0	1	0	1	1	0	1	0	0	0	0	0	0
WagCmDlf_06336	0	1	1	1	0	0	1	0	1	1	1	0	1	0	0	1	1	1	0	0	1	0	1	0	1	0	1	1	0	1	1	1	0	0	1	0	0	1	0	1	1	0	1	0	0	0	0	0	0
WagCmDlf_28576	0	1	1	1	0	0	1	0	1	1	1	0	1	0	0	1	1	1	0	0	1	0	1	0	1	0	1	1	0	1	1	1	0	0	1	0	0	1	0	1	1	0	1	0	0	0	0	0	0
WagCmDlf_07720	0	1	1	1	0	0	1	0	1	1	1	0	1	0	0	1	1	1	0	0	1	0	1	0	1	0	1	1	0	1	1	1	0	0	1	0	0	1	0	1	1	0	1	0	0	0	0	0	0
WagCmDlf_16934	0	1	1	1	0	0	1	0	1	1	1	0	1	0	0	1	1	1	0	0	1	0	1	0	1	0	1	1	0	1	1	1	0	0	1	0	0	1	0	1	1	0	1	0	0	0	0	0	0
WagCmDlf_20312	0	1	1	1	0	0	1	0	1	1	1	0	1	0	0	1	1	1	0	0	1	0	1	0	1	0	1	1	0	1	1	1	0	0	1	0	0	1	0	1	1	0	1	0	0	0	0	0	0
WagCmDlf_22986	0	1	1	1	0	0	1	0	1	1	1	0	1	0	0	1	1	1	0	0	1	0	1	0	1	0	1	1	0	1	1	1	0	0	1	0	0	1	0	1	1	0	1	0	0	0	0	0	0
WagCmDlf_26350	0	1	1	1	0	0	1	0	1	1	1	0	1	0	0	1	1	1	0	0	1	0	1	0	1	0	1	1	0	1	1	1	0	0	1	0	0	1	0	1	1	0	1	0	0	0	0	0	0
WagCmDlf_11705	0	1	1	1	0	0	1	0	1	1	1	0	1	0	0	1	1	1	0	0	1	0	1	0	1	0	1	1	0	1	1	1	0	0	1	0	0	1	0	1	1	0	1	0	0	0	0	0	0
WagCmDlf_22871	0	1	1	1	0	0	1	0	1	1	1	0	1	0	0	1	1	1	0	0	1	0	1	0	1	0	1	1	0	1	1	1	0	0	1	0	0	1	0	1	1	0	1	0	0	0	0	0	0
WagCmDlf_20262	1	1	1	0	1	1	1	0	1	1	1	2	2	1	0	1	1	0	0	1	1	0	1	0	2	1	0	1	0	0	1	2	1	1	2	0	1	2	2	1	0	1	1	0	2	1	0	1	0
WagCmDlf_12566	1	1	1	1	1	2	2	1	0	1	0	2	0	2	0	0	2	1	2	1	1	1	2	1	0	1	1	1	2	2	0	0	2	0	0	2	2	0	NA	1	0	1	2	2	1	1	1	1	2
WagCmDlf_01542	0	1	2	1	0	0	1	0	1	1	1	0	1	0	0	1	1	1	0	0	1	0	1	0	1	0	1	1	0	1	1	1	0	0	1	0	0	1	0	1	1	0	NA	0	0	0	0	0	0
WagCmDlf_12375	0	1	1	1	0	0	1	0	1	1	1	0	1	0	0	1	1	1	0	0	1	0	1	0	1	0	1	1	0	1	1	1	0	0	NA	0	0	1	0	1	1	0	1	0	0	0	0	0	0
WagCmDlf_24377	1	0	0	1	0	1	1	1	0	1	1	0	NA	1	NA	0	0	0	0	0	0	1	0	1	0	1	0	0	1	NA	1	0	1	1	1	0	0	1	0	1	1	1	0	1	1	1	NA	1	1
WagCmDlf_03947	1	2	1	0	1	2	3	1	1	1	2	3	1	2	1	1	2	1	2	2	1	2	1	1	2	2	1	0	1	1	1	2	3	1	1	2	3	2	2	2	0	2	3	2	1	3	2	1	1
WagCmDlf_15531	2	0	1	2	0	2	2	1	1	2	1	1	1	2	1	0	1	1	1	1	1	1	1	1	0	1	1	1	2	2	1	0	2	1	1	1	1	1	1	1	1	2	1	2	2	1	1	2	2
WagCmDlf_13221	2	0	1	1	1	1	1	0	1	1	0	2	1	1	0	1	2	1	1	1	1	0	2	0	1	1	1	2	1	1	1	1	1	1	1	1	1	1	2	1	0	1	1	1	2	0	0	1	1
WagCmDlf_10302	2	0	1	1	1	1	1	0	1	1	0	2	1	1	0	1	2	1	1	1	1	0	2	0	1	1	1	2	1	1	1	1	1	1	1	1	1	1	2	1	0	1	1	1	2	0	0	1	1
WagCmDlf_27254	2	0	1	1	1	1	1	0	1	1	0	2	1	1	0	1	2	1	1	1	1	0	2	0	1	1	1	2	1	1	1	1	1	1	1	1	1	1	2	1	0	1	1	1	NA	0	0	1	1
WagCmDlf_05381	0	1	1	1	0	0	1	0	1	1	1	0	1	0	0	1	1	1	0	0	1	0	1	0	1	0	1	1	0	1	1	1	NA	0	1	0	0	1	0	1	1	0	1	0	0	0	0	0	0
WagCmDlf_15521	2	0	1	2	0	2	2	1	1	2	1	1	1	2	1	0	1	1	1	1	1	1	1	1	0	1	1	1	2	2	1	0	2	1	1	1	1	1	1	1	1	2	1	2	2	1	1	2	2
WagCmDlf_04232	0	1	1	1	0	0	1	0	1	1	1	0	NA	0	0	1	1	1	0	0	1	0	1	0	1	0	1	1	0	NA	1	1	0	0	1	0	0	1	0	1	1	0	1	0	0	0	0	0	0
WagCmDlf_08606	2	0	1	2	0	2	2	1	1	2	1	1	1	2	NA	0	1	1	1	1	1	1	1	1	0	1	1	1	2	2	1	0	2	1	1	1	1	1	1	1	1	2	1	2	2	1	1	2	2
WagCmDlf_00810	1	2	1	1	1	1	1	1	0	1	2	2	2	2	0	2	1	1	0	1	1	1	1	1	3	1	1	2	1	NA	2	3	2	2	NA	1	1	3	2	1	1	2	1	0	NA	1	2	1	0
WagCmDlf_07365	1	2	1	1	1	1	1	1	0	1	2	2	2	2	0	2	1	1	0	1	1	1	1	1	3	1	1	2	1	0	2	3	2	2	3	1	1	3	2	1	1	2	1	0	2	1	2	1	0
WagCmDlf_12962	1	0	1	1	0	1	1	0	0	1	0	1	0	1	0	0	1	1	1	1	1	0	1	0	0	0	1	1	1	1	0	0	1	0	1	1	1	0	1	0	0	1	1	1	1	0	0	1	1
WagCmDlf_00512	0	1	1	0	0	1	1	0	0	1	1	1	1	1	0	0	0	0	0	1	1	0	0	0	1	0	0	0	0	0	0	1	1	0	1	0	1	1	1	0	0	1	1	0	1	1	0	1	0
WagCmDlf_10527	0	1	1	0	0	1	1	0	0	1	1	1	1	1	0	0	0	0	0	1	1	0	0	0	1	0	0	0	0	0	0	1	1	0	1	0	1	1	1	0	0	1	1	0	1	1	0	1	0
WagCmDlf_22881	0	1	1	0	0	1	1	0	0	1	1	1	1	1	0	0	0	0	0	1	1	0	0	0	1	0	0	0	0	0	0	1	1	0	1	0	1	1	1	0	0	1	1	0	1	1	0	1	0
WagCmDlf_24719	0	1	1	0	0	1	1	0	0	1	1	1	1	1	0	0	0	0	0	1	1	0	0	0	1	0	0	0	0	0	0	1	1	0	1	0	1	1	1	0	0	1	1	0	1	1	0	1	0
WagCmDlf_15490	0	1	1	0	0	1	1	0	0	1	1	1	1	1	0	0	0	0	0	1	1	0	0	0	1	0	0	0	0	0	0	1	1	0	1	0	1	1	1	0	0	1	1	0	1	1	0	1	0
WagCmDlf_08734	0	1	1	0	0	1	1	0	0	1	1	1	1	1	0	0	0	0	0	1	1	0	0	0	1	0	0	0	0	0	0	1	1	0	1	0	1	1	1	0	0	1	1	0	1	1	0	1	0
WagCmDlf_16052	0	1	1	0	0	1	1	0	0	1	1	1	1	1	0	0	0	0	0	1	1	0	0	0	1	0	0	0	0	0	0	1	1	0	1	0	1	1	1	0	0	1	1	0	1	1	0	1	0
WagCmDlf_21457	0	1	1	1	0	0	1	0	1	1	1	0	1	0	0	1	1	1	0	0	1	0	1	0	1	0	1	1	0	1	1	1	0	0	1	0	0	1	0	1	1	0	1	0	0	0	0	0	0
WagCmDlf_06847	0	1	1	0	0	1	1	0	0	1	1	1	NA	1	0	0	0	0	0	1	1	0	0	0	NA	0	0	0	0	0	0	1	1	0	1	0	1	1	1	0	0	1	1	0	1	1	0	1	0
WagCmDlf_24323	0	1	0	1	0	0	0	1	0	0	1	0	0	1	0	1	0	1	0	0	0	1	0	1	1	0	1	1	1	0	1	1	1	1	1	1	0	1	0	0	1	1	0	0	0	0	1	0	0
WagCmDlf_24642	0	1	0	1	0	0	0	1	0	0	1	0	0	1	0	1	0	1	0	0	0	1	0	1	1	0	1	1	1	0	1	1	1	1	1	1	0	1	0	0	1	1	0	0	0	0	1	0	0
WagCmDlf_13128	0	1	0	1	0	0	0	1	0	0	1	0	0	1	0	1	0	1	0	0	0	1	0	1	1	0	1	1	1	0	1	1	1	1	1	1	0	1	0	0	1	1	0	0	0	0	1	0	0
WagCmDlf_14102	0	1	0	1	0	0	0	1	0	0	1	0	0	1	0	1	0	1	0	0	0	1	0	1	1	0	1	1	1	0	1	1	1	1	1	1	0	1	0	0	1	1	0	0	0	0	1	0	0
WagCmDlf_05162	0	1	0	1	0	0	0	1	0	0	1	0	0	1	0	1	0	1	0	0	0	1	0	1	1	0	1	1	1	0	1	1	1	1	1	1	0	1	0	0	1	1	0	0	0	0	1	0	0
WagCmDlf_20487	0	1	0	1	0	0	0	1	0	0	1	0	0	1	0	1	0	1	0	0	0	1	0	1	1	0	1	1	1	0	1	1	1	1	1	1	0	1	0	0	1	1	0	0	0	0	1	0	0
WagCmDlf_24230	0	1	0	1	0	0	0	1	0	0	1	0	0	1	0	1	0	1	0	0	0	1	0	1	1	0	1	1	1	0	1	1	1	1	1	1	0	1	0	0	1	1	0	0	0	0	1	0	0
WagCmDlf_20095	0	1	0	NA	0	0	0	1	0	0	1	0	0	1	0	NA	0	1	0	0	0	1	0	1	1	0	1	1	1	0	NA	1	1	1	1	1	0	NA	0	0	NA	1	0	0	0	0	1	0	0
WagCmDlf_07801	1	0	0	1	0	1	1	1	0	1	1	0	1	1	1	0	0	0	0	0	0	1	0	1	0	1	0	0	1	1	1	0	1	1	1	0	0	1	0	1	1	1	1	1	1	1	1	1	1
WagCmDlf_27218	0	2	0	1	1	1	1	2	0	0	1	1	0	2	0	1	1	1	1	0	0	2	1	2	1	1	1	1	2	1	1	1	2	1	1	2	1	1	1	1	1	1	1	1	0	1	2	0	1
WagCmDlf_23282	0	1	0	1	0	0	0	1	0	0	1	0	0	1	0	NA	0	1	0	0	0	1	0	NA	1	0	1	1	1	0	1	1	1	1	1	1	0	1	0	0	1	NA	0	0	0	0	1	0	0
WagCmDlf_09943	1	0	0	1	0	1	1	1	0	1	1	0	NA	1	1	0	0	0	0	0	0	1	0	1	0	1	0	0	1	1	1	0	1	1	1	0	0	NA	0	1	1	1	0	1	1	1	1	1	1
WagCmDlf_05738	0	2	NA	1	2	NA	1	2	1	0	0	1	0	1	1	0	2	1	2	1	0	2	1	2	0	2	0	1	2	1	0	0	1	1	0	2	2	0	1	1	1	0	1	2	1	1	1	1	2
WagCmDlf_27576	1	0	0	1	0	1	1	1	0	1	1	0	1	1	1	0	0	0	0	0	0	1	0	1	0	1	0	0	1	1	1	0	1	1	1	0	0	1	0	1	1	1	0	1	1	1	1	1	1
WagCmDlf_11968	2	0	0	1	2	1	0	1	1	1	0	1	1	0	0	2	1	1	1	1	1	0	1	1	2	1	1	2	1	1	1	1	0	1	2	0	1	1	2	1	1	0	0	0	1	1	0	1	1
WagCmDlf_03418	0	2	0	1	NA	1	1	2	1	0	0	1	0	1	1	0	2	1	2	1	0	NA	1	2	0	NA	0	1	NA	1	0	0	1	1	0	2	2	0	1	1	1	0	1	2	1	1	1	1	2
WagCmDlf_24828	0	1	1	1	0	0	1	0	1	1	1	0	1	0	0	1	1	1	0	0	1	0	1	0	1	0	1	1	0	1	1	1	0	0	1	0	0	1	0	1	1	0	NA	0	0	0	0	0	0
WagCmDlf_18251	0	1	1	1	0	0	1	0	1	1	1	0	1	0	0	1	1	1	0	0	1	0	1	0	1	0	1	1	0	1	1	1	0	0	1	0	0	1	0	1	1	0	1	0	0	0	0	0	0
WagCmDlf_07409	0	1	1	1	0	0	1	0	1	1	1	0	1	0	0	1	1	1	0	0	1	0	1	0	1	0	1	1	0	1	1	1	0	0	1	0	0	1	0	1	1	0	1	0	0	0	0	0	0
WagCmDlf_06106	0	2	0	2	1	0	0	2	1	0	1	0	0	1	1	1	1	2	1	1	0	2	0	2	1	1	1	2	2	0	1	1	1	2	1	1	1	1	0	0	2	1	0	1	1	0	1	1	1
WagCmDlf_26774	0	1	1	1	0	0	1	0	1	1	1	0	1	0	0	1	1	1	0	0	1	0	1	0	1	0	1	1	0	1	1	1	0	0	1	0	0	1	0	1	1	0	NA	0	0	0	0	0	0
WagCmDlf_18573	0	1	1	1	0	0	NA	0	1	1	1	0	1	0	0	1	1	1	0	0	1	0	1	0	1	0	1	1	0	1	1	1	0	0	1	0	0	1	0	1	1	0	1	0	0	0	0	0	0
WagCmDlf_19891	0	1	1	1	0	0	1	0	1	1	1	0	1	0	0	1	1	1	0	0	1	0	1	0	1	0	1	1	0	1	1	1	0	0	1	0	0	1	0	1	1	0	1	0	0	0	0	0	0
WagCmDlf_26128	0	1	1	1	0	0	1	0	1	1	1	0	1	0	0	1	1	1	0	0	1	0	1	0	1	0	1	1	0	1	1	1	0	0	1	0	0	1	0	1	1	0	1	0	0	0	0	0	0
WagCmDlf_14123	0	1	1	1	0	0	1	0	1	1	1	0	1	0	0	1	1	1	0	0	1	0	1	0	1	0	1	1	0	1	1	1	0	0	1	0	0	1	0	1	1	0	1	0	0	0	0	0	0
WagCmDlf_23494	0	1	1	1	0	0	1	0	1	1	1	0	1	0	0	1	1	1	0	0	1	0	1	0	1	0	1	1	0	1	1	1	0	0	1	0	0	1	0	1	1	0	1	0	0	0	0	0	0
WagCmDlf_05678	0	1	1	1	0	0	1	0	1	1	1	0	1	0	0	1	1	1	0	0	1	0	1	0	1	0	1	1	0	1	1	1	0	0	1	0	0	1	0	1	1	0	1	0	0	0	0	0	0
WagCmDlf_15075	0	1	1	1	0	0	1	0	1	1	1	0	1	0	0	1	1	1	0	0	1	0	1	0	1	0	1	1	0	1	1	1	0	0	1	0	0	1	0	1	1	0	1	0	0	0	0	0	0
WagCmDlf_08992	0	1	1	1	0	0	1	0	1	1	1	0	1	0	0	1	1	1	0	0	1	0	1	0	1	0	1	1	0	1	1	1	0	0	1	0	0	1	0	1	1	0	1	0	0	0	0	0	0
WagCmDlf_08043	0	1	1	1	0	0	1	0	1	1	1	0	1	0	0	1	1	1	0	0	1	0	1	0	1	0	1	1	0	1	1	1	0	0	1	0	0	1	0	1	1	0	1	0	0	0	0	0	0
WagCmDlf_14533	0	1	1	1	0	0	1	0	1	1	1	0	1	0	0	1	1	1	0	0	1	0	1	0	1	0	1	1	0	1	1	1	0	0	1	0	0	1	0	1	1	0	1	0	0	0	0	0	0
WagCmDlf_05187	0	1	1	1	0	0	1	0	1	1	1	0	1	0	0	1	1	1	0	0	1	0	1	0	1	0	1	1	0	1	1	1	0	0	1	0	0	1	0	1	1	0	1	0	0	0	0	0	0
WagCmDlf_14600	0	1	1	1	0	0	1	0	1	1	1	0	1	0	0	1	1	1	0	0	1	0	1	0	1	0	1	1	0	1	1	1	0	0	1	0	0	1	0	1	1	0	1	0	0	0	0	0	0
WagCmDlf_21230	0	1	1	1	0	0	1	0	1	1	1	0	1	0	0	1	1	1	0	0	1	0	1	0	1	0	1	1	0	1	1	1	0	0	1	0	0	1	0	1	1	0	1	0	0	0	0	0	0
WagCmDlf_12918	0	1	1	1	NA	0	1	0	1	1	1	0	1	0	0	1	1	1	0	0	1	0	1	0	1	0	1	1	0	1	1	1	0	0	1	0	0	1	NA	1	1	0	1	0	0	0	0	0	0
WagCmDlf_10542	1	0	0	1	0	1	1	1	0	1	1	0	1	1	1	0	0	0	0	0	0	1	0	1	0	1	0	0	1	1	1	0	1	1	1	0	0	1	0	1	1	1	0	1	1	1	1	1	1
WagCmDlf_05586	1	1	1	0	1	1	1	0	0	1	1	2	2	1	0	1	1	0	0	1	1	0	1	0	2	1	0	1	0	0	1	2	1	1	2	0	1	2	2	1	0	1	1	0	2	1	1	1	0
WagCmDlf_19691	1	1	1	0	1	1	1	0	0	1	1	2	2	1	0	1	1	0	0	1	1	0	1	0	2	1	0	1	0	0	1	2	1	1	2	0	1	2	NA	1	0	1	1	0	NA	1	1	1	0
WagCmDlf_20613	1	0	0	1	0	1	1	1	0	1	1	0	1	1	1	0	0	0	0	0	0	1	0	1	0	1	0	0	1	1	1	0	1	1	1	0	0	1	0	1	1	1	0	1	1	1	1	1	1
WagCmDlf_13224	1	0	0	1	0	1	1	1	0	1	1	0	1	1	1	0	0	0	0	0	0	1	0	1	0	1	0	0	1	1	1	0	1	1	1	0	0	1	0	1	1	1	0	1	1	1	1	1	1
WagCmDlf_02541	0	1	1	1	0	0	1	0	1	1	1	0	1	0	0	1	1	1	0	0	1	0	1	0	1	0	1	1	0	1	1	1	0	0	1	0	0	1	0	1	1	0	1	0	0	0	0	0	0
WagCmDlf_09895	2	0	0	1	2	1	0	1	1	1	0	NA	1	0	0	2	1	1	1	1	1	0	1	1	2	1	1	2	1	1	1	1	0	1	2	0	1	1	2	1	1	0	0	0	1	1	0	1	1
WagCmDlf_23137	0	1	1	1	0	0	1	0	1	1	1	0	1	0	0	1	1	1	0	0	1	0	1	0	1	0	1	1	0	1	1	1	0	0	1	0	0	1	0	1	1	0	1	0	0	0	0	0	0
WagCmDlf_06764	0	1	1	1	0	0	1	0	1	1	1	0	1	0	0	1	1	1	0	0	1	0	1	0	1	0	1	1	0	1	1	1	0	0	1	0	0	1	0	1	1	0	1	0	0	0	0	0	0
WagCmDlf_28236	0	1	1	1	0	0	1	0	1	1	1	0	1	0	0	1	1	1	0	0	1	0	1	0	1	0	1	1	0	1	1	1	0	0	1	0	0	1	0	1	1	0	1	0	0	0	0	0	0
WagCmDlf_24535	0	1	1	1	0	0	1	0	1	1	1	0	1	0	0	1	1	1	0	0	1	0	NA	0	1	0	1	1	0	1	1	1	0	0	1	0	0	1	0	1	1	0	1	0	0	0	0	0	0
WagCmDlf_04742	0	1	1	1	0	0	1	0	1	1	1	0	1	0	0	1	1	1	0	0	1	0	1	0	1	0	1	1	0	1	1	1	0	0	1	0	0	1	0	1	1	0	1	0	0	0	0	0	0
WagCmDlf_05040	0	1	1	1	0	0	1	0	1	1	1	0	1	0	0	1	1	1	0	0	1	0	1	0	1	0	1	1	0	1	1	1	0	0	1	0	0	1	0	1	1	0	1	0	0	0	0	0	0
WagCmDlf_25097	1	0	0	1	0	1	1	1	0	1	1	0	1	1	1	0	0	0	0	0	0	1	0	1	0	1	0	0	1	1	1	0	1	1	1	0	0	1	0	1	1	1	0	1	1	1	1	1	1
WagCmDlf_03339	1	0	0	1	0	NA	1	1	0	1	1	0	1	1	1	0	0	0	0	0	0	1	0	1	0	1	0	0	1	1	1	0	1	1	1	0	0	1	0	1	1	1	0	1	1	1	1	1	1
WagCmDlf_27260	1	0	0	1	0	1	1	1	0	1	1	0	1	1	1	0	0	0	0	0	0	1	0	1	0	1	0	0	1	1	1	0	1	1	1	0	0	1	0	1	1	1	0	1	1	1	1	1	1
WagCmDlf_08275	1	0	0	1	0	1	1	1	0	1	1	0	1	1	1	0	0	0	0	0	0	1	0	1	0	1	0	0	1	1	1	0	1	1	1	0	0	1	0	1	1	1	0	1	1	1	1	1	1
WagCmDlf_22639	1	0	0	1	0	1	1	1	0	1	1	0	1	1	1	0	0	0	0	0	0	1	0	1	0	1	0	0	1	1	1	0	1	1	1	0	0	1	0	1	1	1	0	1	1	1	1	1	1
WagCmDlf_13728	1	0	0	1	0	1	1	1	0	1	1	0	1	1	1	0	0	0	0	0	0	1	0	1	0	1	0	0	1	1	1	0	1	1	1	0	0	1	0	1	1	1	0	1	1	1	1	1	1
WagCmDlf_05224	2	0	0	1	2	1	0	1	1	1	0	1	1	0	0	2	1	1	1	1	1	0	1	1	2	1	1	2	1	1	1	1	0	1	2	0	1	1	2	1	1	0	0	0	1	1	0	1	1
WagCmDlf_10590	1	2	2	1	3	1	0	2	3	1	1	1	2	1	NA	1	1	1	2	2	2	2	2	2	0	2	1	1	1	1	1	1	0	2	0	2	1	0	1	1	2	1	1	2	2	1	2	NA	2
WagCmDlf_19991	0	1	NA	1	0	0	1	0	1	1	1	0	1	0	0	1	1	1	0	0	NA	0	1	0	1	0	1	1	0	1	1	NA	0	0	1	0	0	1	0	1	1	0	1	0	0	0	0	0	0
WagCmDlf_18076	2	1	1	2	1	1	2	1	2	2	2	1	NA	1	1	2	2	1	0	0	1	1	2	1	2	2	1	2	1	2	3	2	1	2	3	0	0	3	1	3	2	1	1	1	2	1	2	1	1
WagCmDlf_01684	1	1	0	2	0	1	1	2	1	1	2	0	1	NA	1	1	0	1	0	0	0	2	0	NA	1	1	1	1	2	1	2	NA	2	2	2	1	0	2	0	1	2	2	0	1	1	1	2	1	1
WagCmDlf_27247	0	1	0	1	1	0	0	1	1	0	0	0	0	NA	1	0	1	1	1	1	0	1	0	1	0	1	0	1	1	0	0	0	0	1	0	1	1	0	0	0	1	0	0	1	1	0	0	1	1
WagCmDlf_14153	0	1	0	1	1	0	0	1	1	0	0	0	0	0	1	0	1	1	1	1	0	1	0	1	0	1	0	1	1	0	0	0	0	1	0	1	1	0	0	0	NA	0	0	1	1	0	0	1	1
WagCmDlf_07046	0	1	0	1	1	0	0	1	1	0	0	0	0	0	1	0	1	1	1	1	0	1	0	1	0	1	0	1	1	0	0	0	0	1	0	1	1	0	0	0	1	0	NA	1	1	0	0	1	1
WagCmDlf_27166	0	1	0	1	1	0	0	1	1	0	0	0	0	0	1	0	1	1	1	1	0	1	0	1	0	1	0	1	1	0	0	0	0	1	0	1	NA	0	0	0	NA	0	0	1	1	0	0	1	1
WagCmDlf_20928	1	0	0	0	0	0	1	0	1	0	1	1	0	0	1	1	1	1	1	1	0	1	0	0	1	1	1	0	0	NA	1	1	1	1	0	1	1	1	0	1	0	1	1	1	0	1	1	0	0
WagCmDlf_03697	0	1	0	1	1	0	0	1	1	0	0	0	0	0	NA	0	1	1	1	1	0	1	0	1	0	1	0	1	1	0	0	0	0	1	0	1	1	0	0	0	1	0	0	1	1	0	0	1	1
WagCmDlf_04594	0	1	0	1	1	0	0	1	1	0	0	0	0	0	NA	0	1	1	1	1	0	1	0	1	0	1	0	1	1	0	0	0	0	1	0	1	1	0	0	0	1	0	0	1	1	0	0	1	1
WagCmDlf_23999	0	1	0	1	1	0	0	1	1	0	0	0	0	0	NA	0	1	1	1	1	0	1	0	1	0	1	0	1	1	0	0	0	0	1	0	1	1	0	0	0	1	0	0	1	1	0	0	1	1
WagCmDlf_16360	0	1	0	1	1	0	0	1	1	0	0	0	0	0	1	0	1	1	1	1	0	1	0	1	0	1	0	1	1	0	0	0	0	1	0	1	1	0	0	0	1	0	0	1	1	0	0	1	1
WagCmDlf_16182	0	1	0	1	1	0	0	1	1	0	0	0	0	0	1	0	1	1	1	1	0	1	0	1	0	1	0	1	1	0	0	0	0	1	0	1	1	0	0	0	1	0	0	1	1	0	0	1	1
WagCmDlf_03343	0	1	0	1	1	0	0	1	1	0	0	0	0	0	1	0	1	1	1	1	0	1	0	1	0	1	0	1	1	0	0	0	0	1	0	1	1	0	0	0	1	0	0	1	1	0	0	1	1
WagCmDlf_20007	0	1	0	1	1	0	0	1	1	0	0	0	0	0	1	0	1	1	1	1	0	1	0	1	0	1	0	1	1	0	0	0	0	1	0	1	1	0	0	0	1	0	0	1	1	0	0	1	1
WagCmDlf_20882	0	1	0	1	1	0	0	1	1	0	0	0	0	0	1	0	1	1	1	1	0	1	0	1	0	1	0	1	1	0	0	0	0	1	0	1	1	0	0	0	1	0	0	1	1	0	0	1	1
WagCmDlf_09723	0	1	0	1	1	0	0	1	1	0	0	0	0	0	1	0	1	1	1	1	0	1	0	1	0	1	0	1	1	0	0	0	0	1	0	1	1	0	0	0	1	0	0	1	1	0	0	1	1
WagCmDlf_21529	0	1	0	1	1	0	0	1	1	0	0	0	0	0	1	0	1	1	1	1	0	1	0	1	0	1	0	1	1	0	0	0	0	1	0	1	1	0	0	0	1	0	0	1	1	0	0	1	1
WagCmDlf_20042	0	1	0	1	1	0	0	1	1	0	0	0	0	0	1	0	1	1	1	1	0	1	0	1	0	1	0	1	1	0	0	0	0	1	0	1	1	0	0	0	1	0	0	1	1	0	0	1	1
WagCmDlf_14593	0	1	0	1	1	0	0	1	1	0	0	0	0	0	1	0	1	1	1	1	0	1	0	1	0	1	0	1	1	0	0	0	0	1	0	1	1	0	0	0	1	0	0	1	1	0	0	1	1
WagCmDlf_08209	0	1	0	1	1	0	0	1	1	0	0	0	0	0	1	0	1	1	1	1	0	1	0	1	0	1	0	1	1	0	0	0	0	1	0	1	1	0	0	0	1	0	0	1	1	0	0	1	1
WagCmDlf_18891	0	1	0	1	1	0	0	1	1	0	0	0	0	0	1	0	1	1	1	1	0	1	0	1	0	1	0	1	1	0	0	0	0	1	0	1	1	0	0	0	1	0	0	1	1	0	0	1	1
WagCmDlf_23438	0	1	0	1	1	0	0	1	1	0	0	0	0	0	1	0	1	1	1	1	0	1	0	1	0	1	0	1	1	0	0	0	0	1	0	1	1	0	0	0	1	0	0	1	1	0	0	1	1
WagCmDlf_20397	0	1	0	1	1	0	0	1	1	0	0	0	0	0	1	0	1	1	1	1	0	1	0	1	0	1	0	1	1	0	0	0	0	1	0	1	1	0	0	0	1	0	0	1	1	0	0	1	1
WagCmDlf_18790	0	1	0	1	1	0	0	1	1	0	0	0	0	0	1	0	1	1	1	1	0	1	0	1	0	1	0	1	1	0	0	0	0	1	0	1	1	0	0	0	1	0	0	1	1	0	0	1	1
WagCmDlf_12772	0	1	0	1	1	0	0	1	1	0	0	0	0	0	1	0	1	1	1	1	0	1	0	1	0	1	0	1	1	0	0	0	0	1	0	1	1	0	0	0	1	0	0	1	1	0	0	1	1
WagCmDlf_11824	0	1	0	1	1	0	0	1	1	0	0	0	0	0	1	0	1	1	1	1	0	1	0	1	0	1	0	1	1	0	0	0	0	1	0	1	1	0	0	0	1	0	0	1	1	0	0	1	1
WagCmDlf_21861	0	1	0	1	1	0	0	1	1	0	0	0	0	0	1	0	1	1	1	1	0	1	0	1	0	1	0	1	1	0	0	0	0	1	0	1	1	0	0	0	1	0	0	1	1	0	0	1	1
WagCmDlf_24327	0	1	0	1	1	0	0	1	1	0	0	0	0	0	1	0	1	1	1	1	0	1	0	1	0	1	0	1	1	0	0	0	0	1	0	1	1	0	0	0	1	0	0	1	1	0	0	1	1
WagCmDlf_08551	0	1	0	1	1	0	0	1	1	0	0	0	0	0	1	0	1	1	1	1	0	1	0	1	0	1	0	1	1	0	0	0	0	1	0	1	1	0	0	0	1	0	0	1	1	0	0	1	1
WagCmDlf_13845	0	1	0	1	1	0	0	1	1	0	0	0	0	0	1	0	1	1	1	1	0	1	0	1	0	1	0	1	1	0	0	0	0	1	0	1	1	0	0	0	1	0	0	1	1	0	0	1	1
WagCmDlf_28021	1	1	1	1	0	2	2	1	0	2	2	1	2	2	1	0	0	0	0	1	1	1	0	1	1	1	0	0	1	1	1	1	2	1	2	0	1	2	1	1	1	2	1	1	2	2	1	NA	1
WagCmDlf_17443	1	0	0	0	1	0	0	0	0	0	0	NA	1	0	0	1	1	0	0	0	0	0	1	0	1	1	0	1	0	0	1	1	0	1	1	0	0	1	1	1	0	0	0	0	1	0	1	0	0
WagCmDlf_10904	1	0	0	0	1	0	0	0	0	0	0	1	1	0	0	1	1	0	0	0	0	0	1	0	1	1	0	1	0	0	1	1	0	1	1	0	0	1	1	1	0	0	0	0	1	0	1	0	0
WagCmDlf_17172	1	0	0	0	1	0	0	0	0	0	0	1	1	0	0	1	1	0	0	0	0	0	1	0	1	1	0	1	0	0	1	1	0	1	1	0	0	1	1	1	0	0	0	0	1	0	1	0	0
WagCmDlf_00695	1	0	0	0	1	0	0	0	0	0	0	1	1	0	0	1	1	0	0	0	0	0	1	0	1	1	0	1	0	0	1	1	0	1	1	0	0	1	1	1	0	0	0	0	1	0	1	0	0
WagCmDlf_22676	1	0	0	0	1	0	0	0	0	0	0	1	1	0	0	1	1	0	0	0	0	0	1	0	1	1	0	1	0	0	1	1	0	1	1	0	0	1	1	1	0	0	0	0	1	0	1	0	0
WagCmDlf_25633	1	0	0	0	1	0	0	0	0	0	0	1	1	0	0	1	1	0	0	0	0	0	1	0	1	1	0	1	0	0	1	1	0	1	1	0	0	1	1	1	0	0	0	0	1	0	1	0	0
WagCmDlf_10944	1	0	0	0	1	0	0	0	0	0	0	1	1	0	0	1	1	0	0	0	0	0	1	0	1	1	0	1	0	0	1	1	0	1	1	0	0	1	1	1	0	0	0	0	1	0	1	0	0
WagCmDlf_26723	2	0	0	2	1	2	1	2	1	2	1	0	1	1	1	1	0	1	1	1	1	1	0	2	1	1	1	1	2	2	1	0	1	1	2	0	1	1	1	1	2	1	0	1	1	2	1	NA	2
WagCmDlf_18845	2	0	0	2	1	2	1	2	1	2	1	0	1	1	1	1	0	1	1	1	1	1	0	2	1	1	1	1	2	2	1	0	1	1	NA	0	1	1	1	1	2	1	0	1	1	2	1	2	2
WagCmDlf_21812	1	1	0	2	1	1	0	2	0	1	1	0	0	1	0	2	0	2	1	1	1	1	0	2	2	0	2	2	2	1	1	1	1	1	2	1	1	1	1	0	2	1	0	0	0	1	1	1	1
WagCmDlf_25950	0	1	0	1	1	0	0	1	1	0	0	0	0	0	1	0	1	1	NA	1	0	1	0	1	0	1	0	1	1	0	0	0	0	1	0	1	1	0	0	0	1	0	0	1	1	0	0	1	1
WagCmDlf_13945	2	0	0	2	1	2	1	2	1	2	1	0	1	1	1	1	0	1	1	1	1	1	0	2	1	1	1	1	2	2	1	0	1	1	2	0	1	1	1	1	2	1	0	1	1	2	1	2	2
WagCmDlf_13089	1	1	0	2	1	1	0	2	0	1	1	0	0	1	0	2	0	2	1	1	1	1	0	2	2	0	2	2	2	1	1	1	1	1	2	1	1	1	1	0	2	1	0	0	0	1	1	1	1
WagCmDlf_22131	1	1	2	0	2	1	0	1	2	1	1	1	2	1	2	1	0	0	1	1	2	1	2	1	0	1	1	0	0	1	1	1	0	1	0	1	0	0	1	1	1	1	1	1	1	1	2	2	1
WagCmDlf_26782	0	1	1	1	0	0	1	0	1	1	1	0	1	0	0	1	1	1	0	0	1	0	1	0	1	0	1	1	0	1	1	1	0	0	1	0	0	1	0	1	1	0	1	0	0	0	0	0	0
WagCmDlf_20277	1	1	NA	0	2	1	0	1	2	1	1	1	2	1	2	1	0	0	1	1	2	1	2	1	0	1	1	0	0	1	1	1	0	1	0	1	0	0	1	1	1	1	1	1	1	1	2	NA	1
WagCmDlf_12682	0	1	0	1	1	0	0	1	1	0	0	0	0	0	1	0	1	1	1	1	0	1	0	1	0	1	0	1	1	0	0	0	0	1	0	1	1	0	0	0	1	0	0	1	1	0	0	1	1
WagCmDlf_02374	0	1	NA	1	0	0	1	0	1	1	1	0	1	0	0	1	1	1	0	0	1	0	1	0	1	0	1	1	0	1	1	1	0	0	1	0	0	1	0	1	1	0	1	0	0	0	0	0	0
WagCmDlf_04368	1	0	0	0	1	0	0	NA	0	0	0	1	1	0	0	1	1	0	0	0	0	0	1	0	1	1	0	1	0	0	1	1	0	1	1	0	0	1	1	1	0	0	0	0	1	0	1	0	0
WagCmDlf_18814	1	0	0	1	0	1	1	1	0	1	1	0	1	1	1	0	0	0	0	0	0	1	0	1	0	1	0	0	1	1	1	0	1	1	1	0	0	1	0	1	1	1	0	1	1	1	1	1	1
WagCmDlf_18376	1	0	0	1	1	1	0	1	0	1	0	0	0	0	0	1	0	1	1	1	1	0	0	1	1	0	1	1	1	1	0	0	0	0	1	0	NA	0	1	0	1	0	0	0	0	1	0	NA	1
WagCmDlf_08282	1	2	1	2	2	2	2	2	1	1	0	2	0	2	1	0	3	2	3	2	1	2	2	2	0	2	1	2	3	1	0	0	2	1	0	2	3	0	2	1	1	1	1	3	2	1	1	2	3
WagCmDlf_13132	1	2	1	2	2	2	2	2	1	1	0	2	0	2	1	0	3	2	3	2	1	2	2	2	0	2	1	2	3	1	0	0	2	1	0	2	3	0	2	1	1	1	1	3	2	1	1	2	3
WagCmDlf_01711	1	2	1	2	2	2	2	2	1	1	0	2	0	2	1	0	3	2	3	2	1	2	2	2	0	2	1	2	3	1	0	0	2	1	0	2	3	0	2	1	1	1	1	3	2	1	1	2	3
WagCmDlf_26652	1	1	NA	0	2	1	0	1	2	1	1	1	2	1	2	1	0	0	1	1	2	1	2	1	0	1	1	0	0	1	1	1	0	1	0	1	0	0	1	1	1	1	1	1	1	1	2	1	1
WagCmDlf_24759	2	0	0	2	1	2	1	2	1	2	1	0	1	1	1	1	0	1	1	1	1	1	0	2	1	1	1	1	2	2	1	0	1	1	2	0	1	1	1	1	2	1	0	1	1	2	1	2	2
WagCmDlf_20014	2	1	NA	3	1	2	2	1	1	3	1	1	1	1	0	2	2	3	2	2	3	0	2	1	2	0	3	3	2	3	1	1	1	0	2	1	2	1	2	1	2	1	2	1	1	1	0	NA	2
WagCmDlf_15566	0	1	1	1	0	0	1	0	1	1	1	0	1	0	0	1	1	1	0	0	1	0	1	0	1	0	1	1	0	1	1	1	0	0	NA	0	0	1	0	1	1	0	1	0	0	0	0	0	0
WagCmDlf_10618	1	0	0	0	1	0	0	0	0	0	0	1	1	0	0	1	1	0	0	0	0	0	1	0	1	1	0	1	0	0	1	1	0	1	1	0	0	1	NA	1	0	0	0	0	1	0	1	0	0
WagCmDlf_04154	1	0	0	0	1	0	0	0	0	0	0	1	1	0	0	1	1	0	0	0	0	0	1	0	1	1	0	1	0	0	1	1	0	1	1	0	0	1	1	1	0	0	0	0	1	0	1	0	0
WagCmDlf_28274	1	0	0	0	1	0	0	0	0	0	0	1	1	0	0	1	1	0	0	0	0	0	1	0	1	1	0	1	0	0	1	1	0	1	1	0	0	1	1	1	0	0	0	0	1	0	1	0	0
WagCmDlf_20608	1	0	0	0	1	0	0	0	0	0	0	1	1	0	0	1	1	0	0	0	0	0	1	0	1	1	0	1	0	0	1	1	0	1	1	0	0	1	1	1	0	0	0	0	1	0	1	0	0
WagCmDlf_00676	1	0	0	0	1	0	0	0	0	0	0	1	1	0	0	1	1	0	0	0	0	0	1	0	1	1	0	1	0	0	1	1	0	1	NA	0	0	NA	1	1	0	0	0	0	1	0	1	0	0
WagCmDlf_05910	1	0	0	0	1	0	0	0	0	0	0	1	1	0	0	1	1	0	0	0	0	0	1	0	1	1	0	1	0	0	NA	1	0	1	1	0	0	1	1	1	0	0	0	0	1	0	1	0	0
WagCmDlf_13911	1	0	0	0	1	0	0	0	0	0	0	1	1	0	0	1	1	0	0	0	0	0	1	0	1	1	0	NA	0	0	1	1	0	1	1	0	0	1	1	1	0	0	0	0	1	0	1	0	0
WagCmDlf_06003	1	0	0	0	1	0	0	0	0	0	0	1	1	0	0	1	1	0	0	0	0	0	1	0	1	NA	0	1	0	0	NA	1	0	1	1	0	0	1	NA	1	0	0	0	0	1	0	1	0	0
WagCmDlf_09695	0	1	0	1	1	0	0	1	1	0	0	0	0	0	1	0	1	1	1	1	0	1	0	1	0	1	0	1	1	0	0	0	0	1	0	0	1	0	0	0	1	0	0	1	1	0	0	1	1
WagCmDlf_18978	0	1	0	0	1	1	1	1	0	0	0	1	0	1	0	0	1	0	1	0	0	1	1	1	0	1	0	0	1	1	0	0	1	0	0	1	1	0	1	1	0	0	1	1	0	1	1	0	1
WagCmDlf_18233	0	1	0	0	1	1	1	1	0	0	0	1	0	1	0	0	1	0	1	0	0	1	1	1	0	1	0	0	1	1	0	0	1	0	0	1	1	0	1	1	0	0	1	1	0	1	1	0	1
WagCmDlf_08091	0	1	0	0	1	1	1	1	0	0	0	1	0	1	0	0	1	0	1	0	0	1	1	1	0	1	0	0	1	1	0	0	1	0	0	1	1	0	1	1	0	0	1	1	0	1	1	0	1
WagCmDlf_10843	0	1	0	0	1	1	1	1	0	0	0	1	0	1	0	0	1	0	1	0	0	1	1	1	0	1	0	0	1	1	0	0	1	0	0	1	1	0	NA	1	0	0	1	1	0	1	1	0	1
WagCmDlf_16920	1	0	0	0	1	0	0	0	0	0	0	1	1	0	0	1	1	0	0	0	0	0	1	0	1	1	0	1	0	0	1	1	0	1	1	0	0	1	1	1	0	0	0	0	1	0	1	0	0
WagCmDlf_06221	1	0	0	0	1	0	0	0	0	0	0	1	1	0	0	1	1	0	0	0	0	0	1	0	1	1	0	1	0	0	1	1	0	1	1	0	0	1	1	1	0	0	0	0	1	0	1	0	0
WagCmDlf_05508	1	0	0	0	1	0	0	0	0	0	0	1	1	0	0	1	1	0	0	0	0	0	1	0	1	1	0	1	0	0	1	1	0	1	1	0	0	1	1	1	0	0	0	0	1	0	1	0	0
WagCmDlf_23349	1	0	0	0	1	0	0	0	0	0	0	1	1	0	0	1	1	0	0	0	0	0	1	0	1	1	0	1	0	0	1	1	0	1	1	0	0	1	1	1	0	0	0	0	1	0	1	0	0
WagCmDlf_18196	1	0	0	0	1	0	0	0	0	0	0	1	1	0	0	1	1	0	0	0	0	0	1	0	1	1	0	1	0	0	1	1	0	1	1	0	0	1	1	1	0	0	0	0	1	0	1	0	0
WagCmDlf_27491	1	0	0	0	1	0	0	0	0	0	0	1	1	0	0	1	1	0	0	0	0	0	1	0	1	1	0	1	0	0	1	1	0	1	1	0	0	1	1	1	0	0	0	0	1	0	1	0	0
WagCmDlf_02642	1	0	0	0	1	0	0	0	0	0	0	1	1	0	0	1	1	0	0	0	0	0	1	0	1	1	0	1	0	0	1	1	0	1	1	0	0	1	1	1	0	0	0	0	1	0	1	0	0
WagCmDlf_09113	1	0	0	0	1	0	0	0	0	0	0	1	1	0	0	1	1	0	0	0	0	0	1	0	1	1	0	1	0	0	1	1	0	1	1	0	0	1	1	1	0	0	0	0	1	0	1	0	0
WagCmDlf_23064	1	0	0	0	1	0	0	0	0	0	0	1	1	0	0	1	1	0	0	0	0	0	1	0	1	1	0	1	0	0	1	1	0	1	1	0	0	1	1	1	0	0	0	0	1	0	1	0	0
WagCmDlf_05362	1	0	0	0	1	0	0	0	0	0	0	1	1	0	0	1	1	0	0	0	0	0	1	0	1	1	0	1	0	0	1	1	0	1	1	0	0	1	1	1	0	0	0	0	1	0	1	0	0
WagCmDlf_28501	1	0	0	0	1	0	0	0	0	0	0	1	1	0	0	1	1	0	0	0	0	0	1	0	1	1	0	1	0	0	1	1	0	1	1	0	0	1	1	1	0	0	0	0	1	0	1	0	0
WagCmDlf_25069	1	0	0	0	1	0	0	0	0	0	0	1	1	0	0	1	1	0	0	0	0	0	1	0	1	1	0	1	0	0	1	1	0	1	1	0	0	1	1	1	0	0	0	0	1	0	1	0	0
WagCmDlf_13310	2	1	0	3	2	2	1	3	2	2	1	0	1	1	NA	1	1	2	2	2	1	2	0	3	1	2	1	2	3	2	1	0	1	2	2	0	2	1	1	1	3	1	0	2	2	2	1	NA	3
WagCmDlf_11955	2	1	2	3	1	2	2	1	1	3	1	1	1	1	0	2	2	3	2	2	3	0	2	1	2	0	3	3	2	3	1	1	1	0	2	1	2	1	2	1	2	1	2	1	1	1	0	2	2
WagCmDlf_25564	2	1	2	3	1	2	2	1	1	3	1	1	1	1	0	2	2	3	2	2	3	0	2	1	2	0	3	3	2	3	1	1	1	0	2	1	2	1	2	1	2	1	2	1	1	1	0	NA	2
WagCmDlf_09763	2	1	2	3	1	2	2	1	1	3	1	1	1	1	0	2	2	3	2	2	3	0	2	1	2	0	3	3	2	3	1	1	1	0	2	1	2	1	2	1	2	1	2	1	1	1	0	NA	2
WagCmDlf_12350	1	0	0	0	1	0	0	0	0	0	0	1	1	0	0	1	1	0	0	0	0	0	NA	0	1	1	0	1	0	0	1	1	0	1	1	0	0	1	1	1	0	0	0	0	1	0	1	0	0
WagCmDlf_05556	1	1	1	NA	1	1	1	1	1	2	1	0	1	0	0	2	1	2	1	1	2	0	1	1	2	0	2	2	1	2	1	1	0	0	2	0	1	1	1	1	2	0	1	0	0	1	0	1	1
WagCmDlf_03862	1	1	1	2	1	1	1	1	1	2	1	0	1	0	0	2	1	2	1	1	2	0	1	1	2	0	2	2	1	2	1	1	0	0	2	0	1	1	1	1	2	0	1	0	0	1	0	1	1
WagCmDlf_05430	1	2	1	1	0	1	2	1	1	1	3	2	1	2	1	2	1	2	1	2	1	2	0	1	3	1	2	1	1	0	2	3	3	2	2	2	2	3	1	1	1	3	2	1	1	2	1	1	0
WagCmDlf_01802	1	0	0	0	1	0	0	0	0	0	0	1	NA	0	0	1	1	0	0	0	0	0	NA	0	1	1	0	1	0	0	1	1	0	1	1	0	0	1	1	NA	0	0	0	0	1	0	1	0	0
WagCmDlf_08395	1	1	1	0	1	1	1	0	0	1	1	2	2	1	0	1	1	0	0	1	1	0	1	0	2	1	0	1	0	0	1	2	1	1	2	1	1	2	2	1	0	1	1	0	2	1	2	1	0
WagCmDlf_27627	1	1	1	2	1	1	1	1	1	2	1	0	1	0	0	2	1	2	1	1	2	0	1	1	2	0	2	2	1	2	1	1	0	0	2	0	1	1	1	1	2	0	1	0	0	1	0	1	1
WagCmDlf_24278	1	1	1	2	1	1	1	1	1	2	1	0	1	0	0	2	1	2	1	1	2	0	1	1	2	0	2	2	1	2	1	1	0	0	2	0	1	1	1	1	2	0	1	0	0	1	0	1	1
WagCmDlf_00497	1	1	1	2	1	1	1	1	1	2	1	0	1	0	0	2	1	2	1	1	2	0	1	1	2	0	2	2	1	2	1	1	0	0	2	0	1	1	1	1	2	0	1	0	0	1	0	1	1
WagCmDlf_16485	1	1	1	2	1	1	1	1	1	2	1	0	1	0	0	2	1	2	1	1	2	0	1	1	2	0	2	2	1	2	1	1	0	0	2	0	1	1	1	1	2	0	1	0	0	1	0	1	1
WagCmDlf_07416	1	1	1	2	1	1	1	1	1	2	1	0	1	0	0	2	1	2	1	1	2	0	1	1	2	0	2	2	1	2	1	1	0	0	2	0	1	1	1	1	2	0	1	0	0	1	0	1	1
WagCmDlf_00287	1	1	1	0	0	1	2	0	1	1	2	NA	1	1	1	1	1	1	1	2	1	1	0	0	2	1	1	0	0	0	1	2	2	1	1	1	NA	2	1	1	0	2	2	1	1	2	0	1	0
WagCmDlf_12393	0	1	1	1	0	0	1	0	1	1	1	0	1	0	0	1	1	1	0	0	1	0	1	0	1	0	1	1	0	1	1	1	0	0	1	0	0	1	0	1	1	0	1	0	0	0	0	0	0
WagCmDlf_06052	1	1	1	2	1	1	1	1	1	2	1	0	1	0	0	2	1	2	1	1	2	0	1	1	2	0	2	2	1	2	1	1	0	0	2	0	1	1	1	1	NA	0	1	0	0	1	0	1	1
WagCmDlf_10867	1	1	1	2	1	1	1	1	1	NA	1	0	1	0	0	2	1	2	1	1	2	0	1	1	2	0	2	2	1	2	1	1	0	0	2	0	1	1	1	1	2	0	1	0	0	1	0	1	1
WagCmDlf_18188	1	1	1	0	0	1	2	0	1	1	2	2	1	1	1	1	1	1	1	2	1	1	0	0	2	1	1	0	0	0	1	2	2	1	1	1	2	2	1	1	0	2	2	1	1	2	0	1	0
WagCmDlf_00015	1	1	NA	0	0	1	2	0	1	1	2	2	1	NA	NA	1	1	1	1	2	1	1	0	0	2	NA	1	0	NA	0	1	2	2	1	1	1	2	2	1	1	0	2	2	1	1	2	0	1	0
WagCmDlf_20179	0	1	1	1	0	0	1	0	1	1	1	0	1	0	0	1	1	1	0	0	1	0	1	0	1	0	1	1	0	1	1	1	0	0	1	0	0	1	0	1	1	0	1	0	0	0	0	0	0
WagCmDlf_04550	1	0	0	1	1	1	0	1	0	1	0	0	0	0	0	1	0	1	1	1	1	0	0	1	1	0	1	1	1	1	0	0	0	0	1	0	1	0	1	0	1	0	0	0	0	1	0	1	1
WagCmDlf_09622	1	1	1	2	1	1	1	1	1	2	1	0	1	0	0	2	1	2	1	1	2	0	1	1	2	0	2	2	1	2	1	1	0	0	2	0	1	1	1	1	2	0	1	0	0	1	0	1	1
WagCmDlf_11125	1	0	0	1	1	1	0	1	0	1	0	0	0	0	0	1	0	1	1	1	1	0	0	1	1	0	1	1	1	1	0	0	0	0	1	0	1	0	1	0	1	0	0	0	0	1	0	1	1
WagCmDlf_12606	1	0	0	0	1	0	0	0	0	0	0	1	1	0	0	1	1	0	0	0	0	0	1	0	1	1	0	1	0	0	1	1	0	1	1	0	0	1	1	1	0	0	0	0	1	0	1	0	0
WagCmDlf_22950	0	1	0	1	0	0	0	1	0	0	1	0	0	1	0	1	0	1	0	0	0	1	0	1	1	0	1	1	1	0	1	1	1	1	1	1	0	1	0	0	1	1	0	0	0	0	1	0	0
WagCmDlf_28351	0	1	0	1	0	0	0	1	0	0	1	0	0	1	0	1	0	1	0	0	0	1	0	1	1	0	1	1	1	0	1	1	1	1	1	1	0	1	0	0	1	1	0	0	0	0	1	0	0
WagCmDlf_13064	0	1	1	1	0	0	1	0	1	1	1	0	1	0	0	1	1	1	0	0	1	0	1	0	1	0	1	1	0	1	1	1	0	0	1	0	0	1	0	1	1	0	1	0	0	0	0	0	0
WagCmDlf_10889	0	1	1	1	0	0	1	0	1	1	1	0	1	0	0	1	1	1	0	0	1	0	1	0	1	0	1	1	0	1	1	1	0	0	1	0	0	1	0	1	1	0	1	0	0	0	0	0	0
WagCmDlf_07174	0	1	1	1	0	0	1	0	1	1	1	0	1	0	0	1	1	1	0	0	1	0	1	0	1	0	1	1	0	1	1	1	0	0	1	0	0	1	0	1	1	0	1	0	0	0	0	0	0
WagCmDlf_26488	0	1	1	1	0	0	1	0	1	1	1	0	1	0	0	1	1	1	0	0	1	0	1	0	1	0	1	1	0	1	1	1	0	0	1	0	0	1	0	1	1	0	1	0	0	0	0	0	0
WagCmDlf_07751	0	1	1	1	0	0	1	0	1	1	1	0	1	0	0	1	1	1	0	0	1	0	1	0	1	0	1	1	0	1	1	1	0	0	NA	0	0	1	0	1	1	0	1	0	0	0	0	0	0
WagCmDlf_07952	0	1	1	NA	0	0	1	0	1	1	1	0	1	0	0	1	1	1	0	0	1	0	1	0	1	0	1	1	0	NA	1	1	0	0	1	0	0	1	0	1	NA	0	NA	0	0	0	0	0	0
WagCmDlf_18243	0	1	1	1	0	0	1	0	1	1	1	0	1	0	0	1	1	1	0	0	1	0	1	0	1	0	1	1	0	1	1	1	0	0	1	0	0	1	0	1	1	0	1	0	0	0	0	0	0
WagCmDlf_16583	0	1	1	1	0	0	1	0	1	1	1	0	1	0	0	1	1	1	0	0	1	0	1	0	1	0	1	1	0	1	1	1	0	0	1	NA	0	1	0	1	1	0	1	0	0	0	0	0	0
WagCmDlf_08145	1	0	0	1	0	NA	1	1	1	1	1	0	1	1	NA	0	0	0	0	0	0	1	0	1	0	1	0	0	1	1	1	NA	1	1	1	NA	0	NA	0	1	1	1	1	1	1	1	1	1	1
WagCmDlf_27692	1	1	1	0	0	1	2	0	1	1	2	2	1	1	1	1	1	1	1	2	1	1	0	0	2	1	1	0	0	0	1	2	3	1	1	1	2	2	1	1	0	2	2	1	1	2	0	1	0
WagCmDlf_07525	1	1	1	0	0	1	2	0	1	1	2	2	1	1	NA	1	1	1	1	2	1	1	0	0	2	1	1	0	0	0	1	2	2	1	1	1	2	2	1	1	0	2	2	1	1	2	0	1	0
WagCmDlf_26582	1	1	1	0	0	1	2	0	1	1	2	2	1	1	NA	1	1	1	1	2	1	1	0	0	2	1	1	0	0	0	1	2	2	1	1	1	2	2	1	1	0	2	2	1	1	2	0	1	0
WagCmDlf_07313	1	0	0	1	0	1	1	1	1	1	1	0	1	1	NA	0	0	0	0	0	0	1	0	1	0	1	0	0	1	1	1	0	1	1	1	0	0	1	0	1	1	1	0	1	1	1	1	1	1
WagCmDlf_07243	1	0	0	1	0	1	1	1	1	1	1	0	1	1	1	0	0	0	0	0	0	1	0	1	0	1	0	0	1	1	1	0	1	1	1	0	0	1	0	1	1	1	0	1	1	1	1	1	1
WagCmDlf_28449	0	1	1	1	0	0	1	0	1	1	1	0	NA	0	0	1	1	1	0	0	1	0	1	0	1	0	1	1	0	1	1	1	0	0	1	0	0	1	0	1	1	0	1	0	0	0	0	0	0
WagCmDlf_11706	1	1	1	0	0	1	2	0	1	1	2	2	1	1	1	1	1	1	1	2	1	1	0	0	2	1	1	0	0	0	1	2	2	1	1	1	2	2	1	1	0	2	2	1	1	2	0	1	0
WagCmDlf_27979	1	0	0	1	0	1	1	1	1	1	1	0	1	1	1	0	0	0	0	0	0	1	0	1	0	1	0	0	1	1	1	0	1	1	1	0	0	1	0	1	1	1	0	1	1	1	1	1	1
WagCmDlf_04978	1	0	0	1	0	1	1	1	1	1	1	0	1	1	1	0	0	0	0	0	0	1	0	1	0	1	0	0	1	1	1	0	1	1	1	0	0	1	0	1	1	1	0	1	1	1	1	1	1
WagCmDlf_12538	1	0	0	1	0	1	1	1	1	1	1	0	1	1	1	0	0	0	0	0	0	1	0	1	0	1	0	0	1	1	1	0	1	1	1	0	0	1	0	1	1	1	0	1	1	1	1	1	1
WagCmDlf_26247	1	0	0	1	0	1	1	1	1	1	1	0	1	1	1	0	0	0	0	0	0	1	0	1	0	1	0	0	1	1	1	0	1	1	1	0	0	1	0	1	1	1	0	1	1	1	1	1	1
WagCmDlf_26195	1	0	0	1	0	1	1	NA	1	1	1	0	1	1	1	0	0	0	0	0	0	1	0	1	0	1	0	0	1	1	1	0	1	1	1	0	0	1	0	1	1	1	0	1	1	1	1	1	1
WagCmDlf_13803	1	0	0	1	0	1	1	1	1	1	1	0	1	1	NA	0	0	0	0	0	0	1	0	1	0	1	0	0	1	1	1	0	1	1	1	0	0	1	0	1	NA	1	0	1	1	1	1	1	1
WagCmDlf_13503	1	0	0	1	0	1	1	1	1	1	1	0	1	1	NA	0	0	0	0	0	0	1	0	1	0	1	0	0	1	1	1	0	NA	1	1	0	0	1	0	1	1	1	0	1	1	1	1	1	1
WagCmDlf_19007	1	0	0	1	0	1	1	1	1	1	1	0	1	1	1	0	0	0	0	0	0	1	0	1	0	1	0	0	1	1	1	0	1	1	1	0	0	1	0	1	1	1	0	1	1	1	1	NA	1
WagCmDlf_20526	1	0	0	1	0	1	1	1	1	1	1	0	1	1	NA	0	0	0	0	0	0	1	0	1	0	1	0	0	1	1	1	0	1	1	1	0	0	1	0	1	1	1	0	1	1	1	1	1	1
WagCmDlf_05553	1	0	0	1	0	1	1	1	1	1	1	0	1	1	NA	0	0	0	0	0	0	1	0	1	0	1	0	0	1	1	1	0	1	1	1	0	0	1	0	1	1	1	0	1	1	1	1	1	1
WagCmDlf_21889	1	1	1	0	0	1	2	0	1	1	2	2	1	1	1	1	1	1	1	2	1	1	0	0	2	1	1	0	0	0	1	2	2	1	1	1	2	2	1	1	0	2	2	1	1	2	0	1	0
WagCmDlf_02779	1	1	1	0	0	1	2	0	1	1	2	2	1	1	1	1	1	1	1	2	1	1	0	0	2	1	1	0	0	0	1	2	2	1	1	1	2	2	1	1	0	2	2	1	1	2	0	1	0
WagCmDlf_28005	1	1	1	0	0	1	2	0	1	1	2	2	1	1	1	1	1	1	1	2	1	1	0	0	2	1	1	0	0	0	1	2	2	1	1	1	2	2	1	1	0	2	2	1	1	2	0	1	0
WagCmDlf_10502	1	1	1	0	0	1	2	0	1	1	2	2	1	1	1	1	1	1	1	2	1	1	0	0	2	1	1	0	0	0	1	2	2	1	1	1	2	2	1	1	0	2	2	1	1	2	0	1	0
WagCmDlf_25473	1	1	1	0	0	1	2	0	1	1	2	2	1	1	1	1	1	1	1	2	1	1	0	0	2	1	1	0	0	0	1	2	2	1	1	1	2	2	1	1	0	2	2	1	1	2	0	1	0
WagCmDlf_03913	1	1	2	0	2	1	0	1	2	1	1	1	2	1	3	1	0	0	1	1	2	1	2	1	0	1	1	0	0	1	1	1	0	1	0	1	0	0	1	1	1	1	NA	1	1	1	2	2	1
WagCmDlf_16306	1	0	0	1	0	1	1	1	1	1	1	0	1	1	1	0	0	0	0	0	0	1	0	1	0	1	0	0	1	1	1	0	1	1	1	0	0	1	0	1	NA	1	0	1	1	1	1	1	1
WagCmDlf_21080	1	0	0	1	0	1	1	1	1	1	1	0	1	1	1	0	0	0	0	0	0	1	0	1	0	1	0	0	1	1	1	0	1	1	1	0	0	1	0	1	1	1	0	1	1	1	1	1	1
WagCmDlf_15699	1	0	0	1	0	1	1	1	1	1	1	0	1	1	1	0	0	0	0	0	0	1	0	1	0	1	0	0	1	1	1	0	1	1	1	0	0	1	0	1	1	1	0	1	1	1	1	1	1
WagCmDlf_11794	1	0	0	1	0	1	1	1	1	1	1	0	1	1	1	0	0	0	0	0	0	1	0	1	0	1	0	0	1	1	1	0	1	1	1	0	0	1	0	1	1	1	0	1	1	1	1	1	1
WagCmDlf_08547	1	0	0	1	0	1	1	1	1	1	1	0	1	1	1	0	0	0	0	0	0	1	0	1	0	1	0	0	1	1	1	0	1	1	1	0	0	1	0	1	1	1	0	1	1	1	1	1	1
WagCmDlf_13801	1	0	0	1	0	1	1	1	1	1	1	0	1	1	1	0	0	0	0	0	0	1	0	1	0	1	0	0	1	1	1	0	1	1	1	0	0	1	0	1	1	1	0	1	1	1	1	1	1
WagCmDlf_09587	1	0	0	1	0	1	1	1	1	1	1	0	1	1	1	0	0	0	0	0	0	1	0	1	0	1	0	0	1	1	1	0	1	1	1	0	0	1	0	1	1	1	0	1	1	1	1	1	1
WagCmDlf_11624	1	0	0	1	0	1	1	1	1	1	1	0	1	1	1	0	0	0	0	0	0	1	0	1	0	1	0	0	1	1	1	0	1	1	1	0	0	1	0	1	1	1	0	1	1	1	1	1	1
WagCmDlf_00064	1	0	0	1	0	1	1	1	1	1	1	0	1	1	1	0	0	0	0	0	0	1	0	1	0	1	0	0	1	1	1	0	1	1	1	0	0	1	0	1	1	1	0	1	1	1	1	1	1
WagCmDlf_06357	1	0	0	1	0	1	1	1	1	1	1	0	1	1	1	0	0	0	0	0	0	1	0	1	0	1	0	0	1	1	1	0	1	1	1	0	0	1	0	1	1	1	0	1	1	1	1	1	1
WagCmDlf_04675	1	0	0	1	0	1	1	1	1	1	1	0	1	1	1	0	0	0	0	0	0	1	0	1	0	1	0	0	1	1	1	0	1	1	1	0	0	1	0	1	1	1	0	1	1	1	1	1	1
WagCmDlf_21063	1	0	0	1	0	1	1	1	1	1	1	0	1	1	1	0	0	0	0	0	0	1	0	1	0	1	0	0	1	1	1	0	1	1	1	0	0	1	0	1	1	1	0	1	1	1	1	1	1
WagCmDlf_14990	1	0	0	1	0	1	1	1	1	1	1	0	1	1	1	0	0	0	0	0	0	1	0	1	0	1	0	0	1	1	1	0	1	1	1	0	0	1	0	1	1	1	0	1	1	1	1	1	1
WagCmDlf_22127	1	0	0	1	0	1	1	1	1	1	1	0	1	1	1	0	0	0	0	0	0	1	0	1	0	1	0	0	1	1	1	0	1	1	1	0	0	1	0	1	1	1	0	1	1	1	1	1	1
WagCmDlf_22559	1	0	0	1	0	1	1	1	1	1	1	0	1	1	1	0	0	0	0	0	0	1	0	1	0	1	0	0	1	1	1	0	1	1	1	0	0	1	0	1	1	1	0	1	1	1	1	1	1
WagCmDlf_10652	1	0	0	1	0	1	1	1	1	1	1	0	1	1	1	0	0	0	0	0	0	1	0	1	0	1	0	0	1	1	1	0	1	1	1	0	0	1	0	1	1	1	0	1	1	1	1	1	1
WagCmDlf_16504	0	1	1	1	0	0	NA	0	1	1	1	0	1	0	0	1	1	1	0	0	1	0	1	0	1	0	1	1	0	1	1	1	0	0	1	0	0	1	0	1	1	0	1	0	0	0	0	0	0
WagCmDlf_02282	1	1	1	1	1	2	2	1	0	1	0	2	0	2	0	0	2	1	2	1	1	1	2	1	0	1	1	1	2	2	0	0	2	0	0	2	2	0	2	1	0	1	1	2	1	1	1	1	2
WagCmDlf_07922	0	1	1	1	0	0	1	0	1	1	1	0	1	0	0	1	1	1	0	0	1	0	1	0	1	0	1	1	0	1	1	1	0	0	1	0	0	1	0	1	1	0	1	0	0	0	0	0	0
WagCmDlf_11081	1	0	0	1	1	1	0	1	0	1	0	0	0	0	0	1	0	1	1	1	1	0	0	1	1	0	1	1	1	1	0	0	0	0	1	0	1	0	1	0	1	0	0	0	0	1	0	1	1
WagCmDlf_28395	1	0	0	1	1	1	0	1	0	1	0	0	0	0	0	1	0	1	1	1	1	0	0	1	1	0	1	1	1	1	0	0	0	0	1	0	1	0	1	0	1	0	0	0	0	1	0	1	1
WagCmDlf_27688	1	1	1	0	0	1	2	0	1	1	2	2	1	1	1	1	1	1	1	2	1	1	0	0	2	1	1	0	0	0	1	2	2	1	1	1	2	2	1	1	0	2	2	1	1	2	1	1	0
WagCmDlf_00367	2	0	0	1	0	1	2	1	1	1	2	1	1	1	NA	1	1	1	1	1	0	2	0	1	1	2	1	0	1	1	2	1	2	2	1	1	1	2	0	2	1	2	1	2	1	2	2	1	1
WagCmDlf_23433	1	0	0	1	1	1	0	1	0	1	0	0	0	0	0	1	0	1	1	1	1	0	0	NA	1	0	1	1	1	1	0	0	0	0	1	0	NA	0	1	0	1	0	0	0	0	1	0	1	1
WagCmDlf_17727	1	0	0	1	1	1	0	1	0	1	0	0	0	0	0	1	0	1	1	1	1	0	0	1	1	0	NA	1	1	1	0	0	0	0	1	0	1	0	1	0	1	0	0	0	0	1	0	1	1
WagCmDlf_05230	1	0	0	0	0	0	1	0	1	0	1	1	0	0	1	1	1	1	1	1	0	1	0	0	1	1	1	0	0	0	1	1	1	1	0	1	1	1	0	1	0	1	1	1	0	1	0	0	0
WagCmDlf_04538	1	0	0	0	0	0	1	0	1	0	1	1	0	0	1	1	1	1	1	1	0	1	0	0	1	1	1	0	0	0	1	1	1	1	0	1	1	1	0	1	0	1	1	1	0	1	0	0	0
WagCmDlf_10659	1	0	0	1	1	1	0	1	0	1	0	0	0	0	0	1	0	1	NA	1	1	0	0	1	1	0	1	1	1	1	0	0	0	0	1	0	1	0	1	0	1	0	0	0	0	1	0	1	1
WagCmDlf_19747	1	0	0	1	1	1	0	1	0	1	0	0	0	0	0	1	0	1	1	1	1	0	0	1	1	0	1	1	1	1	0	0	0	0	1	0	1	0	1	0	1	0	0	0	0	1	0	1	1
WagCmDlf_01502	1	0	0	1	1	1	0	1	0	1	0	0	0	0	0	1	0	1	1	1	1	0	0	1	1	0	1	1	1	1	0	0	0	0	1	0	1	0	1	0	1	0	0	0	0	1	0	1	1
WagCmDlf_05699	1	0	0	1	1	1	0	1	0	1	0	0	0	0	0	1	0	1	1	1	1	0	0	1	1	0	1	1	1	1	0	0	0	0	1	0	1	0	1	0	1	0	0	0	0	1	0	1	1
WagCmDlf_12351	1	0	0	1	1	1	0	1	0	1	0	0	0	0	0	1	0	1	1	1	1	0	0	1	1	0	1	1	1	1	0	0	0	0	1	0	1	0	1	0	1	0	0	0	0	1	0	1	1
WagCmDlf_28037	1	0	0	1	1	1	0	1	0	1	0	0	0	0	0	1	0	1	1	1	1	0	0	1	1	0	1	1	1	1	0	0	0	0	1	0	1	0	1	0	1	0	0	0	0	1	0	1	1
WagCmDlf_12382	1	0	0	1	1	1	0	1	0	1	0	0	0	0	0	1	0	1	1	1	1	0	0	1	1	0	1	1	1	1	0	0	0	0	1	0	1	0	1	0	1	0	0	0	0	1	0	1	1
WagCmDlf_00944	1	0	0	1	1	1	0	1	0	1	0	0	0	0	0	1	0	1	1	1	1	0	0	1	1	0	1	1	1	1	0	0	0	0	1	0	1	0	1	0	1	0	0	0	0	1	0	1	1
WagCmDlf_20644	1	0	0	1	1	1	0	1	0	1	0	0	0	0	0	1	0	1	1	1	1	0	0	1	1	0	1	1	1	1	0	0	0	0	1	0	1	0	1	0	1	0	0	0	0	1	0	1	1
WagCmDlf_22036	1	0	0	1	1	1	0	1	0	1	0	0	0	0	0	1	0	1	1	1	1	0	0	1	1	0	1	1	1	1	0	0	0	0	1	0	1	0	1	0	1	0	0	0	0	1	0	1	1
WagCmDlf_22874	1	0	0	1	1	1	0	1	0	1	0	0	0	0	0	1	0	1	1	1	1	0	0	1	1	0	1	1	1	1	0	0	0	0	1	0	1	0	1	0	1	0	0	0	0	1	0	1	1
WagCmDlf_11216	1	0	0	1	1	1	0	1	0	1	0	0	0	0	0	1	0	1	1	1	1	0	0	1	1	0	1	1	1	1	0	0	0	0	1	0	1	0	1	0	1	0	0	0	0	1	0	1	1
WagCmDlf_15191	1	1	1	0	1	1	1	0	0	1	1	2	2	1	0	1	1	0	0	1	1	0	1	0	2	1	0	1	0	0	1	2	1	1	2	1	1	2	2	1	0	1	1	0	2	1	2	1	0
WagCmDlf_06259	1	1	1	0	1	1	1	0	0	1	1	2	2	1	0	1	1	0	0	1	1	0	1	0	2	1	0	1	0	0	1	2	1	1	2	1	1	2	2	1	0	1	1	0	2	1	2	1	0
WagCmDlf_17368	1	1	1	0	1	1	1	0	0	1	1	2	2	1	0	1	1	0	0	1	1	0	1	0	2	1	0	1	0	0	1	2	1	1	2	1	1	2	2	1	0	1	1	0	2	1	2	1	0
WagCmDlf_14277	1	0	0	1	1	1	0	1	0	1	0	0	0	0	0	1	0	1	1	1	1	0	0	1	1	0	1	1	1	1	0	0	0	0	1	0	1	0	1	0	1	0	0	0	0	1	0	1	1
WagCmDlf_04905	1	0	0	1	1	1	0	1	0	1	0	0	0	0	0	1	0	NA	1	1	1	0	0	1	1	0	1	NA	1	1	0	0	0	0	1	0	1	0	1	0	1	0	0	0	0	1	0	1	1
WagCmDlf_25406	1	0	0	1	1	1	0	1	0	1	0	0	0	0	0	NA	0	1	1	1	1	0	0	NA	1	0	1	1	1	1	0	0	0	0	1	0	1	0	1	0	1	0	0	0	0	1	0	1	1
WagCmDlf_19488	1	0	0	1	1	1	0	1	0	1	0	0	0	0	0	1	0	1	1	1	1	0	0	1	1	0	1	1	1	1	0	0	0	0	1	0	1	0	1	0	1	0	0	0	0	1	0	1	1
WagCmDlf_13400	0	1	0	0	1	1	1	1	0	0	0	1	0	1	0	0	1	0	1	0	0	1	1	1	0	1	0	0	1	1	0	0	1	0	0	1	1	0	1	1	0	0	1	1	0	1	1	0	1
WagCmDlf_13291	1	0	0	1	1	1	0	1	0	1	0	0	0	0	0	1	0	1	1	1	1	0	0	1	1	0	1	1	1	1	0	NA	0	0	1	0	1	0	1	0	1	0	NA	0	0	1	NA	1	1
WagCmDlf_14697	1	1	2	0	2	1	0	1	2	1	1	1	2	1	2	1	0	0	1	1	2	1	NA	1	0	1	1	0	0	1	1	1	0	1	0	1	0	0	1	1	1	1	1	1	1	1	2	NA	1
WagCmDlf_24893	1	1	1	0	1	1	1	0	0	1	1	2	2	1	0	1	1	0	1	1	1	0	1	0	2	1	0	1	0	0	1	2	1	1	2	1	1	2	2	1	0	1	1	0	2	1	2	1	0
WagCmDlf_20661	1	1	1	0	1	1	1	0	0	1	1	2	2	1	0	1	1	0	0	1	1	0	1	0	2	1	0	1	0	0	1	2	1	1	2	1	1	2	2	1	0	1	1	0	2	1	2	1	0
WagCmDlf_19673	1	1	1	0	1	1	1	0	0	1	1	2	2	1	0	1	1	0	0	1	1	0	1	0	2	1	0	1	0	0	1	2	1	1	2	1	1	2	2	1	0	1	1	0	2	1	2	1	0
WagCmDlf_11982	0	1	1	1	0	0	1	0	1	1	1	0	1	0	0	1	1	1	0	0	1	0	1	0	1	0	1	1	0	1	1	1	0	0	1	0	0	1	0	1	1	0	1	0	0	0	0	0	0
WagCmDlf_07205	1	0	0	1	1	1	0	1	0	1	0	0	0	0	0	1	0	1	1	1	1	0	0	1	1	0	1	1	1	1	0	0	0	0	1	0	1	0	1	0	1	0	0	0	0	1	0	1	1
WagCmDlf_26767	0	1	1	1	0	0	1	0	1	1	1	0	1	0	0	1	1	1	0	0	1	0	1	0	1	0	1	1	0	1	1	1	0	0	1	0	0	1	0	1	1	0	1	0	0	0	0	0	0
WagCmDlf_00128	0	1	0	NA	NA	0	0	1	1	0	0	0	0	0	1	0	1	1	1	1	0	1	0	1	0	1	0	1	1	0	0	0	0	1	0	0	1	0	0	0	NA	0	0	1	1	0	0	1	1
WagCmDlf_19511	1	1	1	0	0	1	2	0	1	1	2	NA	1	1	1	1	1	1	1	2	1	1	0	0	2	1	1	0	0	0	1	2	2	1	1	1	2	2	1	1	0	2	2	1	1	2	1	1	0
WagCmDlf_20009	0	1	0	1	1	0	0	1	1	0	0	0	0	0	1	0	1	1	1	1	0	1	0	1	0	1	0	1	1	0	0	0	0	1	0	0	1	0	0	0	1	0	0	1	1	0	0	1	1
WagCmDlf_11389	2	0	0	2	1	2	1	2	1	2	1	0	1	1	NA	1	0	1	1	1	1	1	0	2	1	NA	1	1	2	2	1	0	1	1	2	0	1	1	1	1	2	1	0	1	NA	2	1	2	2
WagCmDlf_27822	0	1	0	1	1	0	0	1	1	0	0	0	0	0	1	0	1	1	1	1	0	1	0	1	0	1	0	1	1	0	0	0	0	1	0	0	1	0	0	0	1	0	0	1	1	0	0	1	1
WagCmDlf_03812	1	0	0	0	0	0	1	0	1	0	1	1	0	0	1	1	1	1	1	1	0	1	0	0	1	1	1	0	0	0	1	NA	1	1	0	1	1	1	0	1	0	1	1	1	0	1	0	0	0
WagCmDlf_13779	1	1	1	2	0	1	2	1	2	2	2	0	2	1	1	1	1	1	0	0	1	1	1	1	NA	1	1	1	1	2	2	1	1	1	2	0	0	2	0	2	2	1	1	1	1	1	1	1	1
WagCmDlf_22442	1	1	1	2	0	1	2	1	2	2	2	0	2	1	1	1	1	1	0	0	1	1	1	1	1	1	1	1	1	2	2	1	1	1	2	0	0	2	0	2	2	1	1	1	1	1	1	1	1
WagCmDlf_11609	1	0	0	0	0	0	1	0	1	0	1	1	0	0	1	1	1	1	1	1	0	1	0	0	1	1	1	0	0	0	1	1	1	1	0	1	1	1	0	1	0	1	1	1	0	NA	0	0	0
WagCmDlf_03077	1	1	1	2	1	1	1	1	1	2	1	0	1	0	0	2	1	2	1	1	2	0	1	1	2	0	2	2	1	2	1	1	0	0	2	0	1	1	1	1	2	0	1	0	0	1	0	1	1
WagCmDlf_05173	2	1	1	1	1	2	2	1	1	2	2	2	3	2	1	1	1	0	0	1	1	1	1	1	2	2	0	1	1	1	2	2	2	2	3	0	1	3	2	2	1	2	1	1	3	2	2	2	1
WagCmDlf_05971	1	1	2	0	2	1	0	1	2	1	1	1	2	1	2	1	0	0	1	1	2	1	2	1	0	1	1	0	0	1	1	1	0	1	0	1	0	0	1	1	1	1	1	1	1	1	2	2	1
WagCmDlf_12027	1	1	2	0	2	1	0	1	2	1	1	1	2	1	2	1	0	0	1	1	2	1	2	1	0	1	1	0	0	1	1	1	0	1	0	1	0	0	1	1	1	1	1	1	1	1	2	2	1
WagCmDlf_27362	1	1	2	0	2	1	0	1	2	1	1	1	2	1	2	1	0	0	1	1	2	1	2	1	0	1	1	0	0	1	1	1	0	1	0	1	0	0	1	1	1	1	1	1	1	1	2	2	1
WagCmDlf_03607	1	1	2	0	2	1	0	1	2	1	1	1	2	1	2	1	0	0	1	1	2	1	2	1	0	1	1	0	0	1	1	1	0	1	0	1	0	0	1	1	1	1	1	1	1	1	2	2	1
WagCmDlf_21847	1	1	NA	0	2	1	0	1	2	1	1	1	2	1	2	1	0	0	1	1	2	1	2	1	0	1	1	0	0	1	1	1	0	1	0	1	0	0	1	1	1	1	1	1	1	1	2	2	1
WagCmDlf_04495	1	1	NA	0	2	1	0	1	2	1	1	1	2	1	2	1	0	0	1	1	2	1	2	1	0	1	1	0	0	1	1	1	0	1	0	1	0	0	1	1	1	1	1	1	1	1	2	NA	1
WagCmDlf_13121	1	1	3	0	2	1	0	1	2	1	1	1	2	1	NA	1	0	0	1	1	2	1	2	1	0	1	1	0	0	1	1	1	0	1	0	1	0	0	1	1	1	1	1	1	1	1	2	2	1
WagCmDlf_24086	1	1	1	1	1	2	2	1	0	1	0	2	0	2	0	0	2	1	2	1	1	1	2	1	0	1	1	1	2	2	0	0	2	0	0	2	2	0	2	1	0	1	1	2	1	1	1	1	2
WagCmDlf_26460	1	1	3	0	2	1	0	1	2	1	1	1	2	1	2	1	0	0	1	1	2	1	2	1	0	1	1	0	0	1	1	1	0	1	0	1	0	0	1	1	1	1	1	1	1	1	2	2	1
WagCmDlf_17040	1	1	NA	0	2	1	0	1	NA	1	1	1	2	1	NA	1	0	0	1	1	2	1	2	1	0	1	1	0	0	1	1	1	0	1	0	1	0	0	1	1	1	1	1	1	1	1	2	2	1
WagCmDlf_11233	1	1	NA	0	2	1	0	NA	2	1	1	1	2	1	NA	1	0	0	1	1	2	1	2	1	0	1	1	0	0	1	1	1	0	1	0	1	0	0	1	1	1	1	1	1	1	1	NA	NA	1
WagCmDlf_25844	1	1	NA	0	2	1	0	1	2	1	1	1	2	1	2	1	0	0	1	1	2	1	2	1	0	1	1	0	0	1	1	1	0	1	0	1	0	0	1	1	1	1	1	1	1	1	2	2	1
WagCmDlf_24114	1	1	2	0	2	1	0	1	2	1	1	1	2	1	2	1	0	0	1	1	2	1	2	1	0	1	1	0	0	1	1	1	0	1	0	1	0	0	1	1	1	1	1	1	1	1	2	2	1
WagCmDlf_07634	1	1	2	0	2	1	0	1	2	1	1	1	2	1	NA	1	0	0	1	1	2	1	2	1	0	1	1	0	0	1	1	1	0	1	0	1	0	0	1	1	1	1	1	1	1	1	2	2	1
WagCmDlf_21487	1	1	NA	0	2	1	0	1	2	1	1	1	2	1	NA	1	0	0	1	1	2	1	2	1	0	1	1	0	0	1	1	1	0	1	0	1	0	0	1	1	1	1	1	1	1	1	2	2	1
WagCmDlf_26396	1	1	NA	0	2	1	0	1	2	1	1	1	2	1	2	1	0	0	1	1	2	1	2	1	0	1	1	0	0	1	1	1	0	1	0	1	0	0	1	1	1	1	1	1	1	1	2	2	1
WagCmDlf_02188	1	1	1	0	0	1	2	0	1	1	NA	2	1	1	1	1	1	1	1	2	1	1	0	0	2	1	1	0	0	0	1	2	2	1	1	1	2	2	1	1	0	2	2	1	1	2	1	1	0
WagCmDlf_07731	1	1	2	0	2	1	0	1	2	1	1	1	2	1	3	1	0	0	1	1	2	1	2	1	0	1	1	0	0	1	1	1	0	1	0	1	0	0	1	1	1	1	1	1	1	1	2	2	1
WagCmDlf_16944	0	2	0	2	1	0	0	2	1	0	1	0	0	1	1	1	1	2	1	1	0	2	0	2	1	1	1	2	2	0	1	1	1	2	1	1	1	1	0	0	2	1	0	1	1	0	1	1	1
WagCmDlf_27969	1	1	1	1	1	2	2	1	0	1	0	2	0	2	0	0	2	1	2	1	1	1	2	1	0	1	1	1	2	2	0	0	2	0	0	2	2	0	2	1	0	1	1	2	1	1	1	1	2
WagCmDlf_18007	1	1	1	1	1	2	2	1	0	1	0	2	0	2	0	0	2	1	2	1	1	1	2	1	0	1	1	1	2	2	0	0	2	0	0	2	2	0	2	1	0	1	1	2	1	1	1	1	2
WagCmDlf_10564	0	1	0	NA	1	1	1	1	0	0	0	1	0	1	0	0	1	NA	1	0	0	1	1	1	0	1	0	0	1	1	0	0	1	0	0	1	1	0	1	1	0	0	1	1	0	1	1	0	1
WagCmDlf_07496	0	2	0	2	1	0	0	2	1	0	1	0	0	1	1	1	1	2	1	1	0	2	0	2	1	1	1	2	2	0	1	1	1	2	1	1	1	1	0	0	2	1	0	1	1	0	1	1	1
WagCmDlf_11403	1	1	1	1	1	2	2	1	0	1	0	2	0	2	0	0	2	1	2	1	1	1	2	1	0	1	1	1	2	2	0	0	2	0	0	2	2	0	2	1	0	1	1	2	1	1	1	1	2
WagCmDlf_08875	0	1	1	1	0	0	1	0	1	1	1	0	1	0	0	1	1	1	0	0	1	0	1	0	1	0	1	1	0	1	1	1	0	0	1	0	0	1	0	1	1	1	1	0	0	0	0	0	0
WagCmDlf_28133	1	1	0	0	2	1	1	1	0	0	0	2	1	1	0	1	2	0	1	0	0	1	2	1	1	2	0	1	1	1	1	1	1	1	1	1	1	1	2	2	0	0	1	1	1	1	2	0	1
WagCmDlf_26162	1	1	0	1	2	2	1	2	0	1	0	1	0	1	0	1	1	1	2	1	1	1	1	2	1	1	1	1	2	2	0	0	1	0	1	1	2	0	2	1	1	0	1	1	0	2	1	1	2
WagCmDlf_00848	1	1	0	1	2	2	1	2	0	1	0	1	0	1	0	1	1	1	2	1	1	1	1	2	1	1	1	1	2	2	0	0	1	0	1	1	2	0	2	1	1	0	1	1	0	2	1	1	2
WagCmDlf_14307	0	1	0	0	1	1	1	1	0	0	0	1	0	1	0	0	1	0	1	0	0	1	1	1	0	1	0	0	1	1	0	0	1	0	0	1	1	0	NA	1	0	0	1	1	0	1	1	NA	1
WagCmDlf_06701	1	0	0	1	1	1	0	NA	0	1	0	0	0	0	0	1	0	1	1	1	1	0	0	1	1	0	1	1	1	1	0	NA	0	0	1	0	1	0	1	0	1	0	0	0	0	1	NA	1	1
WagCmDlf_15725	0	1	0	1	1	0	0	NA	1	0	0	0	0	0	1	0	1	1	1	1	0	1	0	1	0	1	0	1	1	0	0	0	0	1	0	0	1	0	0	0	1	0	0	1	1	0	0	1	1
WagCmDlf_24595	1	1	2	0	NA	1	0	1	2	1	1	1	2	1	2	1	0	0	1	1	NA	1	2	1	0	1	1	0	0	1	1	1	0	1	0	1	0	0	1	1	1	1	1	1	1	1	2	2	1
WagCmDlf_21223	0	1	0	0	1	1	1	1	0	0	0	1	0	1	NA	0	1	0	1	0	0	1	1	1	NA	1	0	0	1	1	0	0	1	0	0	1	1	0	1	1	NA	0	1	1	0	1	1	0	1
WagCmDlf_14858	0	1	0	0	NA	1	1	1	0	0	0	1	0	1	0	0	1	0	1	0	0	1	1	1	0	1	0	0	1	1	0	0	1	0	0	1	1	0	1	1	0	0	1	1	0	1	1	0	1
WagCmDlf_08700	0	1	0	0	1	1	1	1	0	0	0	1	0	1	0	0	1	0	1	0	0	1	1	1	0	1	0	0	1	1	0	0	1	0	0	1	1	0	1	1	0	0	1	1	0	1	1	0	1
WagCmDlf_27539	0	1	0	0	1	1	1	1	0	0	0	1	0	1	0	0	1	0	1	0	0	1	1	1	0	1	0	0	1	1	0	0	1	0	0	1	1	0	1	1	0	0	1	1	0	1	1	0	1
WagCmDlf_09436	0	1	0	0	1	1	1	1	0	0	0	1	0	1	0	0	1	0	1	0	0	1	1	1	0	1	0	0	1	1	0	0	1	0	0	1	1	0	1	1	0	0	1	1	0	1	1	0	1
WagCmDlf_11727	0	1	0	0	1	1	1	1	0	0	0	1	0	1	0	0	1	0	1	0	0	1	1	1	0	1	0	0	1	1	0	0	1	0	0	1	1	0	1	1	0	0	1	1	0	1	1	0	1
WagCmDlf_23496	0	1	0	0	1	1	1	1	0	0	0	1	0	1	0	0	1	0	1	0	0	1	1	1	0	1	0	0	1	1	0	0	1	0	0	1	1	0	1	1	0	0	1	1	0	1	1	0	1
WagCmDlf_28323	0	1	0	0	1	1	1	1	0	0	0	1	0	1	0	0	1	0	1	0	0	1	1	1	0	1	0	0	1	1	0	0	1	0	0	1	1	0	1	1	0	0	1	1	0	1	1	0	1
WagCmDlf_20192	0	1	0	0	1	1	1	1	0	0	0	1	0	1	0	0	1	0	1	0	0	1	1	1	0	1	0	0	1	1	0	0	1	0	0	1	1	0	1	1	0	0	1	1	0	1	1	0	1
WagCmDlf_24912	0	1	0	0	1	1	1	1	0	0	0	1	0	1	0	0	1	0	1	0	0	1	1	1	0	1	0	0	1	1	0	0	1	0	0	1	1	0	1	1	0	0	1	1	0	1	1	0	1
WagCmDlf_13356	1	0	0	1	1	1	0	1	0	1	0	0	0	0	0	1	0	1	NA	1	1	0	0	NA	1	0	1	1	1	1	0	0	0	0	1	0	1	0	1	0	1	0	0	NA	0	1	0	1	1
WagCmDlf_19830	0	1	0	0	1	1	1	1	0	0	0	1	0	1	0	0	1	0	1	0	0	1	1	1	0	1	0	0	1	1	0	0	1	0	0	1	1	0	1	1	0	0	1	1	0	1	1	0	1
WagCmDlf_12370	1	1	0	2	2	1	0	2	1	1	0	0	0	0	1	1	1	2	2	2	1	1	0	2	1	1	1	2	2	1	0	0	0	1	1	0	2	0	1	0	2	0	0	1	1	1	0	2	2
WagCmDlf_03737	2	0	1	2	1	2	1	1	0	2	0	1	0	1	0	1	1	2	2	2	2	0	1	1	1	0	2	2	2	2	0	0	1	0	1	1	2	0	2	0	1	1	1	1	1	1	0	2	2
WagCmDlf_19389	2	0	1	2	1	2	1	1	0	2	0	1	0	1	0	1	1	2	2	2	2	0	1	1	1	0	2	2	2	2	0	0	1	0	1	1	2	0	2	0	1	1	1	1	1	1	0	2	2
WagCmDlf_17639	2	0	1	2	1	2	1	1	0	2	0	1	0	1	0	1	1	2	2	2	2	0	1	1	1	0	2	2	2	2	0	0	1	0	1	1	2	0	2	0	1	1	1	1	1	1	0	2	2
WagCmDlf_06361	2	0	1	2	1	2	1	1	0	2	0	1	0	1	0	1	1	2	2	2	2	0	1	1	1	0	2	2	2	2	0	0	1	0	1	1	2	0	2	0	1	1	1	1	1	1	0	2	2
WagCmDlf_14097	2	0	1	2	1	2	1	1	0	2	0	1	0	1	0	1	1	2	2	2	2	0	1	1	1	0	2	2	2	2	0	0	1	0	1	1	2	0	2	0	1	1	1	1	1	1	0	2	2
WagCmDlf_17852	2	0	1	2	1	2	1	1	0	2	0	1	0	1	0	1	1	2	2	2	2	0	1	1	1	0	2	2	2	2	0	0	1	0	1	1	2	0	2	0	1	1	1	1	1	1	0	2	2
WagCmDlf_01434	2	0	1	2	1	2	1	1	0	2	0	1	0	1	0	1	1	2	2	2	2	0	1	1	1	0	2	2	2	2	0	0	1	0	1	1	2	0	2	0	1	1	1	1	1	1	0	2	2
WagCmDlf_16057	2	0	1	2	1	2	1	1	0	2	0	1	0	1	0	1	1	2	2	2	2	0	1	1	1	0	2	2	2	2	0	0	1	0	1	1	2	0	2	0	1	1	1	1	1	1	0	NA	2
WagCmDlf_26837	2	0	1	2	1	2	1	1	0	2	0	1	0	1	0	1	1	2	2	2	2	0	1	1	1	0	2	2	2	2	0	0	1	0	1	1	2	0	2	0	1	1	1	1	1	1	0	NA	2
WagCmDlf_16760	2	0	1	2	1	2	1	1	0	2	0	1	0	1	0	1	1	2	2	2	NA	0	1	1	NA	0	2	2	2	NA	0	0	1	0	1	1	2	0	2	0	1	1	1	1	1	1	0	2	2
WagCmDlf_07062	0	1	1	1	0	0	1	0	1	1	1	0	1	0	0	1	1	1	0	0	1	0	1	0	1	0	1	1	0	1	1	1	0	0	1	0	0	1	0	1	1	1	1	0	0	0	0	0	0
WagCmDlf_12888	0	1	1	1	0	0	1	0	1	1	1	0	1	0	0	1	1	1	0	0	1	0	1	0	1	0	1	1	0	1	1	1	0	0	1	0	0	1	0	1	1	1	1	0	0	0	0	0	0
WagCmDlf_25948	0	1	1	1	0	0	1	0	1	1	1	0	1	0	0	1	1	1	0	0	1	0	1	0	1	0	1	1	0	1	1	1	0	0	1	0	0	1	0	1	1	1	1	0	0	0	0	0	0
WagCmDlf_18576	0	1	1	1	0	0	1	0	1	1	1	0	1	0	0	1	1	1	0	0	1	0	1	0	1	0	1	1	0	1	1	1	0	0	NA	0	0	1	0	1	1	1	1	0	0	0	0	0	0
WagCmDlf_26981	0	1	1	1	0	0	1	0	1	1	1	0	1	0	0	1	1	1	0	0	1	0	1	0	1	0	1	1	0	NA	1	1	0	0	1	0	0	1	0	1	1	1	1	0	0	0	0	0	0
WagCmDlf_28097	0	1	1	1	0	0	1	0	1	1	1	0	1	0	0	1	1	1	0	0	1	0	1	0	1	0	1	1	0	1	1	1	0	0	1	0	0	1	0	1	1	1	1	0	0	0	0	0	0
WagCmDlf_10776	1	1	1	1	1	2	NA	1	0	1	0	2	0	2	0	0	2	1	2	1	1	1	2	1	0	1	1	1	2	1	0	0	2	0	0	2	2	0	2	1	0	1	1	2	1	1	1	1	2
WagCmDlf_02587	1	1	0	1	1	0	1	1	2	0	1	1	0	0	2	1	2	2	2	2	0	2	0	1	1	2	1	1	1	0	1	1	1	2	0	1	2	1	0	1	1	1	1	2	1	1	0	1	1
WagCmDlf_09423	0	1	NA	1	0	0	1	0	1	1	1	0	1	0	0	1	1	1	0	0	1	0	1	0	1	0	1	1	0	1	1	1	0	0	1	0	0	1	0	1	1	1	1	0	0	0	0	0	0
WagCmDlf_10392	1	1	0	2	2	1	0	2	1	1	0	0	0	0	1	1	1	2	2	2	1	1	0	2	1	1	1	2	2	1	0	0	0	1	1	0	2	0	1	0	2	0	0	1	1	1	0	2	2
WagCmDlf_03201	0	1	0	1	1	0	0	1	1	0	0	0	0	0	1	0	1	1	1	1	0	1	0	1	0	1	0	1	1	0	0	0	0	1	0	0	1	0	0	0	1	0	0	1	1	0	0	1	1
WagCmDlf_19639	0	1	0	1	1	0	0	1	1	0	0	0	0	0	1	0	1	1	1	1	0	1	0	1	0	1	0	1	1	0	0	0	0	1	0	0	1	0	0	0	1	0	0	1	1	0	0	1	1
WagCmDlf_23495	1	0	0	1	0	1	1	1	1	1	1	0	1	1	1	0	0	0	0	0	0	1	0	1	0	1	0	0	1	1	1	0	1	1	1	0	0	1	0	1	1	1	0	1	1	1	1	1	1
WagCmDlf_08485	0	1	0	1	1	0	0	1	1	0	0	0	0	0	1	0	1	1	1	1	0	1	0	1	0	1	0	1	1	0	0	0	0	1	0	0	1	0	0	0	1	0	0	1	1	0	0	1	1
WagCmDlf_06379	1	1	1	1	1	2	2	1	0	1	0	2	0	2	0	0	2	1	2	1	1	1	2	1	0	1	1	1	2	NA	0	0	2	0	0	2	2	0	2	1	0	1	1	2	1	1	1	1	2
WagCmDlf_02162	1	1	1	1	1	2	2	1	0	1	0	2	0	2	0	0	2	1	2	1	1	1	2	1	0	1	1	1	2	1	0	0	2	0	0	2	2	0	2	1	0	1	1	2	1	1	1	1	2
WagCmDlf_07387	1	1	1	1	1	2	2	1	0	1	0	2	0	2	0	0	2	1	2	1	1	1	2	1	0	1	1	1	2	1	0	0	2	0	0	2	2	0	2	1	0	1	1	2	1	1	1	1	2
WagCmDlf_21822	1	1	1	1	1	2	2	1	0	1	0	2	0	2	0	0	2	1	2	1	1	1	2	1	0	1	1	1	2	1	0	0	2	0	0	2	2	0	2	1	0	1	1	2	1	1	1	1	2
WagCmDlf_09118	1	1	1	1	1	2	2	1	0	1	0	2	0	2	0	0	2	1	2	1	1	1	2	1	0	1	1	1	2	1	0	0	2	0	0	2	2	0	2	1	0	1	1	2	1	1	1	1	2
WagCmDlf_03767	1	1	1	1	1	2	2	1	0	1	0	2	0	2	0	0	2	1	2	1	1	1	2	1	0	1	1	1	2	1	0	0	2	0	0	2	2	0	2	1	0	1	1	2	1	1	1	1	2
WagCmDlf_16745	0	1	1	1	0	0	1	0	1	1	1	0	1	0	0	1	1	1	0	0	1	0	1	0	1	0	1	1	0	1	1	1	0	0	1	0	0	1	0	1	1	1	1	0	0	0	0	0	0
WagCmDlf_23426	1	1	1	1	1	2	2	1	0	1	0	2	0	2	0	0	2	1	2	1	1	1	2	1	0	1	1	1	2	1	0	0	2	0	0	2	2	0	2	1	0	1	1	2	1	1	1	1	2
WagCmDlf_23328	1	0	0	1	1	1	0	1	0	1	0	0	0	0	0	1	0	1	1	1	1	0	0	1	1	0	1	1	1	1	0	0	0	0	1	0	1	0	1	0	1	0	0	0	0	1	0	1	1
WagCmDlf_05236	1	0	0	1	1	1	0	1	0	1	0	0	0	0	0	1	0	1	1	1	1	0	0	1	1	0	1	1	1	1	0	0	0	0	1	0	1	0	1	0	1	0	0	0	0	1	0	1	1
WagCmDlf_06099	1	0	0	1	1	1	0	1	0	1	0	0	0	0	0	1	0	1	1	1	1	0	0	1	1	0	1	1	1	1	0	0	0	0	1	0	1	0	1	0	1	0	0	0	0	1	0	1	1
WagCmDlf_17338	1	0	0	1	1	1	0	1	0	1	0	0	0	0	0	1	0	1	1	1	1	0	0	1	1	0	1	1	1	1	0	0	0	0	1	0	1	0	1	0	1	0	0	0	0	1	0	1	1
WagCmDlf_18250	0	1	0	1	1	0	0	1	1	0	0	0	0	0	NA	0	1	1	1	1	0	1	0	1	0	1	0	1	NA	0	0	0	0	1	0	0	1	0	0	0	NA	0	0	1	1	0	0	1	1
WagCmDlf_25228	0	1	0	1	1	0	0	1	1	0	0	0	0	0	NA	0	1	1	1	1	0	1	0	1	0	1	0	1	1	0	0	0	0	1	0	0	1	0	0	0	1	0	0	1	1	0	0	1	1
WagCmDlf_02902	0	1	0	1	1	0	0	1	1	0	0	0	0	0	1	0	1	1	1	1	0	1	0	1	0	1	0	1	1	0	0	0	0	1	0	0	1	0	0	0	1	0	0	1	1	0	0	1	1
WagCmDlf_05953	0	1	0	1	1	0	0	1	1	0	0	0	0	0	1	0	1	1	1	1	0	1	0	1	0	1	0	1	1	0	0	0	0	1	0	0	1	0	0	0	1	0	0	1	1	0	0	1	1
WagCmDlf_11492	0	1	0	1	1	0	0	1	1	0	0	0	0	0	1	0	1	1	1	1	0	1	0	1	0	1	0	1	1	0	0	0	0	1	0	0	1	0	0	0	1	0	0	1	1	0	0	1	1
WagCmDlf_24655	0	1	0	1	1	0	0	1	1	0	0	0	0	0	1	0	1	1	1	1	0	1	0	1	0	1	0	1	1	0	0	0	0	1	0	0	1	0	0	0	1	0	0	1	1	0	0	1	1
WagCmDlf_20093	1	0	0	1	1	1	0	1	0	1	0	0	0	0	0	1	0	1	1	1	1	0	0	1	1	0	1	1	1	1	0	0	0	0	1	0	1	0	1	0	1	0	0	0	0	1	0	1	1
WagCmDlf_11633	1	0	0	1	0	1	1	1	1	1	1	0	1	1	1	0	0	0	0	0	0	1	0	1	0	1	0	0	1	1	1	0	1	1	NA	0	0	1	0	1	1	1	0	1	1	1	1	1	NA
WagCmDlf_14638	0	1	0	0	1	1	1	1	0	0	0	1	0	1	0	0	1	0	1	0	0	1	1	1	0	1	0	0	1	1	0	0	1	0	0	1	1	0	1	1	0	0	1	1	0	1	1	0	1
WagCmDlf_17952	0	1	0	0	1	1	1	1	0	0	0	1	0	1	0	0	1	0	1	0	0	1	1	1	0	1	0	0	1	1	0	0	1	0	0	1	1	0	1	1	0	0	1	1	0	1	1	0	1
WagCmDlf_19854	0	1	0	0	1	1	1	1	0	0	0	1	0	1	0	0	1	0	1	0	0	1	1	1	0	1	0	0	1	1	0	0	1	0	0	1	1	0	1	1	0	0	1	1	0	1	1	0	1
WagCmDlf_01375	0	1	0	0	1	1	1	1	0	0	0	1	0	1	0	0	1	0	1	0	0	1	1	1	0	1	0	0	1	1	0	0	1	0	0	1	1	0	1	1	0	0	1	1	0	1	1	0	1
WagCmDlf_07408	1	0	0	1	1	1	0	1	0	1	0	0	0	0	0	1	0	1	1	1	1	0	0	1	1	0	1	1	1	1	0	0	0	0	NA	0	1	0	1	0	1	0	0	0	0	1	0	1	1
WagCmDlf_25908	1	0	0	1	1	1	0	1	0	1	0	0	0	0	0	1	0	1	1	1	1	0	0	1	1	0	1	1	1	1	0	0	0	0	NA	0	1	0	1	0	1	0	0	0	0	1	0	1	1
WagCmDlf_01620	0	1	0	0	1	1	1	1	0	0	0	1	0	1	0	0	1	0	1	0	0	1	1	1	0	1	0	0	1	1	0	0	1	0	0	1	1	0	1	1	0	0	1	1	0	1	1	0	1
WagCmDlf_04630	0	1	0	0	1	1	1	1	0	0	0	1	0	1	0	0	1	0	1	0	0	1	1	1	0	1	0	0	1	1	0	0	1	0	0	1	1	0	1	1	0	0	1	1	0	1	1	0	1
WagCmDlf_04200	2	0	1	2	1	2	1	1	0	2	0	1	0	1	0	1	1	2	2	2	2	0	1	1	1	0	2	2	2	2	0	0	1	0	1	1	2	0	2	0	1	1	1	1	1	1	0	2	2
WagCmDlf_10708	0	1	0	0	1	1	1	1	0	0	0	1	0	1	0	NA	1	0	1	0	0	1	1	1	0	1	0	0	1	1	0	0	1	0	0	2	1	0	1	1	0	0	1	1	0	1	1	0	1
WagCmDlf_27705	1	0	0	1	1	1	0	1	0	1	0	0	0	0	0	1	0	1	1	1	1	0	0	1	1	0	1	1	1	1	0	0	0	0	1	0	1	0	1	0	1	0	0	0	0	1	0	1	1
WagCmDlf_01910	1	0	0	NA	0	1	1	1	1	1	1	0	1	1	1	0	0	0	0	0	0	1	0	1	0	1	0	0	1	1	1	0	1	1	1	0	0	1	0	1	1	1	0	1	1	1	1	1	1
WagCmDlf_01518	0	1	0	0	1	1	1	1	0	0	0	1	0	1	0	0	1	0	1	0	0	1	1	1	0	NA	0	0	1	1	0	0	1	0	0	1	1	0	1	1	0	0	1	1	0	1	1	0	1
WagCmDlf_00153	0	1	0	1	1	0	0	1	1	0	0	0	0	0	NA	0	1	1	1	1	0	1	0	1	NA	1	0	1	1	0	0	0	0	1	0	0	1	0	0	0	1	0	NA	1	1	0	0	1	1
WagCmDlf_12696	1	1	2	0	2	1	0	1	2	1	1	1	2	1	3	1	0	0	1	1	2	1	2	1	0	1	1	0	0	1	1	1	0	1	0	1	0	0	1	1	1	1	NA	1	1	1	1	2	1
WagCmDlf_07532	1	0	0	1	1	1	0	1	0	1	0	0	0	0	0	1	0	1	1	1	1	0	0	1	1	0	1	1	1	1	0	0	0	0	1	0	1	0	NA	0	1	0	0	0	0	1	0	1	1
WagCmDlf_10265	0	1	1	1	0	0	1	0	1	1	1	0	1	0	0	1	1	1	0	0	1	0	1	0	1	0	1	1	0	1	1	1	0	0	1	0	0	1	0	1	1	1	1	0	0	0	0	0	0
WagCmDlf_02900	1	1	0	0	2	1	1	1	0	0	0	2	1	1	0	1	2	0	1	0	0	1	2	1	1	2	0	1	1	1	1	1	1	1	1	1	1	1	2	2	0	0	1	1	1	1	2	0	1
WagCmDlf_22932	1	1	0	0	2	1	1	1	0	0	0	2	1	1	0	1	2	0	1	0	0	1	2	1	1	2	0	1	1	1	1	1	1	1	1	1	1	1	2	2	0	0	1	1	1	1	2	0	1
WagCmDlf_24059	1	0	0	1	0	1	1	1	1	1	1	0	1	1	NA	0	0	0	0	0	0	1	0	1	0	1	0	0	1	1	1	0	1	1	1	0	0	1	0	1	1	1	0	1	1	1	1	1	1
WagCmDlf_26158	0	1	0	0	1	1	1	1	0	0	0	1	0	NA	0	0	1	0	1	0	0	1	1	1	0	1	0	0	1	1	0	0	NA	0	0	1	1	0	1	1	0	0	1	1	0	2	NA	0	1
WagCmDlf_01464	0	1	1	1	0	0	1	0	1	1	1	0	1	0	0	1	1	1	0	0	1	0	1	0	1	0	1	1	0	NA	1	NA	0	0	1	0	0	1	0	1	1	1	1	0	0	0	0	0	0
WagCmDlf_17900	1	0	0	1	0	1	1	1	1	1	1	0	1	1	1	0	0	0	0	0	0	1	0	1	0	1	0	0	1	1	1	0	1	1	1	0	0	1	0	1	1	1	0	1	1	1	1	1	1
WagCmDlf_16522	1	0	0	1	0	1	1	1	1	1	1	0	1	1	1	0	0	0	0	0	0	1	0	1	0	1	0	0	1	1	1	0	1	1	1	0	0	1	0	1	1	1	0	1	1	1	1	1	1
WagCmDlf_23417	1	0	0	1	0	1	1	1	1	1	1	0	1	1	1	0	0	0	0	0	0	1	0	1	0	1	0	0	1	1	1	0	1	1	1	0	0	1	0	1	1	1	0	1	1	1	1	1	1
WagCmDlf_03350	1	0	0	1	0	1	1	1	1	1	1	0	1	1	1	0	0	0	0	0	0	1	0	1	0	1	0	0	1	1	1	0	1	1	1	0	0	1	0	1	1	1	0	1	1	1	1	1	1
WagCmDlf_03406	1	0	0	1	0	1	1	1	1	1	1	0	1	1	1	0	0	0	0	0	0	1	0	1	0	1	0	0	1	1	1	0	1	1	1	0	0	1	0	1	1	1	0	1	1	1	1	1	1
WagCmDlf_19740	1	0	0	1	0	1	1	1	1	1	1	0	1	1	1	0	0	0	0	0	0	1	0	1	0	1	0	0	1	1	1	0	1	1	1	0	0	1	0	1	1	1	0	1	1	1	1	1	1
WagCmDlf_17445	1	0	0	1	0	1	1	1	1	1	1	0	1	1	1	0	0	0	0	0	0	1	0	1	0	1	0	0	1	1	1	0	1	1	1	0	0	1	0	1	1	1	0	1	1	1	1	1	1
WagCmDlf_20846	1	0	0	1	0	1	1	1	1	1	1	0	1	1	1	0	0	0	0	0	0	1	0	1	0	1	0	0	1	1	1	0	1	1	1	0	0	1	0	1	1	1	0	1	1	1	1	1	1
WagCmDlf_27003	1	0	0	1	0	1	1	1	1	1	1	0	1	1	1	0	0	0	0	0	0	1	0	1	0	1	0	0	1	NA	1	0	1	1	1	0	0	1	0	1	1	1	0	1	1	1	1	1	1
WagCmDlf_01972	1	0	0	1	0	1	1	1	1	1	1	0	1	1	1	0	0	0	0	0	0	1	0	1	0	1	0	0	NA	1	1	0	1	1	1	0	0	1	0	1	1	1	0	1	1	NA	1	NA	1
WagCmDlf_20403	1	0	0	1	1	1	0	1	0	1	0	0	0	0	0	1	0	1	1	1	1	0	0	1	1	0	1	1	NA	1	0	0	0	0	1	0	1	0	1	0	1	0	0	0	0	1	0	1	1
WagCmDlf_15792	1	1	0	2	2	1	0	2	1	1	0	0	0	0	NA	1	1	2	NA	2	1	1	0	2	1	1	0	2	2	1	0	0	0	1	0	0	2	0	1	0	2	0	0	1	1	1	0	2	2
WagCmDlf_23332	0	1	0	0	1	1	1	1	0	0	0	1	0	1	0	0	1	0	1	0	0	1	1	1	0	1	0	0	1	1	0	0	1	0	0	1	1	0	1	1	0	0	1	1	0	1	1	0	1
WagCmDlf_05183	0	1	0	0	1	1	1	1	0	0	0	1	0	1	0	0	1	0	1	0	0	1	1	1	0	1	0	0	1	1	0	0	1	0	0	1	1	0	1	1	0	0	1	1	0	NA	1	0	1
WagCmDlf_16532	1	1	0	2	2	1	0	2	1	1	0	0	0	0	1	1	1	2	2	2	1	1	0	2	1	1	0	2	2	1	0	0	0	1	0	0	2	0	1	0	2	0	0	1	1	1	0	2	2
WagCmDlf_21967	0	1	1	1	0	0	1	0	1	1	1	0	1	0	0	1	1	1	0	0	1	0	1	0	1	0	1	1	0	1	1	1	0	0	1	0	0	1	0	1	1	1	1	0	0	0	0	0	0
WagCmDlf_07735	0	1	1	1	0	0	1	0	1	1	1	0	1	0	0	1	1	1	0	0	1	0	1	0	1	0	1	1	0	1	1	1	0	0	1	0	0	1	0	1	1	1	1	0	0	0	0	0	0
WagCmDlf_27425	0	1	1	1	0	0	1	0	1	1	1	0	1	0	0	1	1	1	0	0	1	0	1	0	1	0	1	1	0	1	1	1	0	0	1	0	0	1	0	1	1	1	1	0	0	0	0	0	0
WagCmDlf_02015	0	1	1	1	0	0	1	0	1	1	1	0	1	0	0	1	1	1	0	0	1	0	1	0	1	0	1	1	0	1	1	1	0	0	1	0	0	1	0	1	1	1	1	0	0	0	0	0	0
WagCmDlf_04687	1	1	1	0	1	1	1	0	0	1	1	2	2	1	0	1	1	0	0	1	1	0	1	0	2	1	0	1	0	0	1	2	1	1	2	1	1	2	2	1	0	1	1	0	2	1	2	1	0
WagCmDlf_09366	1	0	0	0	0	0	1	0	1	0	1	1	0	0	1	1	1	1	1	1	0	1	0	0	1	1	1	0	0	0	1	1	1	1	0	1	1	1	0	1	0	1	1	1	0	1	0	0	NA
WagCmDlf_18665	1	0	0	0	0	0	1	0	1	0	1	1	0	0	1	1	1	1	1	1	0	1	0	0	1	1	1	0	0	0	1	1	1	1	0	1	1	1	0	1	0	1	1	1	0	1	0	0	0
WagCmDlf_28127	1	0	0	0	0	0	1	0	1	0	1	1	0	0	1	1	1	1	1	1	0	1	0	0	1	1	1	0	0	0	1	1	1	1	0	1	1	1	0	1	0	1	1	1	0	1	0	0	0
WagCmDlf_04005	1	2	1	1	1	1	1	1	0	1	2	2	2	2	0	2	1	1	0	1	1	1	1	1	3	1	NA	2	1	0	2	3	2	2	3	2	1	3	2	1	1	2	1	0	2	1	3	1	0
WagCmDlf_10608	2	1	2	1	3	2	0	2	2	2	1	1	2	1	2	2	0	1	2	2	3	1	NA	2	1	1	2	1	1	2	1	1	0	1	1	1	1	0	2	1	2	1	2	1	1	2	1	NA	2
WagCmDlf_09624	2	1	NA	1	3	2	0	2	2	2	1	1	2	1	2	2	0	1	2	2	3	1	2	2	1	1	2	1	1	2	1	1	0	1	1	1	1	0	2	1	2	1	2	1	1	2	1	2	2
WagCmDlf_08958	0	1	0	0	1	NA	1	1	0	0	0	1	0	1	0	0	1	0	1	0	0	NA	1	1	0	1	0	0	1	1	0	0	1	0	0	1	1	0	1	1	0	0	1	1	0	1	1	0	1
WagCmDlf_02253	0	1	0	1	0	0	0	1	0	0	1	0	0	1	0	1	0	1	0	0	0	1	0	1	1	0	1	1	1	0	1	1	1	1	1	1	0	1	0	0	1	1	0	0	0	0	1	0	0
WagCmDlf_20304	1	0	0	1	0	1	1	1	1	1	1	0	1	1	NA	0	0	0	0	0	0	1	0	1	0	1	0	0	1	1	1	0	1	1	1	0	0	1	0	1	1	1	0	1	1	1	1	1	1
WagCmDlf_26023	0	1	NA	1	0	0	1	0	1	1	1	0	1	0	0	1	1	1	0	0	1	0	1	0	1	0	1	1	0	1	1	1	0	0	1	0	0	1	0	1	1	1	1	0	0	0	0	0	0
WagCmDlf_05600	1	2	2	2	1	2	3	1	1	2	1	2	1	2	0	1	3	2	2	1	2	1	3	1	NA	1	2	2	2	2	1	1	2	0	1	2	2	1	2	2	1	1	2	2	1	1	1	1	2
WagCmDlf_13243	1	0	0	1	0	1	1	1	1	1	1	0	1	1	1	0	0	0	0	0	0	1	0	1	0	1	0	0	1	1	1	0	1	1	1	0	0	1	0	1	1	1	0	1	1	1	1	1	1
WagCmDlf_17766	1	0	0	1	0	1	1	1	1	1	1	0	1	1	1	0	0	0	0	0	0	1	0	1	0	1	0	0	1	1	1	0	1	1	1	0	0	1	0	1	1	1	0	1	1	1	1	1	1
WagCmDlf_21305	1	0	0	1	0	1	1	1	1	1	1	0	1	1	1	0	0	0	0	0	0	1	0	1	0	1	0	0	1	1	1	0	1	1	1	0	0	1	0	1	1	1	0	1	1	1	1	1	1
WagCmDlf_04024	1	0	0	1	0	1	1	1	1	1	1	0	1	1	1	0	0	0	0	0	0	1	0	1	0	1	0	0	1	1	1	NA	1	1	1	0	0	NA	0	1	1	1	0	1	1	1	1	1	1
WagCmDlf_09688	1	0	0	1	0	1	1	1	1	1	1	0	1	1	2	0	0	0	0	0	0	1	0	1	0	1	0	0	1	1	1	0	1	1	1	0	0	1	0	1	1	1	0	1	1	1	1	1	1
WagCmDlf_21156	1	0	0	1	0	1	1	1	1	1	1	0	1	1	1	0	0	0	0	0	0	1	0	1	0	1	0	0	1	1	1	0	1	1	1	0	0	1	0	1	1	1	0	1	1	1	1	1	1
WagCmDlf_19357	1	0	0	1	0	1	1	1	1	1	1	0	1	1	1	0	0	0	0	0	0	1	0	1	0	1	0	0	1	1	1	0	1	1	1	0	0	1	0	1	1	1	0	1	1	1	1	1	1
WagCmDlf_03854	1	0	0	1	0	1	1	1	1	1	1	0	1	1	1	0	0	0	0	0	0	1	0	1	0	1	0	0	1	1	1	0	1	1	1	0	0	1	0	1	1	1	0	1	1	1	1	1	1
WagCmDlf_15852	1	0	0	1	0	1	1	1	1	1	1	0	1	1	1	0	0	0	0	0	0	1	0	1	0	1	0	0	1	1	1	0	1	1	1	0	0	1	0	1	1	1	0	1	1	1	1	1	1
WagCmDlf_18024	1	0	0	1	0	1	1	1	1	1	1	0	1	1	1	0	0	0	0	0	0	1	0	1	0	1	0	0	1	1	1	0	1	1	1	0	0	1	0	1	1	1	0	1	1	1	1	1	1
WagCmDlf_24512	1	0	0	1	0	1	1	1	1	1	1	0	1	1	1	0	0	0	0	0	0	1	0	1	0	1	0	0	1	1	1	0	1	1	1	0	0	1	0	1	1	1	0	1	1	1	1	1	1
WagCmDlf_00138	1	0	0	1	0	1	1	1	1	1	1	0	1	1	1	0	0	0	0	0	0	1	0	1	0	1	0	0	1	1	1	0	1	1	1	0	0	1	0	1	1	1	0	1	1	1	1	1	1
WagCmDlf_15996	1	0	0	1	0	1	1	1	1	1	1	0	1	1	1	0	0	0	0	0	0	1	0	1	0	1	0	0	1	1	1	0	1	1	1	0	0	1	0	1	1	1	0	1	1	1	1	1	1
WagCmDlf_02125	1	0	0	1	0	1	1	1	1	1	1	0	1	1	1	0	0	0	NA	0	0	1	0	1	0	1	0	0	1	1	1	0	1	1	1	0	0	1	0	1	1	1	0	1	1	1	1	1	1
WagCmDlf_21282	1	0	0	1	0	NA	1	1	1	1	1	0	1	1	1	0	0	0	0	0	0	1	0	1	0	1	0	0	1	1	1	0	1	1	1	0	0	1	0	1	1	1	0	1	1	1	NA	1	1
WagCmDlf_21888	0	1	0	0	1	1	1	1	0	0	0	1	0	1	0	0	1	0	1	0	0	1	1	1	0	1	0	0	1	1	0	0	1	0	0	1	1	0	1	1	0	0	1	1	0	1	1	0	1
WagCmDlf_15983	0	1	0	0	1	1	1	1	0	0	0	1	0	1	0	0	1	0	1	0	0	1	1	1	0	1	0	0	1	1	0	0	1	0	0	1	1	0	1	1	0	0	1	1	0	1	1	0	1
WagCmDlf_04446	0	1	0	0	1	1	1	1	0	0	0	1	0	1	0	0	1	0	1	0	0	1	1	1	0	1	0	0	1	1	0	0	1	0	0	1	1	0	1	1	0	0	1	1	0	1	1	0	1
WagCmDlf_21928	0	1	0	0	1	1	1	1	0	0	0	1	0	1	0	0	1	0	1	0	0	1	1	1	0	1	0	0	1	1	0	0	1	0	0	1	1	0	1	1	0	0	1	1	0	1	1	0	1
WagCmDlf_06999	1	0	0	1	0	1	1	1	1	1	1	0	1	1	1	0	0	0	0	0	0	1	0	1	0	1	0	0	1	1	1	0	1	1	1	0	0	1	0	1	1	1	0	1	1	1	1	1	1
WagCmDlf_25905	0	1	0	0	1	1	1	1	0	0	0	1	0	1	0	0	1	0	1	0	0	1	1	1	0	1	0	0	1	1	0	0	1	0	0	1	1	0	1	1	0	0	1	1	0	1	1	0	1
WagCmDlf_05980	1	1	2	0	2	1	0	1	2	1	1	1	2	1	2	1	0	0	1	1	2	1	2	1	0	1	1	0	0	1	1	1	0	1	0	1	0	0	1	1	1	1	2	1	1	1	1	NA	1
WagCmDlf_08525	0	1	0	1	1	0	0	1	1	0	0	0	0	0	1	0	1	1	NA	1	0	1	0	1	0	1	0	1	1	0	0	0	0	1	0	0	1	0	0	0	1	0	0	1	1	0	0	1	1
WagCmDlf_25701	1	0	0	0	0	0	1	0	1	0	1	1	0	0	1	1	1	1	1	1	0	1	0	0	1	1	1	0	0	0	1	1	1	1	0	1	NA	1	0	1	0	1	1	1	0	1	0	0	0
WagCmDlf_14778	1	1	0	2	NA	1	0	2	1	1	0	0	0	0	1	1	1	2	2	2	1	1	0	2	1	1	0	2	2	1	0	0	0	1	0	0	2	0	1	0	2	0	0	1	1	1	0	2	2
WagCmDlf_08725	1	1	1	1	1	2	2	1	0	1	0	2	0	2	0	0	2	1	2	1	1	1	2	1	0	1	1	1	2	1	0	0	2	0	0	2	2	0	2	1	0	1	1	2	1	1	1	1	2
WagCmDlf_12675	2	1	2	2	1	3	3	2	1	2	1	2	1	3	1	0	2	1	2	1	1	2	2	2	0	2	2	1	3	2	1	0	3	1	1	1	2	1	2	2	1	2	1	3	2	2	2	2	3
WagCmDlf_22815	1	1	1	0	1	1	1	0	0	1	1	2	2	1	0	1	1	0	0	1	1	0	1	0	2	1	0	1	0	0	1	2	1	1	2	1	1	2	2	1	0	1	1	0	2	1	2	1	0
WagCmDlf_11875	2	0	NA	1	0	1	2	0	1	1	2	2	0	0	1	1	2	2	2	2	0	1	1	0	1	1	1	1	1	2	1	1	2	1	1	2	2	1	1	1	1	2	1	1	1	1	0	1	1
WagCmDlf_19618	0	1	0	1	1	0	0	1	1	0	0	0	0	0	NA	0	1	1	1	1	0	1	0	1	0	1	0	1	1	0	0	0	0	1	0	0	1	0	0	0	1	0	0	1	1	0	0	1	1
WagCmDlf_26014	1	0	0	1	0	1	1	1	1	1	1	0	1	1	1	0	0	0	0	0	0	1	0	1	0	1	0	0	1	1	1	0	1	1	1	0	0	1	0	1	1	1	0	1	1	1	1	1	1
WagCmDlf_08464	1	0	0	0	0	0	1	0	1	0	1	1	0	0	1	1	1	1	1	1	0	1	0	0	1	1	1	0	0	0	1	1	1	1	0	1	1	1	0	1	0	1	1	1	0	1	0	0	0
WagCmDlf_18928	1	0	0	0	0	0	1	0	1	0	1	1	0	0	1	1	1	1	1	1	0	1	0	0	1	1	1	0	0	0	1	1	1	1	0	1	1	1	0	1	0	1	1	1	0	1	0	0	0
WagCmDlf_00661	1	1	2	0	2	1	0	1	2	1	1	1	2	1	2	1	0	0	1	1	2	1	2	1	0	1	1	0	0	1	1	1	0	1	0	1	0	0	1	1	1	1	NA	1	1	1	1	2	1
WagCmDlf_20185	1	0	0	1	0	1	1	1	1	1	1	0	1	1	1	0	0	0	0	0	0	1	0	1	0	1	0	0	1	1	1	0	1	1	1	0	0	1	0	1	1	1	0	1	1	1	1	1	1
WagCmDlf_16570	0	1	0	1	0	0	0	1	0	0	1	0	0	1	0	1	0	1	0	0	0	1	0	1	1	0	1	1	1	0	1	1	1	1	1	1	0	1	0	0	1	1	0	0	0	0	1	0	0
WagCmDlf_23880	0	1	0	1	0	0	0	1	0	0	1	0	0	1	0	1	0	1	0	0	0	1	0	1	1	0	1	1	1	0	1	1	1	1	1	1	0	1	0	0	1	1	0	0	0	0	1	0	0
WagCmDlf_02083	0	1	0	1	0	0	0	1	0	0	1	0	0	1	0	1	0	1	0	0	0	1	0	1	1	0	1	1	1	0	1	1	1	1	1	1	0	1	0	0	1	1	0	0	0	0	1	0	0
WagCmDlf_18208	0	1	0	1	0	0	0	1	0	0	1	0	0	1	0	1	0	1	0	0	0	1	0	1	1	0	1	1	1	0	1	1	1	1	1	1	0	1	0	0	1	1	0	0	0	0	1	0	0
WagCmDlf_01088	0	1	0	1	0	0	0	1	0	0	1	0	0	1	0	1	0	1	0	0	0	1	0	1	1	0	1	1	1	0	1	NA	1	1	1	1	0	1	0	0	1	1	0	0	0	0	1	0	0
WagCmDlf_10326	2	1	0	2	0	1	2	2	2	1	3	1	1	2	2	2	1	2	1	1	0	3	0	2	2	2	2	1	2	1	3	2	3	3	2	2	1	3	0	2	2	3	1	2	1	2	2	1	1
WagCmDlf_18524	1	1	NA	0	2	1	0	1	2	1	1	1	2	1	2	1	0	0	1	1	2	1	2	1	0	1	1	0	0	1	1	1	0	1	0	1	0	0	1	1	1	1	2	1	1	1	1	NA	1
WagCmDlf_12956	1	0	0	1	0	1	1	1	1	1	1	0	1	1	1	0	0	0	0	0	0	1	0	1	0	1	0	0	1	1	1	0	1	1	1	0	0	1	0	1	1	1	0	1	1	1	1	1	1
WagCmDlf_03459	0	1	0	1	0	0	1	0	1	1	1	0	1	0	0	1	1	1	0	0	1	0	1	0	1	0	1	1	0	1	1	1	0	0	1	1	0	1	0	1	1	1	1	0	0	0	0	0	0
WagCmDlf_23893	0	1	0	1	0	0	1	0	1	1	1	0	1	0	0	1	1	1	0	0	1	0	1	0	1	0	1	1	0	1	1	1	0	0	1	1	0	1	0	1	1	1	1	0	0	0	0	0	0
WagCmDlf_03273	0	2	0	2	0	0	1	1	1	1	2	0	1	1	0	2	1	2	0	0	1	1	1	1	2	0	2	2	1	1	2	2	1	1	2	2	0	2	0	1	2	2	1	0	0	0	1	0	0
WagCmDlf_22242	0	1	0	1	0	0	1	0	1	1	1	0	1	0	0	1	1	1	0	0	1	0	1	0	1	0	1	1	0	1	1	1	0	0	1	1	0	1	0	1	1	1	1	0	0	0	0	0	0
WagCmDlf_24743	0	1	0	0	1	1	1	1	0	0	0	1	0	1	0	0	1	0	1	0	0	1	1	1	0	1	0	0	1	1	0	0	1	0	0	1	1	0	1	1	0	0	0	1	0	1	1	0	1
WagCmDlf_10464	1	0	0	1	0	1	1	1	1	1	1	0	1	1	1	0	0	0	0	0	0	1	0	1	0	1	0	0	1	1	1	0	1	1	1	0	0	1	0	1	1	1	0	1	1	1	1	1	1
WagCmDlf_20438	1	2	NA	1	3	1	0	2	3	1	1	1	2	1	3	1	1	1	2	2	2	2	2	2	0	2	1	1	1	1	1	1	0	2	0	1	1	0	1	1	2	1	2	2	2	1	1	NA	2
WagCmDlf_01766	0	1	0	1	0	0	0	1	0	0	1	0	0	1	0	1	0	1	0	0	0	1	0	1	1	0	1	1	1	0	1	1	1	1	1	1	0	1	0	0	1	1	0	0	0	0	1	0	0
WagCmDlf_24541	1	0	0	1	1	1	0	1	0	1	0	0	0	0	0	1	0	1	1	1	1	0	0	1	1	0	1	1	1	1	0	0	0	0	1	0	1	0	1	0	1	0	0	0	0	1	0	1	1
WagCmDlf_06628	1	0	0	1	0	1	1	1	1	1	1	0	1	1	1	0	0	0	0	0	0	1	0	1	0	1	0	0	1	1	1	0	1	1	1	0	0	1	0	1	1	1	0	1	1	1	1	1	1
WagCmDlf_18211	0	1	0	1	0	0	0	1	0	0	1	0	0	1	0	1	0	1	0	0	0	1	0	1	1	0	1	1	1	0	NA	1	1	1	1	1	0	1	0	0	1	1	0	0	0	0	1	0	0
WagCmDlf_13478	0	1	0	1	NA	0	1	0	1	1	1	0	1	0	NA	1	1	1	0	0	1	0	NA	0	1	0	1	1	0	1	1	1	0	0	1	1	0	1	0	1	1	1	1	0	0	0	0	0	0
WagCmDlf_24951	2	0	0	1	1	1	1	1	1	1	1	1	0	0	1	2	1	2	2	2	1	1	0	1	2	1	2	1	1	2	1	1	1	1	1	1	2	1	1	1	1	1	1	1	0	NA	0	1	1
WagCmDlf_28203	1	1	1	1	1	2	2	1	0	1	0	2	0	2	0	0	2	1	2	1	1	1	2	1	0	1	1	1	2	1	0	0	2	0	0	2	2	0	2	1	0	1	1	2	1	1	1	1	2
WagCmDlf_28220	1	1	1	1	1	2	2	1	0	1	0	2	0	2	0	0	2	1	2	1	1	1	2	1	0	1	1	1	2	1	0	0	2	0	0	2	2	0	2	1	0	1	1	2	1	1	1	1	2
WagCmDlf_26256	1	1	1	1	1	2	2	1	0	1	0	2	0	2	0	0	2	1	2	1	1	1	2	1	0	1	1	1	2	1	0	0	2	0	0	2	2	0	2	1	0	1	1	2	1	1	1	1	2
WagCmDlf_20515	0	1	0	0	1	1	1	1	0	0	0	1	0	1	0	0	1	0	1	0	0	1	1	1	0	1	0	0	1	1	0	0	1	0	0	1	1	0	1	1	0	0	0	1	0	1	1	0	1
WagCmDlf_17789	0	1	0	0	1	1	1	1	0	0	0	1	0	1	0	0	1	0	1	0	0	1	1	1	0	1	0	0	1	1	0	0	1	0	0	1	1	0	1	1	0	0	0	1	0	1	1	0	1
WagCmDlf_11679	0	1	0	0	1	1	1	1	0	0	0	1	0	1	0	0	1	0	1	0	0	1	1	1	0	1	0	0	1	1	0	0	1	0	0	1	1	0	1	1	0	0	0	1	0	1	1	0	1
WagCmDlf_25032	0	1	0	1	0	0	0	1	0	0	1	0	0	1	0	1	0	1	0	0	0	1	0	1	1	0	1	1	1	0	1	NA	1	1	1	1	0	1	0	0	1	1	0	0	0	0	1	0	0
WagCmDlf_26118	1	0	0	1	0	1	1	1	1	1	1	0	1	1	1	0	0	0	0	0	0	1	0	1	0	1	0	0	1	1	1	0	1	1	1	0	0	1	0	1	1	1	0	1	1	1	1	1	1
WagCmDlf_25235	1	0	0	1	0	1	1	1	1	1	1	0	1	1	1	0	0	0	0	0	0	1	0	1	0	1	0	0	1	1	1	0	1	1	1	0	0	1	0	1	1	1	0	1	1	1	1	1	1
WagCmDlf_01096	1	0	0	1	1	1	0	1	0	1	0	0	0	0	0	1	0	1	1	1	1	0	0	1	1	0	1	1	1	1	0	0	0	0	1	0	1	0	1	0	1	0	0	0	0	1	0	1	1
WagCmDlf_13357	1	0	0	1	1	1	0	1	0	1	0	0	0	0	0	1	0	1	1	1	1	0	0	1	1	0	1	1	1	1	0	0	0	0	1	0	1	0	1	0	1	0	0	0	0	1	0	1	1
WagCmDlf_00846	1	0	0	1	1	1	0	1	0	1	0	0	0	0	0	1	0	1	1	1	1	0	0	1	1	0	1	1	1	1	0	0	0	0	1	0	1	0	1	0	1	0	0	0	0	1	0	1	1
WagCmDlf_04632	0	1	0	1	0	0	1	0	1	1	1	0	1	0	0	1	1	1	0	0	1	0	1	0	1	0	1	1	0	1	1	1	0	0	1	1	0	1	0	1	1	1	1	0	0	0	0	0	0
WagCmDlf_28244	0	1	0	1	0	0	1	0	1	1	1	0	1	0	0	1	1	1	0	0	1	0	1	0	1	0	1	1	0	1	1	1	0	0	1	1	0	1	0	1	1	1	1	0	0	0	0	0	0
WagCmDlf_10929	1	0	0	1	1	1	0	1	0	1	0	0	0	0	0	1	0	1	1	1	1	0	0	1	1	0	1	1	1	NA	0	0	0	0	1	0	1	0	1	0	1	0	0	0	0	1	0	1	1
WagCmDlf_08772	1	0	0	1	1	1	0	1	0	1	0	0	0	0	0	1	0	1	1	1	1	0	0	1	1	0	1	1	1	1	0	0	0	0	1	0	1	0	1	0	1	0	0	0	0	1	0	1	1
WagCmDlf_08667	0	1	0	1	0	0	1	0	1	1	1	0	1	0	0	1	1	1	0	0	1	0	1	0	1	0	1	1	0	1	1	1	0	0	1	1	0	1	0	1	1	1	1	0	0	0	0	0	0
WagCmDlf_20860	1	1	1	0	1	1	1	0	0	1	1	2	2	1	0	1	1	0	0	1	1	0	1	0	2	1	0	1	0	0	1	2	1	1	2	1	1	2	2	1	0	1	1	0	2	1	2	1	0
WagCmDlf_28461	1	0	0	0	0	0	1	0	1	0	1	1	0	0	1	1	1	1	1	1	0	NA	0	0	1	1	1	0	0	1	1	1	1	1	0	1	1	1	0	1	0	1	1	1	0	1	0	0	0
WagCmDlf_10878	1	0	0	0	0	0	1	0	1	0	1	1	0	0	1	1	1	1	NA	1	0	1	0	0	1	1	1	0	0	1	1	1	1	1	0	1	1	1	0	1	0	NA	1	1	0	1	0	0	0
WagCmDlf_14324	1	1	2	1	1	2	2	1	0	1	0	2	0	2	0	0	2	1	2	1	1	1	NA	1	0	1	1	1	2	1	0	0	2	0	0	1	2	0	2	1	0	1	1	2	1	1	1	1	2
WagCmDlf_06573	1	0	0	1	1	1	0	1	0	1	0	0	0	0	0	1	0	1	1	1	1	0	0	1	1	0	1	1	1	1	0	0	0	0	1	0	1	0	1	0	1	0	0	0	0	1	0	1	1
WagCmDlf_21260	1	0	0	0	0	0	1	0	1	0	1	1	0	0	1	1	1	1	1	1	0	1	0	0	1	1	1	0	0	1	1	1	1	1	0	1	1	1	0	1	0	1	1	1	0	1	0	0	0
WagCmDlf_20742	1	0	0	0	0	0	1	0	1	0	1	1	0	0	1	1	1	1	1	1	0	1	0	0	1	1	1	0	0	1	1	1	1	1	0	1	1	1	0	1	0	1	1	1	0	1	0	0	0
WagCmDlf_20903	1	0	0	0	0	0	1	0	1	0	1	1	0	0	1	1	1	1	1	1	0	1	0	0	1	1	1	0	0	1	1	1	1	1	0	1	1	1	0	1	0	1	1	1	0	1	0	0	0
WagCmDlf_26022	1	0	0	0	0	0	1	0	1	0	1	1	0	0	1	1	1	1	1	1	0	1	0	0	1	1	1	0	0	1	1	1	1	1	0	1	1	1	0	1	0	1	1	1	0	1	0	0	0
WagCmDlf_23765	1	0	0	0	0	0	1	0	1	0	1	1	0	0	1	1	1	1	1	1	0	1	0	0	1	1	1	0	0	1	1	1	1	1	0	1	NA	1	0	1	0	1	1	1	0	1	0	0	0
WagCmDlf_24255	1	1	0	2	0	1	1	2	1	1	2	0	1	2	1	1	0	1	0	0	0	2	0	2	1	1	2	1	2	1	2	1	2	2	2	1	0	2	0	1	2	2	0	1	1	1	2	1	1
WagCmDlf_01280	0	1	0	1	0	0	1	0	NA	1	1	0	1	0	0	1	1	1	0	0	1	0	1	0	1	0	1	1	0	1	1	1	0	0	1	1	0	1	0	1	1	1	1	0	0	0	0	0	0
WagCmDlf_24779	1	0	0	1	0	1	NA	1	1	1	1	0	1	1	1	0	0	0	0	0	0	1	0	1	0	1	0	0	1	1	1	0	1	1	1	0	0	1	0	1	1	1	0	NA	1	1	1	1	1
WagCmDlf_16418	1	0	0	0	0	0	1	0	1	0	1	1	0	0	1	1	1	1	1	1	0	1	0	0	1	1	1	0	0	1	1	1	1	1	0	1	1	NA	0	1	0	1	1	1	0	1	0	0	0
WagCmDlf_09932	1	0	0	1	0	1	1	1	1	1	1	0	1	1	1	0	0	0	0	0	0	1	0	1	0	1	0	0	1	1	1	0	1	1	1	0	0	1	0	1	1	1	0	1	1	1	1	1	1
WagCmDlf_11424	0	1	0	1	0	NA	1	0	1	1	1	0	1	0	NA	1	1	1	0	0	1	0	1	0	1	NA	1	1	0	1	1	1	0	0	1	1	NA	1	0	1	1	1	1	0	0	0	0	0	0
WagCmDlf_25289	1	0	0	1	0	1	1	1	1	1	1	0	NA	1	NA	0	0	0	0	0	0	1	0	1	0	1	0	0	1	1	1	0	1	1	1	0	0	1	0	1	NA	1	0	1	1	1	1	1	1
WagCmDlf_14582	1	0	0	1	1	1	0	1	0	1	0	0	0	0	0	1	0	1	1	1	1	0	0	1	1	0	1	1	1	1	0	0	0	0	1	0	1	0	1	0	1	0	0	0	0	1	0	1	1
WagCmDlf_19266	1	2	NA	2	1	2	3	1	1	2	1	2	1	2	0	1	3	2	2	1	2	1	3	1	1	1	2	2	2	2	1	1	2	0	1	2	2	1	2	2	1	2	2	2	1	1	1	1	2
WagCmDlf_17221	1	1	NA	0	2	1	0	1	2	1	1	1	2	1	NA	1	0	0	1	1	2	1	2	1	0	1	1	0	0	1	1	1	0	1	0	1	0	0	1	1	1	0	2	1	1	1	1	NA	1
WagCmDlf_21790	1	0	0	NA	0	0	1	0	1	0	1	NA	0	0	1	1	1	1	1	1	0	1	NA	0	1	1	1	0	NA	1	1	1	1	1	NA	1	1	1	NA	1	0	1	NA	1	0	1	0	NA	0
WagCmDlf_13644	1	2	NA	1	1	1	2	0	1	2	2	2	3	1	0	2	2	1	0	1	2	0	2	0	3	1	1	2	0	1	2	3	1	1	3	2	1	3	2	2	1	2	2	0	2	1	2	1	0
WagCmDlf_06180	0	1	0	1	0	0	1	0	1	1	1	0	1	0	0	1	1	1	0	0	1	0	1	0	1	0	1	1	0	1	1	1	0	0	1	1	0	1	0	1	1	1	1	0	0	0	0	0	0
WagCmDlf_17756	0	1	0	1	0	0	1	0	1	1	1	0	1	0	0	1	1	1	0	0	1	0	1	0	1	0	1	1	0	1	1	1	0	0	1	1	0	1	0	1	1	1	1	0	0	0	0	0	0
WagCmDlf_20189	0	1	0	1	0	0	1	0	1	1	1	0	1	0	0	1	1	1	0	0	1	0	1	0	1	0	1	1	0	1	1	1	0	0	1	1	0	1	0	1	1	1	1	0	0	0	0	0	0
WagCmDlf_20519	1	1	2	0	2	1	0	1	2	1	1	1	2	1	2	1	0	0	1	1	2	1	2	1	0	1	1	0	0	1	1	1	0	1	0	1	0	0	1	NA	1	0	2	1	1	1	1	2	1
WagCmDlf_13044	1	2	2	2	1	2	3	1	1	2	1	2	1	2	0	1	3	2	2	1	2	1	3	1	1	1	2	2	2	2	1	1	2	0	1	2	2	1	2	2	1	2	2	2	1	1	1	1	2
WagCmDlf_17277	0	1	0	1	0	0	1	0	1	1	1	0	1	0	0	1	1	1	0	0	1	0	1	0	1	0	1	1	0	1	1	1	0	0	1	1	0	1	0	1	1	1	1	0	0	0	0	0	0
WagCmDlf_08328	0	1	0	1	0	0	1	0	1	1	1	0	1	0	0	1	1	1	0	0	1	0	1	0	1	0	1	1	0	1	1	1	0	0	1	1	0	1	0	1	1	1	1	0	0	0	0	0	0
WagCmDlf_01136	0	1	0	1	0	0	1	0	1	1	1	0	1	0	0	1	1	1	0	0	1	0	1	0	1	0	1	1	0	1	1	1	0	0	1	1	0	1	0	1	1	1	1	0	0	0	0	0	0
WagCmDlf_04208	1	1	2	0	2	1	0	1	2	1	1	1	2	1	2	1	0	0	1	1	2	1	2	1	0	1	1	0	0	1	1	1	0	1	0	1	0	0	1	1	1	0	2	1	1	1	1	2	1
WagCmDlf_10800	1	1	0	2	0	1	1	2	1	1	2	0	1	2	1	1	0	1	0	0	0	2	0	2	1	1	2	1	2	1	2	1	2	2	2	1	0	2	0	1	2	2	0	1	1	1	2	1	1
WagCmDlf_00398	1	1	0	2	0	1	1	2	1	1	2	0	1	2	1	1	0	1	0	0	0	2	0	2	1	1	2	1	2	1	2	1	2	2	2	1	0	2	0	1	2	2	0	1	1	1	NA	1	1
WagCmDlf_25630	1	1	0	2	0	1	1	2	1	1	2	0	1	2	1	1	0	1	0	0	0	2	0	2	1	1	2	1	2	1	2	1	2	2	2	1	0	2	0	1	2	2	0	1	1	1	2	1	1
WagCmDlf_16289	0	1	0	1	0	0	1	0	1	1	1	0	1	0	0	1	1	1	0	0	1	0	1	0	1	0	1	1	0	1	1	1	0	0	1	1	0	0	0	1	1	1	1	0	0	0	0	0	0
WagCmDlf_26536	1	0	0	0	0	0	1	0	1	0	1	1	0	0	1	1	1	1	1	1	0	1	0	0	1	1	1	0	0	1	1	1	1	1	0	1	1	1	0	1	0	1	1	1	0	1	0	0	0
WagCmDlf_20833	1	2	2	1	2	1	1	1	3	2	2	1	3	1	NA	1	1	1	1	1	3	1	3	1	1	1	2	1	0	2	2	2	0	1	1	2	0	0	1	2	2	1	3	1	1	1	1	2	1
WagCmDlf_06085	1	2	2	1	2	1	1	1	3	2	2	1	3	1	2	1	1	1	1	1	3	1	3	1	1	1	2	1	0	2	2	2	0	1	1	2	0	0	1	2	2	1	3	1	1	1	1	2	1
WagCmDlf_18306	2	1	0	3	1	2	1	3	1	2	2	0	1	2	1	2	1	2	1	1	1	2	0	3	2	1	2	2	NA	2	2	1	2	2	2	1	1	2	1	1	3	2	0	1	1	2	2	2	2
WagCmDlf_21610	1	2	1	1	2	1	1	1	1	1	1	2	2	1	NA	2	2	1	1	2	1	1	1	1	2	2	0	2	1	0	1	2	1	2	2	1	2	2	2	1	1	1	1	1	3	1	2	2	1
WagCmDlf_16999	1	1	NA	1	1	2	2	1	0	1	0	2	0	2	0	0	2	1	2	1	1	1	2	1	0	1	1	1	2	1	0	0	2	0	0	1	2	0	2	1	0	1	1	2	1	1	1	1	2
WagCmDlf_06103	1	1	2	1	1	2	2	1	0	1	0	2	0	2	0	0	2	1	2	1	1	1	2	1	0	1	1	1	2	1	0	0	2	0	0	1	2	0	2	1	0	1	1	2	1	1	1	1	2
WagCmDlf_07043	0	1	0	1	0	0	1	0	1	1	1	0	1	0	0	1	NA	1	0	0	1	0	1	0	1	0	1	1	0	1	1	1	0	0	1	1	0	0	0	1	1	1	NA	0	0	0	0	0	0
WagCmDlf_15583	0	1	0	1	0	0	1	0	1	1	1	0	1	0	0	1	1	1	0	0	NA	0	1	0	1	0	1	1	0	1	1	1	0	0	1	1	0	0	0	1	NA	1	1	0	0	0	0	0	0
WagCmDlf_00770	0	1	0	1	0	0	1	0	1	1	1	0	1	0	0	1	1	1	0	0	1	0	1	0	1	0	1	1	0	1	1	1	0	0	1	1	0	0	0	1	1	1	1	0	0	0	0	0	0
WagCmDlf_25771	1	1	3	0	2	1	0	1	2	1	1	1	2	1	2	1	0	0	1	1	2	1	NA	1	0	1	1	0	0	1	1	1	0	1	0	1	0	0	1	1	1	0	2	1	1	1	1	2	1
WagCmDlf_01817	0	1	0	1	0	0	1	0	1	1	1	0	1	0	0	1	1	1	0	0	1	0	1	0	1	0	1	1	0	1	1	1	0	0	1	1	0	0	0	1	1	1	1	0	0	0	0	0	0
WagCmDlf_14157	1	1	NA	0	2	1	0	1	2	1	1	1	2	1	NA	1	0	0	1	1	2	1	2	1	0	1	1	0	0	1	1	1	0	1	0	1	0	0	1	1	1	0	2	1	1	1	1	NA	1
WagCmDlf_18565	2	0	0	NA	1	1	1	1	1	1	1	1	0	0	1	2	1	2	2	2	1	1	0	1	2	1	1	1	1	2	1	1	1	1	1	1	2	1	1	1	1	1	1	1	0	2	0	1	1
WagCmDlf_17208	1	1	2	0	2	1	0	1	2	1	1	1	2	1	2	1	0	0	1	1	2	1	2	1	0	1	1	0	0	1	1	1	0	1	0	1	0	0	1	1	1	0	2	1	1	1	1	2	1
WagCmDlf_19223	1	1	2	0	2	1	0	1	2	1	1	1	2	1	2	1	0	0	1	1	2	1	2	1	0	1	1	0	0	1	1	1	0	1	0	1	0	0	1	1	1	0	2	1	1	1	1	2	1
WagCmDlf_19249	1	1	NA	0	NA	1	0	1	2	1	1	1	2	1	NA	1	0	0	1	1	2	1	2	1	0	1	1	0	0	1	1	1	0	1	0	1	0	0	1	1	1	0	2	1	1	1	1	2	1
WagCmDlf_16401	1	1	NA	0	2	NA	0	1	2	1	1	1	2	1	2	1	0	0	1	1	2	1	2	1	0	1	1	0	0	1	1	1	0	1	0	1	0	0	1	1	1	0	2	1	1	1	1	2	1
WagCmDlf_12759	1	1	NA	0	2	1	0	1	2	1	1	1	NA	1	2	1	0	0	1	1	2	1	2	1	0	1	1	0	0	1	1	1	0	1	0	1	0	0	1	1	1	0	2	1	1	1	1	2	1
WagCmDlf_08672	1	1	2	0	2	1	0	1	2	1	1	1	2	1	NA	1	0	0	1	1	2	1	2	1	0	1	1	0	0	1	1	1	0	1	0	1	0	0	NA	1	1	0	2	1	1	1	1	2	1
WagCmDlf_16196	2	0	0	1	1	1	1	1	1	1	1	1	0	0	1	2	1	2	2	2	1	1	0	1	NA	1	1	1	1	2	1	1	1	1	1	1	2	1	1	1	1	1	1	1	0	2	NA	1	1
WagCmDlf_03678	1	1	2	0	2	1	0	1	2	1	1	1	2	1	2	0	0	0	1	1	2	1	2	1	0	1	1	0	0	1	1	1	0	1	0	1	0	0	1	1	1	0	2	1	1	1	1	2	1
WagCmDlf_20791	1	1	2	0	2	1	0	1	2	1	1	1	2	1	2	0	0	0	1	1	2	1	2	1	0	1	1	0	0	1	1	1	0	1	0	1	0	0	1	1	1	0	2	1	1	1	1	2	1
WagCmDlf_08216	1	1	2	1	1	2	2	1	0	1	0	2	0	2	0	0	2	1	2	1	1	1	2	1	0	1	1	1	2	1	0	0	2	0	0	1	2	0	2	1	0	1	1	2	1	1	1	1	2
WagCmDlf_10414	1	1	3	1	1	2	2	1	0	1	0	2	0	2	0	0	2	1	2	1	1	1	2	1	0	1	1	1	2	1	0	0	2	0	0	1	2	1	2	1	0	1	1	2	1	1	1	1	2
WagCmDlf_02390	1	1	2	1	1	2	2	1	0	1	0	2	0	2	0	0	2	1	2	1	1	1	2	1	0	1	1	1	2	1	0	0	2	0	0	1	2	1	2	1	0	1	1	2	1	1	1	1	2
WagCmDlf_08701	0	1	0	1	0	0	1	0	1	1	1	0	1	0	0	1	1	1	0	0	1	0	1	0	1	0	1	1	0	1	1	1	0	0	1	1	0	0	0	1	1	1	1	0	0	0	0	0	0
WagCmDlf_26390	2	0	0	1	1	1	1	1	1	1	1	1	0	0	1	2	1	NA	2	2	1	1	0	1	2	1	1	1	1	2	1	1	1	1	1	1	2	1	1	1	1	1	1	1	0	2	0	1	1
WagCmDlf_20780	2	0	0	1	1	1	1	1	1	1	1	1	0	0	NA	2	1	2	2	2	1	1	0	1	2	1	1	1	1	2	1	1	1	1	1	1	2	1	1	1	1	1	1	1	0	2	0	1	1
WagCmDlf_25928	1	1	2	1	1	2	2	1	0	1	0	2	0	2	0	0	2	1	2	1	1	1	2	1	0	1	1	1	2	1	0	0	2	0	0	1	2	1	2	1	0	1	1	2	1	1	1	1	2
WagCmDlf_13050	1	0	0	0	0	0	1	0	1	0	1	NA	0	0	1	1	1	NA	1	1	0	1	0	0	1	1	1	0	0	1	1	NA	1	1	NA	1	1	NA	0	1	0	1	1	1	0	1	0	0	0
WagCmDlf_02657	1	0	0	0	0	0	1	0	1	0	1	1	0	0	1	1	1	1	1	1	0	1	0	0	1	1	1	0	0	1	1	1	1	1	1	1	1	1	0	1	0	1	1	NA	0	1	0	0	0
WagCmDlf_03442	2	0	0	1	1	1	1	1	1	1	1	2	0	0	1	2	1	2	2	2	1	1	0	1	2	1	1	1	1	2	1	1	1	1	1	1	2	1	1	1	1	1	1	1	0	2	0	1	1
WagCmDlf_03669	1	0	0	1	0	1	1	1	1	1	1	0	1	1	1	0	0	0	0	0	0	1	0	1	0	1	1	0	1	1	1	0	1	1	1	0	0	1	0	1	1	1	0	1	1	1	1	1	1
WagCmDlf_15905	1	0	0	1	0	1	1	1	1	1	1	0	1	1	1	0	0	0	0	0	0	1	0	1	0	1	1	0	1	1	1	0	1	1	1	0	0	1	0	1	1	1	0	1	1	1	1	1	1
WagCmDlf_26649	2	1	2	1	1	2	3	1	1	1	1	3	0	2	1	1	3	2	3	2	1	2	2	1	1	2	2	1	2	2	1	1	3	1	1	2	3	2	2	2	0	2	2	3	1	2	1	1	2
WagCmDlf_00038	0	1	0	1	NA	0	0	1	1	0	0	0	0	0	NA	0	1	1	1	1	0	NA	0	1	0	1	0	1	1	0	0	0	0	1	0	0	1	0	0	0	1	0	0	1	1	0	0	1	1
WagCmDlf_03515	1	0	0	1	0	1	1	1	1	1	1	0	1	NA	1	0	0	0	0	0	0	1	0	1	0	1	1	0	1	1	1	0	1	1	1	0	0	1	0	1	1	1	0	1	1	1	1	1	1
WagCmDlf_13655	0	1	0	1	1	0	0	1	1	0	0	0	0	0	1	0	1	1	1	1	0	1	0	1	0	1	0	1	1	0	0	0	0	1	0	0	1	0	0	0	1	0	0	1	1	0	0	1	1
WagCmDlf_03487	1	0	0	0	0	0	1	0	1	0	1	1	0	0	1	1	1	1	1	1	0	1	0	0	1	1	1	0	0	1	1	1	1	1	1	1	1	1	0	1	0	1	1	1	0	1	0	0	0
WagCmDlf_06950	0	1	0	1	1	0	0	1	1	0	0	0	0	0	1	0	1	1	1	1	0	1	0	1	0	1	0	1	1	0	0	0	0	1	0	0	1	0	0	0	1	0	0	1	1	0	0	1	1
WagCmDlf_27341	1	0	0	1	1	1	0	1	0	1	0	0	0	0	0	1	0	1	1	1	1	0	0	1	1	0	0	1	1	1	0	0	0	0	0	0	1	0	1	0	1	0	0	0	0	1	0	1	1
WagCmDlf_16826	1	0	0	1	1	1	0	1	0	1	0	0	0	0	0	1	0	1	1	1	1	0	0	1	1	0	0	1	1	1	0	0	0	0	0	0	1	0	1	0	1	0	0	0	0	1	0	1	1
WagCmDlf_17525	1	0	0	1	1	1	0	1	0	1	0	0	0	0	0	1	0	1	1	1	1	0	0	1	1	0	0	1	1	1	0	0	0	0	0	0	1	0	1	0	1	0	0	0	0	1	0	1	1
WagCmDlf_00091	1	0	0	1	1	1	0	1	0	1	0	0	0	0	0	1	0	1	1	1	1	0	0	1	1	0	0	1	1	1	0	0	0	0	0	0	1	0	1	0	1	0	0	0	0	1	0	1	1
WagCmDlf_25486	0	1	0	1	1	0	0	1	1	0	0	0	0	0	1	0	1	1	1	1	0	1	0	1	0	1	0	1	1	0	0	0	0	1	0	0	1	0	0	0	1	0	0	1	1	0	0	1	1
WagCmDlf_20308	2	0	0	1	1	1	1	1	1	1	1	2	0	0	NA	2	1	2	2	2	1	1	0	1	2	1	1	1	1	2	1	1	1	1	1	1	2	1	1	1	2	1	1	1	0	2	0	1	1
WagCmDlf_20548	1	0	0	0	0	0	1	0	1	0	1	1	0	0	1	1	1	1	1	1	0	1	0	0	1	1	1	0	0	1	1	1	1	1	1	1	1	1	0	1	0	1	1	1	0	1	0	0	0
WagCmDlf_07342	1	0	0	0	0	0	1	0	1	0	1	1	0	0	1	1	1	1	1	1	0	1	0	0	1	1	1	0	0	1	1	1	1	1	1	1	1	1	0	1	0	1	1	1	0	1	0	0	0
WagCmDlf_07012	1	1	NA	1	1	2	2	1	0	1	0	2	0	2	0	0	2	1	2	1	1	1	2	1	0	1	1	1	2	1	0	0	2	0	0	1	2	1	2	1	0	1	1	2	1	1	1	1	2
WagCmDlf_26368	1	0	0	1	1	1	0	1	0	1	0	0	0	0	0	1	0	1	1	1	1	0	0	1	1	0	0	1	1	1	0	0	0	0	0	0	1	0	1	0	1	0	0	0	0	1	0	1	1
WagCmDlf_11207	1	1	2	1	1	2	2	1	0	1	0	2	0	2	0	0	2	1	2	1	1	1	2	1	0	1	1	1	2	NA	0	0	2	0	0	1	2	1	2	1	0	1	1	2	1	1	1	1	2
WagCmDlf_04948	2	2	1	2	3	2	1	2	1	2	1	3	2	1	1	3	3	2	2	3	2	1	1	2	3	2	0	3	2	1	1	2	1	2	2	1	3	2	3	1	2	1	2	1	3	2	2	3	2
WagCmDlf_13134	0	1	0	1	1	0	0	1	1	0	0	0	0	0	NA	0	1	1	1	1	0	1	0	1	0	1	0	1	1	0	0	0	0	1	0	0	1	0	0	0	1	0	0	1	1	0	0	1	1
WagCmDlf_14698	1	0	0	0	0	0	1	0	1	0	1	1	0	0	1	1	1	1	1	1	0	1	0	0	1	1	1	0	0	1	1	1	1	1	1	1	1	1	0	1	0	1	1	1	0	1	0	0	0
WagCmDlf_07698	1	0	0	0	0	0	1	0	1	0	1	1	0	0	1	1	1	1	1	1	0	1	0	0	1	1	1	0	0	1	1	1	1	1	1	1	1	1	0	1	0	1	1	1	0	1	0	0	0
WagCmDlf_23960	1	0	0	0	0	0	1	0	1	0	1	1	0	0	NA	1	1	1	1	1	0	1	0	0	1	1	1	0	0	1	1	1	1	1	1	1	1	1	0	1	0	1	1	1	0	1	0	0	0
WagCmDlf_23713	0	1	0	1	0	0	1	0	1	1	1	0	1	0	0	1	0	1	0	0	1	0	1	0	1	0	1	1	0	1	1	1	0	0	1	1	0	0	0	1	1	1	1	0	0	0	0	0	0
WagCmDlf_04780	0	1	0	1	0	0	1	0	1	1	1	0	1	0	0	1	0	1	0	0	1	0	1	0	1	0	1	1	0	1	1	1	0	0	1	1	0	0	0	1	1	1	1	0	0	0	0	0	0
WagCmDlf_15791	0	1	0	1	0	0	1	0	1	1	1	0	1	0	0	1	0	1	0	0	1	0	1	0	1	0	1	1	0	1	1	1	0	0	1	1	0	0	0	1	1	1	1	0	0	0	0	0	0
WagCmDlf_26820	1	0	0	1	1	1	0	1	0	1	0	0	0	0	0	1	0	1	1	1	1	0	0	1	NA	0	0	1	NA	1	0	0	0	0	0	0	1	0	1	0	NA	0	NA	0	0	1	0	1	1
WagCmDlf_24711	1	0	0	1	1	1	0	1	0	1	0	0	0	0	0	1	0	1	1	1	1	0	0	1	NA	0	0	NA	1	1	0	0	0	0	0	0	1	0	1	0	1	0	0	0	0	1	0	1	1
WagCmDlf_18274	1	0	0	0	0	0	1	0	1	0	1	1	0	0	1	1	1	1	1	1	0	1	0	0	1	1	1	0	0	1	1	1	1	1	1	1	1	1	0	1	0	1	1	1	0	1	0	0	0
WagCmDlf_00014	1	0	0	0	0	0	1	0	1	0	1	1	0	0	1	1	1	1	1	1	0	1	0	0	1	1	1	0	0	1	1	1	1	1	1	1	1	1	0	1	0	1	1	1	0	1	0	0	0
WagCmDlf_13209	1	0	0	0	0	0	1	0	1	0	1	1	0	0	1	1	1	1	1	1	0	1	0	0	1	1	1	0	0	1	1	1	1	1	1	1	1	1	0	1	0	1	1	1	0	1	0	0	0
WagCmDlf_18223	1	0	0	0	0	0	1	0	1	0	1	1	0	0	1	1	1	1	1	1	0	1	0	0	1	1	1	0	0	1	1	1	1	1	1	1	1	1	0	1	0	1	1	1	0	1	0	0	0
WagCmDlf_09498	1	0	0	0	0	0	1	0	1	0	1	1	0	0	1	1	1	1	1	1	0	1	0	0	1	1	1	0	0	1	1	1	1	1	1	1	1	1	0	1	0	1	1	1	0	1	0	0	0
WagCmDlf_13595	1	0	0	0	0	0	1	0	1	0	1	1	0	0	1	1	1	1	1	1	0	1	0	0	1	1	1	0	0	1	1	1	1	1	1	1	1	1	0	1	0	1	1	1	0	1	0	0	0
WagCmDlf_24574	1	0	0	0	0	0	1	0	1	0	1	1	0	0	1	1	1	1	1	1	0	1	0	0	1	1	1	0	0	1	1	1	1	1	1	1	1	1	0	1	0	1	1	1	0	1	0	0	0
WagCmDlf_22210	1	0	0	0	0	0	1	0	1	0	1	1	0	0	1	1	1	1	1	1	0	1	0	0	1	1	1	0	0	1	1	1	1	1	1	1	1	1	0	1	0	1	1	1	0	1	0	0	0
WagCmDlf_12336	1	0	0	0	0	0	1	0	1	0	1	1	0	0	1	1	1	1	1	1	0	1	0	0	1	1	1	0	0	1	1	1	1	1	1	1	1	1	0	1	0	1	1	1	0	1	0	0	0
WagCmDlf_19001	1	0	0	0	0	0	1	0	1	0	1	1	0	0	1	1	1	1	1	1	0	1	0	0	1	1	1	0	0	1	1	1	1	1	1	1	1	1	0	1	0	1	1	1	0	1	0	0	0
WagCmDlf_10701	1	0	0	1	1	NA	0	1	0	1	0	0	0	0	0	1	0	1	NA	1	1	0	0	1	NA	0	0	1	NA	1	0	0	0	0	0	0	1	0	1	0	1	0	0	0	0	1	0	1	1
WagCmDlf_22235	1	0	0	1	1	NA	0	1	0	1	0	0	0	0	0	1	0	1	1	1	1	0	0	1	1	0	0	1	1	1	0	0	0	0	0	0	1	0	1	0	1	0	0	0	0	1	0	1	1
WagCmDlf_26569	2	0	0	1	0	1	2	1	2	1	2	1	1	1	NA	1	1	1	1	1	0	2	0	1	1	2	2	0	1	2	2	1	2	2	2	1	1	2	0	2	1	2	1	2	1	2	1	1	1
WagCmDlf_10628	1	0	0	1	1	1	0	1	0	1	0	0	0	0	0	1	0	1	1	1	1	0	0	1	1	0	0	1	1	1	0	0	0	0	0	0	1	0	1	0	1	0	0	0	0	1	0	1	1
WagCmDlf_06833	1	0	0	1	1	1	0	1	0	1	0	0	0	0	0	1	0	1	1	1	1	0	0	1	1	0	0	1	1	1	0	0	0	0	0	0	1	0	1	0	1	0	0	0	0	1	0	1	1
WagCmDlf_19545	1	0	0	1	1	1	0	1	0	1	0	0	0	0	0	1	0	1	1	1	1	0	0	1	1	0	0	1	1	1	0	0	0	0	0	0	1	0	1	0	1	0	0	0	0	1	0	1	1
WagCmDlf_25066	1	0	0	1	1	1	0	1	0	1	0	0	0	0	0	1	0	1	1	1	1	0	0	1	1	0	0	1	1	1	0	0	0	0	0	0	1	0	1	0	1	0	0	0	0	1	0	1	1
WagCmDlf_00476	1	0	0	1	1	1	0	1	0	1	0	0	0	0	0	1	0	1	1	1	1	0	0	1	1	0	0	1	1	1	0	0	0	0	0	0	1	0	1	0	1	0	0	0	0	1	0	1	1
WagCmDlf_11344	1	0	0	1	1	1	0	1	0	1	0	0	0	0	0	1	0	1	1	1	1	0	0	1	1	0	0	1	1	1	0	0	0	0	0	0	1	0	1	0	1	0	0	0	0	1	0	1	1
WagCmDlf_21887	1	0	0	1	1	1	0	1	0	1	0	0	0	0	0	1	0	1	1	1	1	0	0	1	1	0	0	1	1	1	0	0	0	0	0	0	1	0	1	0	1	0	0	0	0	1	0	1	1
WagCmDlf_16850	1	0	0	1	1	1	0	1	0	1	0	0	0	0	0	1	0	1	1	1	1	0	0	1	1	0	0	1	1	1	0	0	0	0	0	0	1	0	1	0	1	0	0	0	0	1	0	1	1
WagCmDlf_15669	1	0	0	1	1	1	0	1	0	1	0	0	0	0	0	1	0	1	1	1	1	0	0	1	1	0	0	1	1	1	0	0	0	0	0	0	1	0	1	0	1	0	0	0	0	1	0	1	1
WagCmDlf_22093	1	0	0	1	1	1	0	1	0	1	0	0	0	0	0	1	0	1	1	1	1	0	0	1	1	0	0	1	1	1	0	0	0	0	0	0	1	0	1	0	1	0	0	0	0	1	0	1	1
WagCmDlf_15764	1	0	0	1	1	1	0	1	0	1	0	0	0	0	0	1	0	1	1	1	1	0	0	1	1	0	0	1	1	1	0	0	0	0	0	0	1	0	1	0	1	0	0	0	0	1	0	1	1
WagCmDlf_17509	1	0	0	1	1	1	0	1	0	1	0	0	0	0	0	1	0	1	1	1	1	0	0	1	1	0	0	1	1	1	0	0	0	0	0	0	1	0	1	0	1	0	0	0	0	1	0	1	1
WagCmDlf_15472	1	0	0	1	1	1	0	1	0	1	0	0	0	0	0	1	0	1	1	1	1	0	0	1	1	0	0	1	1	1	0	0	0	0	0	0	1	0	1	0	1	0	0	0	0	1	0	1	1
WagCmDlf_01167	1	0	0	1	1	1	0	1	0	1	0	0	0	0	0	1	0	1	1	1	1	0	0	1	1	0	0	1	1	1	0	0	0	0	0	0	1	0	1	0	1	0	0	0	0	1	0	1	1
WagCmDlf_04552	1	0	0	1	1	1	0	1	0	1	0	0	0	0	0	1	0	1	1	1	1	0	0	1	1	0	0	1	1	1	0	0	0	0	0	0	1	0	1	0	1	0	0	0	0	1	0	1	1
WagCmDlf_10676	1	0	0	1	1	1	0	1	0	1	0	0	0	0	0	1	0	1	1	1	1	0	0	1	1	0	0	1	1	1	0	0	0	0	0	0	1	0	1	0	1	0	0	0	0	1	0	1	1
WagCmDlf_16145	1	0	0	1	1	1	0	1	0	1	0	0	0	0	0	1	0	1	1	1	1	0	0	1	1	0	0	1	1	1	0	0	0	0	0	0	1	0	1	0	1	0	0	0	0	1	0	1	1
WagCmDlf_21675	1	0	0	1	1	1	0	1	0	1	0	0	0	0	0	1	0	1	1	1	1	0	0	1	1	0	0	1	1	1	0	0	0	0	0	0	1	0	1	0	1	0	0	0	0	1	0	1	1
WagCmDlf_19727	1	0	0	1	1	1	0	1	0	1	0	0	0	0	0	1	0	1	1	1	1	0	0	1	1	0	0	1	1	1	0	0	0	0	0	0	1	0	1	0	1	0	0	0	0	1	0	1	1
WagCmDlf_09904	1	0	0	1	1	1	0	1	0	1	0	0	0	0	0	1	0	1	1	1	1	0	0	1	1	0	0	1	1	1	0	0	0	0	0	0	1	0	1	0	1	0	0	0	0	1	0	1	1
WagCmDlf_11416	1	1	2	1	1	2	2	1	0	1	0	2	0	2	0	0	2	1	2	1	1	1	2	1	0	1	1	1	2	1	0	0	2	0	0	1	2	1	2	1	0	1	1	2	1	1	1	1	2
WagCmDlf_01059	1	0	0	1	1	1	0	1	0	1	0	0	0	0	0	1	0	1	NA	1	1	0	0	1	1	0	0	1	1	1	0	0	0	0	0	0	1	0	1	0	1	0	0	0	0	1	0	1	1
WagCmDlf_07951	1	0	0	1	1	1	0	NA	0	1	0	0	0	0	0	1	0	1	1	1	1	0	0	1	1	0	0	1	1	1	0	0	0	0	0	0	1	0	1	0	1	0	0	0	0	1	0	1	1
WagCmDlf_25560	1	0	0	0	0	0	NA	0	1	0	1	1	0	0	1	1	NA	1	1	1	0	1	0	0	1	1	1	0	0	1	1	1	1	1	1	1	1	1	0	1	0	1	1	1	0	1	0	0	0
WagCmDlf_18822	1	0	0	1	NA	1	0	1	0	1	0	0	0	0	0	1	0	1	1	1	1	0	0	1	1	0	0	1	1	1	0	NA	0	0	0	0	1	0	NA	0	1	0	0	0	0	1	0	1	1
WagCmDlf_23346	1	0	0	0	0	0	1	0	1	0	1	1	0	0	1	1	1	1	1	1	0	1	0	0	1	1	1	0	0	1	1	1	1	1	1	1	1	1	0	1	0	1	NA	1	0	1	0	0	0
WagCmDlf_08397	1	0	0	0	0	0	1	0	1	0	1	1	0	0	1	1	1	1	1	1	0	1	0	0	1	1	1	0	0	1	1	1	1	1	1	1	1	1	0	1	0	1	1	1	0	1	0	0	0
WagCmDlf_05385	1	0	0	0	0	0	1	0	1	0	1	1	0	0	1	1	1	1	1	1	0	1	0	0	1	1	1	0	0	1	1	1	1	1	1	1	1	1	0	1	0	1	1	1	0	1	0	0	0
WagCmDlf_23749	1	0	0	0	0	0	1	0	1	0	1	1	0	0	1	1	1	1	1	1	0	1	0	0	1	1	1	0	0	1	1	1	1	1	1	1	1	1	0	1	0	1	1	1	0	1	0	0	0
WagCmDlf_19804	1	0	0	0	0	0	1	0	1	0	1	1	0	0	1	1	1	1	1	1	0	1	0	0	1	1	1	0	0	1	1	1	1	1	1	1	1	1	0	1	0	1	1	1	0	1	0	0	0
WagCmDlf_05602	1	0	0	0	0	0	1	0	1	0	1	1	0	0	1	1	1	1	1	1	0	1	0	0	1	1	1	0	0	1	1	1	1	1	1	1	1	1	0	1	0	1	1	1	0	1	0	0	0
WagCmDlf_22746	1	0	0	0	0	0	1	0	1	0	1	1	0	0	1	1	1	1	1	1	0	1	0	0	1	1	1	0	0	1	1	1	1	1	1	1	1	1	0	1	0	1	1	1	0	1	0	0	0
WagCmDlf_17196	1	0	0	0	0	0	1	0	1	0	1	1	0	0	1	1	1	1	NA	1	0	1	0	0	1	1	1	0	0	1	1	1	1	1	1	1	1	1	0	1	0	1	1	1	0	1	0	0	0
WagCmDlf_09006	1	0	0	0	0	0	1	0	1	0	1	1	0	0	1	1	1	1	1	1	0	1	0	0	1	1	1	0	0	1	1	1	1	1	1	1	1	1	0	1	0	1	1	1	0	1	0	0	0
WagCmDlf_11033	0	1	0	1	1	0	0	1	1	0	0	0	0	0	2	0	1	1	1	1	0	1	0	1	0	1	0	1	1	0	0	0	0	1	0	0	1	0	0	0	1	1	0	1	1	0	0	1	1
WagCmDlf_26036	1	1	NA	1	1	2	2	1	0	1	0	2	0	2	0	0	2	1	2	1	1	1	2	1	0	1	1	1	2	1	0	0	2	0	0	1	2	1	2	1	0	1	1	2	1	1	1	1	2
WagCmDlf_07911	2	1	0	2	1	1	2	1	2	2	2	1	1	0	1	3	1	3	2	2	2	1	1	1	3	1	2	2	1	3	2	2	1	1	2	2	2	1	1	2	2	2	2	1	0	2	0	1	1
WagCmDlf_13348	1	0	0	1	1	1	0	1	0	1	0	1	0	0	0	1	0	1	1	1	1	0	0	1	1	0	0	1	1	1	0	0	0	0	0	0	1	0	1	0	1	0	0	0	0	1	0	1	1
WagCmDlf_08127	1	0	0	1	1	1	0	1	0	1	0	1	0	0	0	1	0	1	1	1	1	0	0	1	1	0	0	1	1	1	0	0	0	0	0	0	1	0	1	0	1	0	0	0	0	1	0	1	1
WagCmDlf_14117	1	0	0	1	1	1	0	1	0	1	0	1	0	0	0	1	0	1	1	1	1	0	0	1	1	0	0	1	1	1	0	0	0	0	0	0	1	0	1	0	1	0	0	0	0	1	0	1	1
WagCmDlf_19441	1	0	0	1	1	1	0	1	0	1	0	1	0	0	0	1	0	1	1	1	1	0	0	1	1	0	0	1	1	1	0	0	0	0	0	0	1	0	1	0	1	0	0	0	0	1	0	1	1
WagCmDlf_16887	1	0	0	1	1	1	0	1	0	1	0	1	0	0	0	1	0	1	1	1	1	0	0	1	1	0	0	1	1	1	0	0	0	0	0	0	1	0	1	0	1	0	0	0	0	1	0	1	1
WagCmDlf_07689	1	0	0	1	1	1	0	1	0	1	0	1	0	0	0	1	0	1	1	1	1	0	0	1	1	0	0	1	1	NA	0	0	0	0	0	0	1	0	1	0	1	0	0	0	0	1	0	1	1
WagCmDlf_28044	0	2	1	1	0	1	1	1	0	1	2	1	1	2	0	2	2	1	0	1	1	1	0	1	2	0	1	1	1	0	1	2	2	1	2	2	1	2	1	0	1	2	1	0	1	1	2	1	0
WagCmDlf_09471	0	1	0	1	0	0	0	1	0	0	1	0	0	1	0	1	1	1	0	0	0	1	0	1	1	0	1	1	1	0	1	1	1	1	1	1	0	1	0	0	1	1	0	0	0	0	1	0	0
WagCmDlf_08299	1	0	0	0	0	0	1	0	1	0	1	1	0	0	1	1	1	1	1	1	0	1	0	0	1	1	1	0	0	1	1	1	1	1	1	1	1	1	0	1	1	1	1	1	0	1	0	0	0
WagCmDlf_13217	1	0	0	0	0	0	1	0	1	0	1	1	0	0	1	1	1	1	1	1	0	1	0	0	1	1	1	0	0	1	1	1	1	1	1	1	1	1	0	1	1	1	1	1	0	1	0	0	0
WagCmDlf_24793	1	0	0	0	0	0	1	0	1	0	1	1	0	0	1	1	1	1	1	1	0	1	0	0	1	1	1	0	0	1	1	1	1	1	1	1	1	1	0	1	1	1	1	1	0	1	0	0	0
WagCmDlf_26517	1	0	0	0	0	0	1	0	1	0	1	1	0	0	1	1	1	1	1	1	0	1	0	0	1	1	1	0	0	1	1	1	1	1	1	1	1	1	0	1	1	1	1	1	0	1	0	0	0
WagCmDlf_00069	1	2	2	2	1	2	3	1	1	2	1	2	1	2	0	1	2	2	2	1	2	1	3	1	1	1	2	2	2	2	1	1	2	0	1	2	2	1	2	2	1	2	2	2	1	1	1	1	2
WagCmDlf_25594	0	1	0	1	0	0	1	0	1	1	1	0	1	0	0	1	0	1	0	0	1	0	1	0	1	0	1	1	0	NA	1	1	0	0	1	1	0	0	0	1	1	1	1	0	0	0	0	0	0
WagCmDlf_16358	1	0	0	0	0	0	1	0	1	0	1	1	0	0	1	1	1	1	1	1	0	1	0	0	1	1	1	0	0	1	1	NA	1	1	1	1	1	1	NA	1	1	1	1	1	0	1	0	0	0
WagCmDlf_17119	1	0	0	1	1	1	0	1	0	1	0	1	0	0	0	1	0	1	1	1	1	0	0	1	1	0	0	1	1	1	0	0	0	0	0	0	1	0	1	0	1	0	0	0	0	1	0	1	1
WagCmDlf_06763	1	0	0	1	1	1	0	1	0	1	0	1	0	0	0	1	0	1	1	1	1	0	0	1	1	0	0	1	1	1	0	0	0	0	0	0	1	0	1	0	1	0	0	0	0	1	0	1	1
WagCmDlf_19857	1	0	0	1	1	1	0	NA	0	1	0	1	0	0	0	1	0	1	1	1	1	0	0	1	1	0	0	1	1	1	0	0	0	0	0	0	1	0	1	0	1	0	0	0	0	1	0	1	1
WagCmDlf_05830	0	1	0	1	1	0	0	1	1	0	0	0	0	0	1	0	1	1	1	1	0	1	0	1	0	1	0	1	1	0	0	0	0	1	0	0	1	0	0	0	1	1	0	1	1	0	0	1	1
WagCmDlf_09857	1	0	0	1	1	1	0	1	0	1	0	1	0	0	0	1	0	1	1	1	1	0	0	1	1	0	0	1	1	1	0	0	0	0	0	0	1	0	1	0	1	0	0	0	0	1	0	1	1
WagCmDlf_03327	0	1	0	1	0	0	1	0	1	1	1	0	1	0	0	1	0	1	0	0	1	0	1	0	1	0	1	1	0	1	1	1	0	0	1	1	0	0	0	1	1	1	1	0	0	0	0	0	0
WagCmDlf_01379	0	1	0	1	0	0	1	0	1	1	1	0	1	0	0	1	0	1	0	0	1	0	1	0	1	0	1	1	0	1	1	1	0	0	1	1	0	0	0	1	1	1	1	0	0	0	0	0	0
WagCmDlf_13411	1	0	0	1	1	1	0	1	0	1	0	1	0	0	0	1	0	1	1	1	1	0	0	1	1	0	0	1	1	1	0	0	0	0	0	0	1	0	1	0	1	0	0	0	0	1	0	1	1
WagCmDlf_14220	0	1	0	1	0	0	1	0	1	1	1	0	1	0	0	1	0	1	0	0	1	0	1	0	1	0	1	1	0	NA	1	1	0	0	1	1	0	0	0	1	1	1	1	0	0	0	0	0	0
WagCmDlf_05085	1	0	0	0	0	0	NA	0	1	0	1	1	0	0	1	1	1	1	1	1	0	1	0	0	1	1	1	0	0	1	1	1	1	1	1	1	1	1	0	1	1	1	1	1	0	1	0	0	0
WagCmDlf_05745	1	1	0	1	1	0	1	1	2	0	1	1	0	0	2	1	2	2	2	2	0	2	0	1	1	2	1	1	1	1	1	1	1	2	1	1	2	1	0	1	2	1	0	2	1	1	0	1	1
WagCmDlf_05773	1	0	0	0	0	0	1	0	1	0	1	1	0	0	1	1	1	1	1	1	0	1	0	0	1	1	1	0	0	1	1	1	1	1	1	1	1	1	0	1	1	1	0	1	0	1	0	0	0
WagCmDlf_08895	1	1	NA	1	1	2	2	1	0	1	0	1	0	2	0	0	2	1	2	1	1	1	2	1	0	1	1	1	2	1	0	0	2	0	0	1	2	1	2	1	0	1	1	2	1	1	1	1	2
WagCmDlf_05864	1	1	NA	1	1	2	2	1	0	1	0	1	0	2	0	0	2	1	2	1	1	1	2	1	0	1	1	1	2	1	0	0	2	0	0	1	2	1	2	1	0	1	1	2	1	1	1	1	2
WagCmDlf_13201	2	0	0	2	1	2	1	2	1	2	1	1	1	1	1	1	0	1	1	1	1	1	0	2	1	1	1	1	2	2	1	0	1	1	1	0	1	1	1	1	2	1	1	1	1	NA	1	2	2
WagCmDlf_13311	2	0	0	2	1	2	1	2	1	2	1	1	NA	1	1	1	0	1	1	1	1	1	0	2	1	1	1	1	2	2	1	0	1	1	1	0	1	1	NA	1	2	1	1	1	1	2	1	2	2
WagCmDlf_01924	1	0	0	1	1	1	0	1	0	1	0	1	0	0	0	1	0	1	1	1	1	0	0	1	1	0	0	1	1	1	0	0	0	0	0	0	1	0	1	0	1	0	1	0	0	1	0	1	1
WagCmDlf_18466	1	0	0	1	1	1	0	1	0	1	0	1	0	0	0	1	0	1	1	1	1	0	0	1	1	0	0	1	1	1	0	0	0	0	0	0	1	0	1	0	1	0	1	0	0	1	0	1	1
WagCmDlf_24098	1	0	0	1	1	1	0	1	0	1	0	1	0	0	0	1	0	1	1	1	1	0	0	1	1	0	0	1	1	1	0	0	0	0	0	0	1	0	1	0	1	0	1	0	0	1	0	1	1
WagCmDlf_01357	1	0	0	1	1	1	0	1	0	1	0	1	0	0	0	1	0	1	1	1	1	0	0	1	1	0	0	1	1	1	0	0	0	0	0	0	1	0	1	0	1	0	1	0	0	1	0	1	1
WagCmDlf_08868	1	0	0	1	1	1	0	1	0	1	0	1	0	0	0	1	0	1	1	1	1	0	0	1	1	0	0	1	1	1	0	0	0	0	0	0	1	0	1	0	1	0	1	0	0	1	0	1	1
WagCmDlf_02417	1	0	0	1	1	1	0	1	0	1	0	1	0	0	0	1	0	1	1	1	1	0	0	1	1	0	0	1	1	1	0	0	0	0	0	0	1	0	1	0	1	0	1	0	0	1	0	1	1
WagCmDlf_25577	0	1	0	1	0	0	1	0	1	1	1	0	1	0	0	1	0	1	0	0	1	0	1	0	1	0	1	1	0	1	1	1	0	0	1	1	0	0	0	1	1	1	1	0	0	0	0	0	0
WagCmDlf_02646	1	1	2	1	1	2	2	1	0	1	0	1	0	2	0	0	2	1	2	1	1	1	2	1	0	1	1	1	2	1	0	0	2	0	0	1	2	1	2	1	0	1	1	2	1	1	1	1	2
WagCmDlf_05823	1	1	2	1	1	2	2	1	0	1	0	1	0	2	0	0	2	1	2	1	1	1	2	1	0	1	1	1	2	1	0	0	2	0	0	1	2	1	2	1	0	1	1	2	1	1	1	1	2
WagCmDlf_24999	1	1	2	1	1	2	2	1	0	1	0	1	0	2	0	0	2	1	NA	1	1	1	2	1	0	1	1	1	2	1	0	0	2	0	0	1	2	1	2	1	0	1	1	2	1	1	1	1	2
WagCmDlf_27640	1	1	1	1	0	0	1	1	1	0	2	1	0	1	NA	2	2	2	1	1	0	2	0	1	2	1	2	1	1	1	2	2	2	2	2	2	1	2	0	1	NA	2	0	1	0	1	1	0	0
WagCmDlf_21789	0	1	0	1	1	0	0	1	1	0	0	0	0	0	1	0	1	NA	1	1	0	1	0	1	0	1	0	1	1	0	0	0	0	1	0	0	1	0	0	0	1	NA	0	1	1	0	0	1	1
WagCmDlf_13177	1	1	0	1	1	0	1	1	2	0	1	1	0	0	2	1	2	2	2	2	0	NA	0	1	1	2	1	1	1	1	1	1	1	2	1	1	2	1	0	1	2	1	0	2	1	1	0	1	1
WagCmDlf_06567	0	1	0	1	1	0	0	1	1	0	0	0	0	0	1	0	1	1	1	1	0	1	0	1	0	1	0	1	1	0	0	0	0	1	0	0	1	0	0	0	1	NA	0	1	1	0	0	1	1
WagCmDlf_02959	0	1	0	1	0	0	0	1	0	0	1	0	0	1	0	1	1	1	0	0	0	1	0	1	1	0	1	1	1	0	1	1	1	1	1	1	0	1	0	0	1	1	0	0	0	0	1	0	0
WagCmDlf_06938	0	1	0	1	1	0	0	1	1	0	0	0	0	0	NA	0	1	1	1	1	0	1	0	1	0	1	0	1	1	0	0	0	0	1	0	0	1	0	0	0	1	1	0	1	1	0	0	1	1
WagCmDlf_03161	1	1	0	2	1	1	0	2	0	1	1	1	0	1	0	2	1	2	1	1	1	1	0	2	2	0	1	2	NA	1	1	1	1	1	1	1	1	1	1	0	2	1	1	0	0	1	1	1	1
WagCmDlf_03818	0	2	1	2	1	0	0	2	1	0	1	0	0	1	1	1	2	2	NA	1	0	2	0	2	1	1	1	2	2	0	1	1	1	2	1	1	1	1	0	0	2	2	0	1	1	0	1	1	1
WagCmDlf_12495	1	0	0	1	1	1	0	1	0	1	0	1	0	0	0	1	0	1	1	1	1	0	0	1	1	0	0	1	1	1	0	0	0	0	0	0	1	0	1	0	1	0	1	0	0	1	0	1	1
WagCmDlf_01393	1	2	NA	2	1	2	3	1	1	2	1	1	1	2	0	1	2	2	2	1	2	1	3	1	1	1	2	2	2	2	1	1	2	0	1	2	2	1	2	2	1	2	2	2	1	1	1	1	2
WagCmDlf_09897	0	1	0	1	0	0	0	1	0	0	1	0	0	1	0	1	1	1	0	0	0	1	0	1	1	0	1	1	1	0	1	1	1	1	1	1	0	1	0	0	1	1	0	0	0	0	1	0	0
WagCmDlf_17054	0	1	0	1	0	0	0	1	0	0	1	0	0	1	0	1	1	1	0	0	0	1	0	1	1	0	1	1	1	0	1	1	1	1	1	1	0	1	0	0	1	1	0	0	0	0	1	0	0
WagCmDlf_14074	0	1	0	1	0	0	0	1	0	0	1	0	0	1	0	1	1	1	0	0	0	1	0	1	1	0	1	1	1	0	1	1	1	1	1	1	0	1	0	0	1	1	0	0	0	0	1	0	0
WagCmDlf_25574	0	1	0	1	0	0	1	0	1	1	1	0	1	0	0	1	0	1	0	0	1	0	1	0	1	0	1	1	0	1	1	1	0	0	1	1	0	0	0	1	1	1	1	0	0	0	0	0	0
WagCmDlf_22019	0	1	0	1	1	0	0	1	1	0	0	0	0	0	1	0	1	1	1	1	0	1	0	1	0	1	0	1	1	0	0	0	0	1	0	0	1	0	0	0	1	1	0	1	1	0	0	1	1
WagCmDlf_03300	0	2	1	2	1	0	0	NA	1	0	1	0	0	1	1	1	2	2	1	1	0	2	0	2	1	1	1	2	2	0	1	1	1	2	1	1	1	1	0	0	2	2	0	1	1	0	1	1	1
WagCmDlf_18479	1	1	NA	1	1	2	2	1	0	1	0	1	0	2	0	0	1	1	2	1	1	1	2	1	0	1	1	1	2	1	0	0	2	0	0	1	2	1	2	1	0	1	1	2	1	1	1	1	2
WagCmDlf_04157	1	1	NA	1	1	2	2	1	0	1	0	1	0	2	0	0	1	1	2	1	1	1	2	1	0	1	1	1	2	1	0	0	2	0	0	1	2	1	2	1	0	1	1	2	1	1	1	1	2
WagCmDlf_06404	1	1	NA	1	1	2	2	1	0	1	0	1	0	2	0	0	1	1	2	1	1	1	2	1	0	1	1	1	2	1	0	0	2	0	0	1	2	1	2	1	0	1	1	2	1	1	1	1	2
WagCmDlf_08870	1	0	0	0	0	0	1	0	1	0	1	1	0	0	1	1	1	1	1	1	0	1	0	0	1	1	1	0	0	1	1	1	1	1	1	1	1	1	0	1	1	1	0	1	0	1	0	0	0
WagCmDlf_01465	1	0	0	0	0	0	1	0	1	0	1	1	0	0	1	1	1	1	1	1	0	1	0	0	1	1	1	0	0	1	1	1	1	1	1	1	1	1	0	1	1	1	0	1	0	1	0	0	0
WagCmDlf_07790	1	0	0	0	0	0	1	0	1	0	1	1	0	0	1	1	1	1	1	1	0	1	0	0	1	1	1	0	0	1	1	1	1	1	1	1	1	1	0	1	1	1	0	1	0	1	0	0	0
WagCmDlf_24927	1	0	0	0	0	0	1	0	1	0	1	1	0	0	1	1	1	1	1	1	0	1	0	0	1	1	1	0	0	1	1	1	1	1	1	1	1	1	0	1	1	1	0	1	0	1	0	0	0
WagCmDlf_27257	1	0	0	0	0	0	1	0	1	0	1	1	0	0	1	1	1	1	1	1	0	1	0	0	1	1	1	0	0	1	1	1	1	1	NA	1	1	1	0	1	1	1	0	1	0	1	0	0	0
WagCmDlf_28298	1	0	0	0	0	0	1	0	1	0	1	1	0	0	1	1	1	1	1	1	0	1	0	0	1	1	1	0	0	1	1	1	1	1	1	1	1	1	0	1	1	1	NA	1	0	1	0	0	0
WagCmDlf_28506	0	1	1	1	0	0	0	1	0	0	1	0	0	1	0	1	1	1	0	0	0	1	0	1	1	0	1	1	1	0	1	1	1	1	1	1	0	1	0	0	1	1	0	0	0	0	1	0	0
WagCmDlf_27482	0	1	1	0	0	1	1	0	0	1	1	1	1	1	0	1	1	0	0	1	1	0	0	0	1	0	0	0	0	0	0	1	1	0	1	1	1	1	1	0	0	1	1	0	1	1	1	1	0
WagCmDlf_04925	0	1	1	0	0	1	1	0	0	1	1	1	1	1	0	1	1	0	0	1	1	0	0	0	1	0	0	0	0	0	0	1	1	0	1	1	1	1	1	0	0	1	1	0	1	1	1	1	0
WagCmDlf_09620	2	0	0	0	1	0	1	0	1	0	1	2	NA	0	NA	2	2	1	1	1	0	1	1	0	NA	2	1	1	0	1	2	NA	1	2	2	1	1	2	1	NA	1	1	0	1	1	1	1	0	0
WagCmDlf_28072	1	0	0	0	0	0	1	0	1	0	1	1	0	0	1	1	1	1	NA	1	0	1	0	0	1	1	1	0	0	1	1	1	1	1	1	1	1	1	0	1	1	1	0	1	0	1	0	0	0
WagCmDlf_17247	1	0	0	0	0	0	1	0	1	0	1	1	0	0	1	1	1	1	1	1	0	1	0	0	1	1	1	0	0	1	1	1	1	1	1	1	1	1	0	1	1	1	0	1	0	1	0	0	0
WagCmDlf_10597	1	0	0	0	0	0	1	0	1	0	1	1	0	0	1	1	1	1	1	1	0	1	0	0	1	1	1	0	0	1	1	1	1	1	1	1	1	1	0	1	1	1	0	1	0	1	0	0	0
WagCmDlf_15654	1	0	0	0	0	0	1	0	1	0	1	1	0	0	1	1	1	1	1	1	0	1	0	0	1	1	1	0	0	1	1	1	1	1	1	1	1	1	0	1	1	1	0	1	0	1	0	0	0
WagCmDlf_17717	1	0	0	0	0	0	1	0	1	0	1	1	0	0	1	1	1	1	1	1	0	1	0	0	1	1	1	0	0	1	1	1	1	1	1	1	1	1	0	1	1	1	0	1	0	1	0	0	0
WagCmDlf_16544	1	0	0	0	0	0	1	0	1	0	1	1	0	0	1	1	1	1	1	1	0	1	0	0	1	1	1	0	0	1	1	1	1	1	1	1	1	1	0	1	1	1	0	1	0	1	0	0	0
WagCmDlf_10204	0	1	1	1	0	0	0	1	0	0	1	0	0	1	0	1	1	1	0	0	0	1	0	1	1	0	1	1	1	0	1	1	1	1	1	1	0	1	0	0	1	1	0	0	0	0	1	0	0
WagCmDlf_13914	1	0	0	0	0	0	1	0	1	0	1	1	0	0	1	1	1	1	1	1	0	1	0	0	1	1	1	0	0	1	1	1	1	1	1	1	1	1	0	1	1	1	0	1	0	1	0	0	0
WagCmDlf_11253	1	0	NA	0	0	0	1	0	1	0	NA	1	0	0	1	1	NA	1	1	1	0	1	0	0	1	1	1	0	0	1	1	1	1	1	1	1	1	1	0	1	1	1	0	1	0	1	0	0	0
WagCmDlf_01700	1	0	0	0	0	0	1	0	1	0	1	1	0	0	1	1	1	1	1	1	0	1	0	0	1	1	1	0	0	1	1	1	1	1	1	1	1	1	0	1	1	1	0	1	0	1	0	0	0
WagCmDlf_24146	1	2	2	2	1	2	3	1	1	2	1	1	1	2	0	1	1	2	2	1	2	1	3	1	1	1	2	2	2	2	1	1	2	0	1	2	2	1	2	2	1	2	2	2	1	1	1	1	2
WagCmDlf_18458	1	0	0	0	0	0	1	0	1	0	1	1	0	0	NA	1	1	1	1	1	0	1	0	0	1	1	1	0	0	1	1	1	1	1	1	1	1	1	0	1	1	1	0	1	0	1	0	0	0
WagCmDlf_03588	1	1	0	2	0	1	1	2	1	1	2	0	1	2	NA	1	1	1	0	0	0	2	0	2	1	1	2	1	NA	1	2	NA	2	2	2	1	0	2	0	1	2	2	NA	1	1	1	2	1	1
WagCmDlf_02952	0	1	0	1	0	0	1	0	1	1	NA	0	1	0	0	1	0	1	0	0	1	0	1	0	1	0	1	1	0	1	1	1	0	0	1	1	0	0	0	1	1	1	1	0	0	0	NA	0	0
WagCmDlf_11337	1	2	3	2	1	2	3	1	1	2	1	1	1	2	0	1	1	2	2	1	2	1	3	1	1	1	2	2	2	2	1	1	2	0	1	2	2	1	2	2	1	2	2	2	1	1	1	1	2
WagCmDlf_23486	0	1	1	0	0	1	1	0	0	1	1	1	1	1	0	1	1	0	0	1	1	0	0	0	1	0	0	0	0	0	0	1	1	0	1	1	1	1	1	0	0	1	1	0	1	1	1	1	0
WagCmDlf_09327	1	0	0	0	0	0	1	0	1	0	1	1	0	0	1	1	1	1	1	1	0	1	0	0	1	1	1	0	0	1	1	1	1	1	1	1	1	1	0	1	1	1	0	1	0	1	0	0	0
WagCmDlf_12091	1	0	0	0	0	0	1	0	1	0	1	1	0	0	1	1	1	1	1	1	0	1	0	0	1	1	1	0	0	1	1	1	1	1	1	1	1	1	0	1	1	1	0	1	0	1	0	0	0
WagCmDlf_13001	1	0	0	0	0	0	1	0	1	0	1	1	0	0	1	1	1	1	1	1	0	1	0	0	1	1	1	0	0	1	1	1	1	1	1	1	1	1	0	1	1	1	0	1	0	1	0	0	0
WagCmDlf_15252	1	0	0	0	0	0	1	0	1	0	1	1	0	0	1	1	1	1	1	1	0	1	0	0	1	1	1	0	0	1	1	1	1	1	1	1	1	1	0	1	1	1	0	1	0	1	0	0	0
WagCmDlf_10818	1	2	NA	1	2	1	1	1	3	2	2	2	3	1	NA	1	0	1	1	1	3	1	3	1	1	1	2	1	0	2	2	2	0	1	1	2	0	0	1	2	1	1	3	1	1	1	1	2	1
WagCmDlf_13993	0	1	1	1	0	0	0	1	0	0	1	0	0	1	0	1	1	1	0	0	0	1	0	1	1	0	1	1	1	0	1	1	1	1	1	1	0	1	0	0	1	1	0	0	0	0	1	0	0
[truncated: 26,639 more rows]
[truncated: 353 more columns]
