# Supplementary material for: An ultra-dense integrated linkage map for hexaploid chrysanthemum enables multi-allelic QTL analysis
Source: Theor Appl Genet. 2017 Aug 29;130(12):2527–41. doi: 10.1007/s00122-017-2974-5 (PMC5668331; doi:10.1007/s00122-017-2974-5)
Supplement: Supplementary file 6 — Online Resource 6. Phased linkage map. Homologues are represented as h1 to h12, where h1-6 originate from P1, and h7-12 for P2. The number one in a column of a homologue indicates that the allele originated from that homologue. (XLSX 2128 kb) [file 122_2017_2974_MOESM6_ESM.xlsx]

## Sheet: phased_map
marker	position (cM)	h1	h2	h3	h4	h5	h6	h7	h8	h9	h10	h11	h12	CLG	contig
WagCmDlf_03471	0	0	0	0	0	0	0	0	1	0	0	0	0	CLG1	contig_01967
WagCmDlf_14475	0.157539	0	0	0	0	0	0	0	1	0	0	0	0	CLG1	contig_12281
WagCmDlf_24571	0.712854	0	0	0	0	0	0	0	1	0	0	0	0	CLG1	contig_05938
WagCmDlf_13285	0.72839	0	0	0	0	0	0	0	1	0	0	0	0	CLG1	contig_09850
WagCmDlf_06483	0.746788	0	0	0	0	0	0	0	1	0	0	0	0	CLG1	contig_05172
WagCmDlf_08675	1.31245	0	0	0	0	0	0	0	1	0	0	0	0	CLG1	contig_06831
WagCmDlf_23197	1.31245	0	0	0	0	0	0	0	1	0	0	0	0	CLG1	contig_02623
WagCmDlf_06165	2.03372	0	0	0	0	0	0	0	1	0	0	0	0	CLG1	contig_02372
WagCmDlf_19930	2.16198	0	0	0	0	0	0	0	1	0	0	0	0	CLG1	contig_09886
WagCmDlf_19169	2.17119	0	0	0	0	0	0	0	1	0	0	0	0	CLG1	contig_02458
WagCmDlf_17934	2.17497	0	0	0	0	0	0	0	1	0	0	0	0	CLG1	contig_05503
WagCmDlf_14888	2.19438	0	0	0	0	0	0	0	1	0	0	0	0	CLG1	contig_05503
WagCmDlf_07431	2.46106	0	0	0	0	0	0	0	1	0	0	0	0	CLG1	contig_09886
WagCmDlf_27067	3.97915	0	0	1	0	0	0	0	1	0	0	0	0	CLG1	contig_00029
WagCmDlf_25502	4.9875	0	0	0	0	1	0	0	0	1	0	0	0	CLG1	contig_10576
WagCmDlf_21006	5.17616	0	0	0	0	0	0	0	1	0	0	0	0	CLG1	contig_10517
WagCmDlf_04428	5.17616	0	0	0	0	0	0	0	1	0	0	0	0	CLG1	contig_12123
WagCmDlf_17799	5.44899	0	0	0	0	0	0	0	1	0	0	0	0	CLG1	contig_12015
WagCmDlf_06286	5.89583	0	0	1	0	0	0	0	1	0	0	0	0	CLG1	contig_07609
WagCmDlf_11546	6.04405	0	1	0	0	0	0	0	1	0	0	1	0	CLG1	contig_03316
WagCmDlf_00734	6.43715	0	0	1	0	0	0	0	0	0	0	0	0	CLG1	contig_08144
WagCmDlf_08969	6.53528	1	0	1	0	0	0	0	0	0	1	0	0	CLG1	contig_06664
WagCmDlf_10763	6.79706	0	0	0	0	0	0	0	1	0	0	0	0	CLG1	contig_11158
WagCmDlf_22811	6.81451	0	0	1	0	0	0	0	0	0	0	0	0	CLG1	contig_06664
WagCmDlf_25856	6.81451	0	0	1	0	0	0	0	0	0	0	0	0	CLG1	contig_07692
WagCmDlf_00328	6.81451	0	0	1	0	0	0	0	0	0	0	0	0	CLG1	contig_09368
WagCmDlf_13454	6.81451	0	0	1	0	0	0	0	0	0	0	0	0	CLG1	contig_10167
WagCmDlf_25727	7.07138	0	0	0	0	0	0	0	0	0	0	0	1	CLG1	contig_11423
WagCmDlf_15436	7.16437	1	0	0	0	0	0	0	0	0	1	0	0	CLG1	contig_06664
WagCmDlf_11961	7.34231	0	0	1	0	0	0	0	0	0	0	0	0	CLG1	contig_01173
WagCmDlf_08767	7.36658	0	0	0	0	0	0	0	1	0	0	0	0	CLG1	contig_07272
WagCmDlf_24341	7.51259	1	0	0	0	0	0	0	0	0	0	0	0	CLG1	contig_09850
WagCmDlf_21404	7.52395	0	0	0	0	0	0	0	1	0	0	0	0	CLG1	contig_10576
WagCmDlf_11894	7.63384	0	0	0	0	0	0	0	1	0	0	0	0	CLG1	contig_07283
WagCmDlf_00419	7.63885	0	0	0	0	0	0	0	1	0	0	0	0	CLG1	contig_10576
WagCmDlf_28336	7.64684	1	0	0	0	0	0	0	0	0	0	0	0	CLG1	contig_11949
WagCmDlf_22457	7.70552	0	1	0	0	0	0	0	0	0	0	1	0	CLG1	contig_02771
WagCmDlf_18140	7.79013	1	0	0	0	0	0	0	0	0	1	0	0	CLG1	contig_06048
WagCmDlf_22291	7.79013	1	0	0	0	0	0	0	0	0	1	0	0	CLG1	contig_00566
WagCmDlf_20480	7.80767	0	1	0	0	0	0	0	0	0	0	1	0	CLG1	contig_06831
WagCmDlf_00979	7.82629	0	1	0	0	0	0	0	0	0	0	1	0	CLG1	contig_06831
WagCmDlf_24891	7.83621	0	1	0	0	0	0	0	0	0	0	1	0	CLG1	contig_10109
WagCmDlf_25306	7.83947	0	0	1	0	0	0	0	0	0	0	0	0	CLG1	contig_06831
WagCmDlf_08834	7.83947	0	0	1	0	0	0	0	0	0	0	0	0	CLG1	contig_09886
WagCmDlf_18300	7.85221	0	0	0	0	0	0	0	1	0	0	0	0	CLG1	contig_04659
WagCmDlf_16740	7.85475	0	0	0	0	0	0	0	1	0	0	0	0	CLG1	contig_07125
WagCmDlf_06441	7.87051	0	0	0	0	0	0	0	1	0	0	0	0	CLG1	contig_03124
WagCmDlf_04262	7.90441	0	0	0	0	0	0	0	1	0	0	0	0	CLG1	contig_04659
WagCmDlf_00945	7.9132	0	0	0	0	0	0	0	1	0	0	0	0	CLG1	contig_04659
WagCmDlf_12510	7.9132	0	0	0	0	0	0	0	1	0	0	0	0	CLG1	contig_09287
WagCmDlf_02631	7.92154	0	0	0	0	0	0	0	1	0	0	0	0	CLG1	contig_04659
WagCmDlf_12365	7.92154	0	0	0	0	0	0	0	1	0	0	0	0	CLG1	contig_08898
WagCmDlf_07083	7.94646	0	0	0	0	0	0	0	0	0	0	0	1	CLG1	contig_07609
WagCmDlf_22780	8.00834	0	0	0	0	0	0	0	0	0	0	0	1	CLG1	contig_09317
WagCmDlf_18460	8.05928	1	0	0	0	0	0	0	0	0	0	0	0	CLG1	contig_06831
WagCmDlf_18117	8.05928	1	0	0	0	0	0	0	0	0	0	0	0	CLG1	contig_06831
WagCmDlf_01249	8.05928	1	0	0	0	0	0	0	0	0	0	0	0	CLG1	contig_06831
WagCmDlf_00608	8.06461	0	0	1	0	0	0	0	0	0	0	0	0	CLG1	contig_10138
WagCmDlf_13580	8.16138	0	0	0	0	0	0	0	0	0	0	0	1	CLG1	contig_09508
WagCmDlf_25476	8.16138	0	0	0	0	0	0	0	0	0	0	0	1	CLG1	contig_07609
WagCmDlf_08338	8.20771	0	0	0	0	0	0	0	0	0	0	0	1	CLG1	contig_10517
WagCmDlf_12511	8.22822	0	0	1	0	0	0	0	0	0	0	0	0	CLG1	contig_03316
WagCmDlf_18485	8.24669	0	0	0	0	0	0	0	0	0	0	0	1	CLG1	contig_08012
WagCmDlf_11351	8.29834	1	0	0	0	0	0	0	0	0	0	0	0	CLG1	contig_03130
WagCmDlf_26253	8.35405	0	1	0	0	0	0	0	0	0	0	1	0	CLG1	contig_10517
WagCmDlf_04502	8.35405	0	1	0	0	0	0	0	0	0	0	1	0	CLG1	contig_06969
WagCmDlf_17704	8.35405	0	1	0	0	0	0	0	0	0	0	1	0	CLG1	contig_10517
WagCmDlf_23229	8.36348	0	1	0	0	0	0	0	0	0	0	1	0	CLG1	contig_10517
WagCmDlf_19122	8.57492	1	0	0	0	0	0	0	0	0	0	0	0	CLG1	contig_02967
WagCmDlf_18585	8.76419	0	0	0	0	0	0	0	1	0	0	0	0	CLG1	contig_03269
WagCmDlf_20424	8.76419	0	0	0	0	0	0	0	1	0	0	0	0	CLG1	contig_12041
WagCmDlf_02008	8.78152	0	0	0	0	0	0	0	1	0	0	0	0	CLG1	contig_10827
WagCmDlf_20813	8.84564	1	0	0	0	0	0	0	0	0	0	0	0	CLG1	contig_00029
WagCmDlf_19955	8.84976	1	0	0	0	0	0	0	0	0	0	0	0	CLG1	contig_03483
WagCmDlf_08715	9.26279	0	1	0	0	0	0	0	0	0	0	1	0	CLG1	contig_10576
WagCmDlf_07971	9.27252	0	0	0	0	0	0	0	0	0	0	0	1	CLG1	contig_10576
WagCmDlf_24260	9.31768	0	0	0	0	0	0	0	0	0	0	0	1	CLG1	contig_10576
WagCmDlf_08260	9.39179	0	0	0	0	0	0	0	1	0	0	0	0	CLG1	contig_07006
WagCmDlf_00271	9.40738	0	0	0	0	0	0	0	0	0	0	0	1	CLG1	contig_11078
WagCmDlf_22591	9.60084	0	0	0	0	0	0	0	0	0	0	0	1	CLG1	contig_01501
WagCmDlf_09582	9.62813	0	0	1	0	0	0	0	0	0	0	0	0	CLG1	contig_06906
WagCmDlf_13027	9.67819	1	0	0	0	0	0	0	0	0	0	0	0	CLG1	contig_02940
WagCmDlf_13766	9.75787	0	0	0	0	0	0	0	0	0	0	0	1	CLG1	contig_07606
WagCmDlf_01859	9.83271	0	0	0	0	0	0	0	0	0	0	0	1	CLG1	contig_08998
WagCmDlf_16449	9.83271	0	0	0	0	0	0	0	0	0	0	0	1	CLG1	contig_08998
WagCmDlf_17748	10.0951	1	0	0	0	0	0	0	0	0	0	0	0	CLG1	contig_08194
WagCmDlf_16538	10.098	0	0	1	0	0	0	0	0	0	0	0	0	CLG1	contig_10576
WagCmDlf_24884	10.1109	0	0	1	0	0	0	0	0	0	0	0	0	CLG1	contig_02368
WagCmDlf_05852	10.1109	0	0	1	0	0	0	0	0	0	0	0	0	CLG1	contig_07125
WagCmDlf_25127	10.2868	0	0	1	0	0	0	0	0	0	0	0	0	CLG1	contig_08998
WagCmDlf_28586	10.3091	1	0	0	0	0	0	0	0	0	0	0	0	CLG1	contig_03010
WagCmDlf_02571	10.331	0	0	1	0	0	0	0	0	0	0	0	0	CLG1	contig_07125
WagCmDlf_19088	10.4731	0	0	0	0	0	0	0	1	0	0	0	0	CLG1	contig_00889
WagCmDlf_23068	10.509	0	0	0	0	0	0	0	1	0	0	0	0	CLG1	contig_01509
WagCmDlf_11843	10.5151	0	0	0	0	0	0	0	1	0	0	0	0	CLG1	contig_07802
WagCmDlf_28070	10.5151	0	0	0	0	0	0	0	1	0	0	0	0	CLG1	contig_02127
WagCmDlf_08902	10.5161	0	0	0	0	0	0	0	1	0	0	0	0	CLG1	contig_01509
WagCmDlf_01525	10.5437	1	0	0	0	0	0	0	0	0	0	0	0	CLG1	contig_01843
WagCmDlf_02522	10.5437	1	0	0	0	0	0	0	0	0	0	0	0	CLG1	contig_01843
WagCmDlf_09563	10.7003	0	1	0	0	0	0	0	0	0	0	1	0	CLG1	contig_02394
WagCmDlf_11648	10.806	0	1	0	0	0	0	0	0	0	0	0	0	CLG1	contig_07262
WagCmDlf_23334	10.806	0	1	0	0	0	0	0	0	0	0	0	0	CLG1	contig_00003
WagCmDlf_03613	10.8542	0	1	0	0	0	0	0	1	0	0	1	1	CLG1	contig_02394
WagCmDlf_20809	11.0401	0	1	0	0	0	0	0	1	0	0	0	0	CLG1	contig_07262
WagCmDlf_09912	11.0821	0	1	0	0	0	0	0	0	0	0	1	0	CLG1	contig_04142
WagCmDlf_06304	11.228	0	0	0	0	0	0	0	0	0	0	0	1	CLG1	contig_00988
WagCmDlf_18652	11.247	0	0	1	0	1	0	0	0	1	0	0	0	CLG1	contig_02368
WagCmDlf_02720	11.424	0	0	0	0	0	0	0	1	0	0	0	0	CLG1	contig_07621
WagCmDlf_20583	11.424	0	0	0	0	0	0	0	1	0	0	0	0	CLG1	contig_04122
WagCmDlf_25422	11.424	0	0	0	0	0	0	0	1	0	0	0	0	CLG1	contig_07621
WagCmDlf_11800	11.439	0	1	0	0	0	0	0	0	0	0	1	0	CLG1	contig_07621
WagCmDlf_07173	11.4631	0	1	0	0	0	0	0	0	0	0	1	0	CLG1	contig_09969
WagCmDlf_02844	11.4963	0	0	0	0	0	0	0	1	0	0	0	0	CLG1	contig_02761
WagCmDlf_20165	11.4976	0	1	0	0	0	0	0	0	0	0	1	0	CLG1	contig_10214
WagCmDlf_15945	11.5581	0	1	0	0	0	0	0	0	0	0	1	0	CLG1	contig_10214
WagCmDlf_03809	11.5581	0	1	0	0	0	0	0	0	0	0	1	0	CLG1	contig_10214
WagCmDlf_26691	11.7916	0	0	0	0	0	0	0	0	0	0	0	1	CLG1	contig_07006
WagCmDlf_10248	11.7916	0	0	0	0	0	0	0	0	0	0	0	1	CLG1	contig_03269
WagCmDlf_20569	11.8045	0	0	0	0	0	0	0	0	0	0	0	1	CLG1	contig_02394
WagCmDlf_26426	11.8045	0	0	0	0	0	0	0	0	0	0	0	1	CLG1	contig_07006
WagCmDlf_21036	11.8107	0	0	0	0	0	0	0	0	0	0	0	1	CLG1	contig_02557
WagCmDlf_17121	11.8107	0	0	0	0	0	0	0	0	0	0	0	1	CLG1	contig_07006
WagCmDlf_22970	11.8107	0	0	0	0	0	0	0	0	0	0	0	1	CLG1	contig_07006
WagCmDlf_26322	11.8107	0	0	0	0	0	0	0	0	0	0	0	1	CLG1	contig_02557
WagCmDlf_00011	12.0634	0	1	0	0	0	0	0	0	0	0	0	0	CLG1	contig_06380
WagCmDlf_00937	12.1595	0	1	0	0	0	0	0	0	0	0	0	0	CLG1	contig_06564
WagCmDlf_16402	12.2166	0	1	0	0	0	0	0	0	0	0	0	0	CLG1	contig_01063
WagCmDlf_15845	12.4865	0	0	0	0	0	0	0	1	0	0	0	0	CLG1	contig_03388
WagCmDlf_11470	12.7539	0	0	0	0	0	0	0	0	0	0	0	1	CLG1	contig_01509
WagCmDlf_17109	12.8825	0	0	0	0	0	0	0	0	0	0	0	1	CLG1	contig_10268
WagCmDlf_11299	12.8829	0	0	0	0	0	0	0	0	0	0	0	1	CLG1	contig_02127
WagCmDlf_16953	12.8829	0	0	0	0	0	0	0	0	0	0	0	1	CLG1	contig_02127
WagCmDlf_22721	12.8829	0	0	0	0	0	0	0	0	0	0	0	1	CLG1	contig_02127
WagCmDlf_00510	12.9161	0	0	0	0	0	0	0	0	0	0	0	1	CLG1	contig_02127
WagCmDlf_15353	13.4007	0	1	0	0	0	0	0	0	0	0	1	1	CLG1	contig_07567
WagCmDlf_26469	13.4136	0	0	0	0	0	0	0	0	0	0	0	1	CLG1	contig_00103
WagCmDlf_12287	13.4418	0	0	0	0	0	0	0	0	0	0	0	1	CLG1	contig_04664
WagCmDlf_19882	13.4587	0	1	0	0	0	0	0	0	0	0	0	0	CLG1	contig_09125
WagCmDlf_10548	13.6681	0	1	0	0	0	0	0	0	0	0	0	0	CLG1	contig_09125
WagCmDlf_16395	13.6842	0	1	0	0	0	0	0	0	0	0	0	0	CLG1	contig_05270
WagCmDlf_05688	13.6952	0	1	0	0	0	0	0	0	0	0	0	0	CLG1	contig_03002
WagCmDlf_00451	13.974	0	1	0	0	0	0	0	0	0	0	0	0	CLG1	contig_11184
WagCmDlf_00537	14.0729	0	1	0	0	0	0	0	0	0	0	0	0	CLG1	contig_11184
WagCmDlf_01530	14.1857	0	0	0	0	1	1	1	0	1	0	0	0	CLG1	contig_07621
WagCmDlf_27259	14.4621	0	1	0	0	0	0	0	1	0	0	0	0	CLG1	contig_07278
WagCmDlf_18827	14.4621	0	1	0	0	0	0	0	1	0	0	0	0	CLG1	contig_07278
WagCmDlf_02291	14.5299	0	0	0	0	1	0	0	0	1	0	1	0	CLG1	contig_12226
WagCmDlf_23416	14.7963	0	0	0	0	1	1	1	0	1	0	0	0	CLG1	contig_02024
WagCmDlf_13409	14.8535	0	1	0	0	0	0	0	1	0	0	0	0	CLG1	contig_06669
WagCmDlf_16758	14.9009	0	0	0	0	1	0	0	0	1	0	1	0	CLG1	contig_09316
WagCmDlf_23946	14.9985	0	0	0	0	1	0	0	0	1	0	1	0	CLG1	contig_09316
WagCmDlf_23703	15.0841	0	0	0	0	1	0	0	0	1	0	1	0	CLG1	contig_12088
WagCmDlf_15773	15.2342	0	1	0	0	0	0	0	0	0	0	0	0	CLG1	contig_05019
WagCmDlf_20150	15.2342	0	1	0	0	0	0	0	0	0	0	0	0	CLG1	contig_05019
WagCmDlf_04857	15.5644	0	1	0	0	0	0	0	0	0	0	0	0	CLG1	contig_05142
WagCmDlf_18691	15.6052	0	1	0	0	0	0	0	0	0	0	0	0	CLG1	contig_07720
WagCmDlf_02288	15.742	1	1	0	0	0	0	0	1	0	0	1	1	CLG1	contig_10214
WagCmDlf_18178	15.8851	1	0	0	0	0	0	0	0	0	0	0	1	CLG1	contig_07621
WagCmDlf_01795	15.8851	1	0	0	0	0	0	0	0	0	0	0	1	CLG1	contig_07621
WagCmDlf_09076	15.8851	1	0	0	0	0	0	0	0	0	0	0	1	CLG1	contig_07621
WagCmDlf_22596	15.9616	1	0	0	0	0	0	0	0	0	0	0	1	CLG1	contig_07621
WagCmDlf_04922	16.2795	0	0	0	1	0	0	0	0	0	1	0	0	CLG1	contig_07621
WagCmDlf_11622	16.4636	0	1	0	0	0	0	0	0	0	0	0	0	CLG1	contig_08894
WagCmDlf_16911	16.5785	0	0	0	0	0	1	1	0	0	0	0	0	CLG1	contig_12226
WagCmDlf_27087	16.5785	0	0	0	0	0	1	1	0	0	0	0	0	CLG1	contig_08609
WagCmDlf_17995	16.5785	0	0	0	0	0	1	1	0	0	0	0	0	CLG1	contig_12226
WagCmDlf_04361	16.5785	0	0	0	0	0	1	1	0	0	0	0	0	CLG1	contig_12226
WagCmDlf_20850	16.5785	0	0	0	0	0	1	1	0	0	0	0	0	CLG1	contig_12226
WagCmDlf_16315	16.6007	0	0	0	0	0	0	0	1	0	0	0	0	CLG1	contig_02031
WagCmDlf_12213	16.7034	0	0	0	0	0	0	0	1	0	0	0	0	CLG1	contig_01063
WagCmDlf_14278	17.0867	0	0	0	0	0	0	0	0	0	0	1	0	CLG1	contig_11148
WagCmDlf_27051	17.1203	0	0	0	0	1	0	0	0	1	0	1	0	CLG1	contig_07849
WagCmDlf_15727	17.2208	0	0	0	0	0	0	0	0	0	0	1	0	CLG1	contig_02390
WagCmDlf_23203	17.2284	0	0	0	0	0	0	0	0	0	0	1	0	CLG1	contig_05019
WagCmDlf_24115	17.3125	0	0	1	1	0	0	0	0	0	1	0	0	CLG1	contig_07621
WagCmDlf_26976	17.3125	0	0	1	1	0	0	0	0	0	1	0	0	CLG1	contig_07621
WagCmDlf_20195	17.3125	0	0	1	1	0	0	0	0	0	1	0	0	CLG1	contig_07621
WagCmDlf_02490	17.3125	0	0	1	1	0	0	0	0	0	1	0	0	CLG1	contig_07621
WagCmDlf_14466	17.3126	0	0	1	1	0	0	0	0	0	1	0	0	CLG1	contig_07621
WagCmDlf_24319	17.353	0	0	1	1	0	0	0	0	0	1	0	0	CLG1	contig_07621
WagCmDlf_14934	17.4283	0	0	1	0	0	0	0	0	0	0	0	0	CLG1	contig_12489
WagCmDlf_05331	17.4665	0	0	1	1	0	0	0	0	0	1	0	0	CLG1	contig_07621
WagCmDlf_17648	17.5332	0	0	1	0	0	0	0	0	0	0	0	0	CLG1	contig_10665
WagCmDlf_10455	17.669	0	0	0	0	0	0	0	0	0	0	1	0	CLG1	contig_08915
WagCmDlf_13115	17.6808	0	0	1	0	0	0	0	0	0	0	0	0	CLG1	contig_10547
WagCmDlf_18752	17.7238	0	0	0	0	0	0	0	0	0	0	1	0	CLG1	contig_06142
WagCmDlf_18944	17.7238	0	0	0	0	0	0	0	0	0	0	1	0	CLG1	contig_04367
WagCmDlf_27424	17.7417	0	0	0	0	0	0	0	0	0	0	1	0	CLG1	contig_02554
WagCmDlf_16561	17.7448	0	0	0	0	0	0	0	0	0	0	1	0	CLG1	contig_02672
WagCmDlf_03536	17.767	0	0	0	0	0	0	0	0	0	0	1	0	CLG1	contig_11236
WagCmDlf_12960	17.8914	0	0	1	0	0	0	0	0	0	0	0	0	CLG1	contig_05050
WagCmDlf_14666	17.8953	0	0	0	0	0	0	0	0	0	0	1	0	CLG1	contig_01062
WagCmDlf_16370	17.9011	0	0	1	0	0	0	0	0	0	0	0	0	CLG1	contig_05050
WagCmDlf_13939	17.9011	0	0	1	0	0	0	0	0	0	0	0	0	CLG1	contig_01864
WagCmDlf_24426	17.94	0	0	1	0	0	0	0	0	0	0	0	0	CLG1	contig_09316
WagCmDlf_08085	17.9508	0	0	1	1	0	0	0	0	0	1	0	0	CLG1	contig_02024
WagCmDlf_23012	18.0006	0	0	0	0	0	1	1	0	0	0	0	0	CLG1	contig_01063
WagCmDlf_11713	18.0092	0	0	1	1	0	0	0	0	0	1	0	0	CLG1	contig_10214
WagCmDlf_02493	18.0108	0	0	0	0	0	1	1	0	0	0	0	0	CLG1	contig_04654
WagCmDlf_16750	18.0108	0	0	0	0	0	1	1	0	0	0	0	0	CLG1	contig_11184
WagCmDlf_26219	18.0108	0	0	0	0	0	1	1	0	0	0	0	0	CLG1	contig_07278
WagCmDlf_24518	18.0173	0	0	1	1	0	0	0	0	0	1	0	0	CLG1	contig_10214
WagCmDlf_20270	18.0179	0	0	0	1	0	0	0	0	0	1	0	0	CLG1	contig_10823
WagCmDlf_09873	18.2082	0	0	0	0	0	1	1	0	0	0	0	0	CLG1	contig_10514
WagCmDlf_01820	18.255	0	0	0	0	0	0	0	0	0	0	1	0	CLG1	contig_09305
WagCmDlf_16925	18.4258	0	0	1	0	0	0	0	0	0	0	0	0	CLG1	contig_02031
WagCmDlf_01113	18.6571	1	0	0	0	0	0	0	0	0	0	0	0	CLG1	contig_12386
WagCmDlf_28610	18.6673	1	0	0	0	0	0	0	0	0	0	0	0	CLG1	contig_08609
WagCmDlf_11410	18.6673	1	0	0	0	0	0	0	0	0	0	0	0	CLG1	contig_00404
WagCmDlf_20079	18.6764	1	0	0	0	0	0	0	0	0	0	0	0	CLG1	contig_06435
WagCmDlf_14204	18.6764	1	0	0	0	0	0	0	0	0	0	0	0	CLG1	contig_06435
WagCmDlf_14759	18.6764	1	0	0	0	0	0	0	0	0	0	0	0	CLG1	contig_12386
WagCmDlf_16099	18.6764	1	0	0	0	0	0	0	0	0	0	0	0	CLG1	contig_10665
WagCmDlf_18812	18.6816	0	0	0	0	0	0	0	1	0	0	0	0	CLG1	contig_07098
WagCmDlf_24292	18.6816	0	0	0	0	0	0	0	1	0	0	0	0	CLG1	contig_09125
WagCmDlf_19547	18.6816	0	0	0	0	0	0	0	1	0	0	0	0	CLG1	contig_09125
WagCmDlf_05027	18.6816	0	0	0	0	0	0	0	1	0	0	0	0	CLG1	contig_02714
WagCmDlf_15107	18.6816	0	0	0	0	0	0	0	1	0	0	0	0	CLG1	contig_09125
WagCmDlf_25535	18.6816	0	0	0	0	0	0	0	1	0	0	0	0	CLG1	contig_09125
WagCmDlf_06330	18.6917	1	0	0	0	0	0	0	0	0	0	0	0	CLG1	contig_12386
WagCmDlf_25616	18.7083	1	0	0	0	0	0	0	0	0	0	0	0	CLG1	contig_07262
WagCmDlf_02569	18.9285	1	0	0	0	0	0	0	0	0	0	0	0	CLG1	contig_09316
WagCmDlf_10947	18.9285	1	0	0	0	0	0	0	0	0	0	0	0	CLG1	contig_12088
WagCmDlf_05512	18.9327	1	0	0	0	0	0	0	0	0	0	0	0	CLG1	contig_09316
WagCmDlf_24896	18.9438	1	0	1	0	0	0	0	0	0	0	0	0	CLG1	contig_05270
WagCmDlf_17599	18.9465	0	0	1	0	0	0	0	0	0	0	0	0	CLG1	contig_08082
WagCmDlf_10132	18.9506	0	0	1	0	0	0	0	0	0	0	0	0	CLG1	contig_07278
WagCmDlf_04275	18.9625	0	0	1	0	0	0	0	0	0	0	0	0	CLG1	contig_07882
WagCmDlf_22519	19.0978	0	0	0	0	0	0	0	0	0	0	1	0	CLG1	contig_04186
WagCmDlf_15607	19.0998	0	0	0	0	0	1	1	0	0	0	1	0	CLG1	contig_02376
WagCmDlf_23736	19.1002	0	0	0	0	0	0	0	0	0	0	1	0	CLG1	contig_02744
WagCmDlf_08011	19.1002	0	0	0	0	0	0	0	0	0	0	1	0	CLG1	contig_07318
WagCmDlf_27204	19.129	0	0	0	0	0	0	0	0	0	0	1	0	CLG1	contig_02744
WagCmDlf_10823	19.1505	0	0	0	0	0	0	0	0	0	0	1	0	CLG1	contig_02744
WagCmDlf_06481	19.2596	1	0	0	0	0	0	0	0	0	0	0	0	CLG1	contig_08513
WagCmDlf_27049	19.282	0	0	0	0	0	0	0	0	0	0	1	0	CLG1	contig_07318
WagCmDlf_02453	19.2905	0	0	0	0	1	0	0	0	1	0	1	0	CLG1	contig_09125
WagCmDlf_00261	19.2905	0	0	0	0	1	0	0	0	1	0	1	0	CLG1	contig_09125
WagCmDlf_16009	19.3617	0	0	0	0	0	0	0	0	0	0	1	0	CLG1	contig_07030
WagCmDlf_24414	19.8434	0	0	0	0	1	0	0	0	1	0	1	0	CLG1	contig_05270
WagCmDlf_24045	19.8434	0	0	0	0	1	0	0	0	1	0	1	0	CLG1	contig_09980
WagCmDlf_26943	19.8434	0	0	0	0	1	0	0	0	1	0	1	0	CLG1	contig_09980
WagCmDlf_21037	19.9066	0	0	0	0	0	0	0	0	0	0	1	0	CLG1	contig_04589
WagCmDlf_05647	19.9274	0	0	0	0	0	0	0	0	0	0	0	1	CLG1	contig_02031
WagCmDlf_14294	19.9981	0	0	0	0	0	0	0	0	0	0	0	1	CLG1	contig_02031
WagCmDlf_09321	20.0011	0	0	1	0	0	0	0	0	0	0	0	0	CLG1	contig_00388
WagCmDlf_16257	20.0155	0	0	0	0	0	0	0	1	0	0	0	0	CLG1	contig_10258
WagCmDlf_21668	20.0204	0	0	1	0	0	0	0	0	0	0	0	0	CLG1	contig_05486
WagCmDlf_12916	20.3344	0	0	0	1	0	0	0	0	0	1	0	1	CLG1	contig_07278
WagCmDlf_15394	20.4527	0	0	0	0	0	0	0	0	0	0	1	0	CLG1	contig_10300
WagCmDlf_04203	20.4611	0	0	0	0	0	0	0	0	0	0	1	0	CLG1	contig_02682
WagCmDlf_00290	20.567	0	0	0	0	0	0	0	0	0	0	1	0	CLG1	contig_03627
WagCmDlf_13954	20.6924	0	0	0	0	0	0	0	0	0	0	1	0	CLG1	contig_05543
WagCmDlf_01744	20.7855	1	0	0	0	0	0	0	0	0	0	0	0	CLG1	contig_01063
WagCmDlf_10600	20.909	0	0	0	0	0	0	0	0	0	0	0	1	CLG1	contig_08935
WagCmDlf_11372	20.9372	0	0	0	1	0	0	0	0	0	1	0	0	CLG1	contig_05270
WagCmDlf_11423	21.0838	0	0	1	0	0	0	0	0	0	0	0	0	CLG1	contig_05019
WagCmDlf_07207	21.0946	0	0	0	1	0	0	0	0	0	1	0	0	CLG1	contig_08672
WagCmDlf_12257	21.1742	1	0	0	0	0	0	0	0	0	0	0	0	CLG1	contig_09980
WagCmDlf_21849	21.1742	1	0	0	0	0	0	0	0	0	0	0	0	CLG1	contig_06669
WagCmDlf_23270	21.1758	1	0	0	0	0	0	0	0	0	0	0	0	CLG1	contig_06669
WagCmDlf_11374	21.1897	0	0	0	1	0	0	0	0	0	1	0	0	CLG1	contig_09980
WagCmDlf_26741	21.1966	0	0	0	1	0	0	0	0	0	1	0	0	CLG1	contig_00459
WagCmDlf_17335	21.3595	0	0	0	0	1	1	1	0	1	0	0	0	CLG1	contig_10258
WagCmDlf_25290	21.3698	1	0	0	0	0	0	0	0	0	0	1	0	CLG1	contig_05019
WagCmDlf_27258	21.4032	0	0	0	1	0	0	0	0	0	1	0	0	CLG1	contig_11184
WagCmDlf_17163	21.4171	0	0	0	0	0	0	0	0	0	0	0	1	CLG1	contig_09125
WagCmDlf_15047	21.4171	0	0	0	0	0	0	0	0	0	0	0	1	CLG1	contig_08831
WagCmDlf_06902	21.5137	1	0	0	0	0	0	0	0	0	0	0	0	CLG1	contig_00737
WagCmDlf_23342	21.8993	0	0	0	0	0	0	0	0	0	0	0	1	CLG1	contig_09125
WagCmDlf_20458	21.945	0	0	1	0	0	0	0	0	0	0	1	0	CLG1	contig_00935
WagCmDlf_16071	21.992	0	0	0	0	0	0	0	0	0	0	0	1	CLG1	contig_00006
WagCmDlf_20317	22.0038	0	0	0	0	0	0	0	0	0	0	0	1	CLG1	contig_00006
WagCmDlf_17376	22.0802	1	0	0	0	0	0	0	0	0	0	0	1	CLG1	contig_09037
WagCmDlf_28058	22.1507	0	0	0	0	0	0	0	0	0	0	0	1	CLG1	contig_07098
WagCmDlf_22334	22.1596	1	0	0	0	0	0	0	0	0	0	0	1	CLG1	contig_10258
WagCmDlf_09289	22.1693	1	0	0	0	0	0	0	0	0	0	0	1	CLG1	contig_09037
WagCmDlf_07326	22.1718	0	0	1	0	0	0	0	0	0	0	0	0	CLG1	contig_07038
WagCmDlf_02689	22.1782	0	0	0	0	0	0	0	0	0	0	1	0	CLG1	contig_08323
WagCmDlf_00111	22.196	1	0	0	0	0	0	0	0	0	0	0	0	CLG1	contig_05019
WagCmDlf_09947	22.2535	1	0	0	0	0	0	0	0	0	0	0	1	CLG1	contig_04367
WagCmDlf_13210	22.2672	1	0	0	0	0	0	0	0	0	0	0	1	CLG1	contig_10258
WagCmDlf_06495	22.2672	1	0	0	0	0	0	0	0	0	0	0	1	CLG1	contig_10258
WagCmDlf_21011	22.4856	0	0	0	0	0	0	0	0	0	0	1	0	CLG1	contig_04483
WagCmDlf_21714	22.8085	0	0	1	0	0	0	0	0	0	0	0	0	CLG1	contig_08272
WagCmDlf_05816	22.814	0	0	0	0	0	0	0	0	0	0	1	0	CLG1	contig_00094
WagCmDlf_11593	22.814	0	0	0	0	0	0	0	0	0	0	1	0	CLG1	contig_12033
WagCmDlf_16868	22.8171	0	0	0	0	0	0	0	0	0	0	1	0	CLG1	contig_07915
WagCmDlf_01123	22.8171	0	0	0	0	0	0	0	0	0	0	1	0	CLG1	contig_12033
WagCmDlf_18062	22.8171	0	0	0	0	0	0	0	0	0	0	1	0	CLG1	contig_12033
WagCmDlf_10165	22.8756	1	0	0	0	0	0	0	0	0	0	1	1	CLG1	contig_02484
WagCmDlf_24837	23.317	1	0	0	0	1	0	0	0	0	0	0	1	CLG1	contig_12637
WagCmDlf_18937	23.3206	0	0	0	1	0	0	0	0	0	1	0	0	CLG1	contig_08588
WagCmDlf_15271	23.3603	0	0	0	0	0	1	1	0	0	0	0	0	CLG1	contig_12095
WagCmDlf_11483	23.3619	0	0	0	0	0	1	1	0	0	0	0	0	CLG1	contig_00464
WagCmDlf_09068	23.3619	0	0	0	0	0	1	1	0	0	0	0	0	CLG1	contig_00406
WagCmDlf_23025	23.3659	1	0	0	0	1	0	0	0	0	0	0	1	CLG1	contig_08894
WagCmDlf_14451	23.6859	1	0	0	0	1	0	0	0	0	0	0	1	CLG1	contig_05632
WagCmDlf_27701	23.7283	0	0	1	0	0	0	0	0	0	0	0	0	CLG1	contig_09259
WagCmDlf_04223	23.8059	0	0	1	0	0	0	0	0	0	0	0	0	CLG1	contig_11709
WagCmDlf_13701	23.8541	1	0	0	0	1	0	0	0	0	0	0	1	CLG1	contig_11043
WagCmDlf_06305	23.9446	0	0	0	0	0	0	0	0	0	0	1	0	CLG1	contig_07516
WagCmDlf_25778	23.9446	0	0	0	0	0	0	0	0	0	0	1	0	CLG1	contig_05376
WagCmDlf_19634	23.961	0	0	0	0	0	0	0	0	0	0	1	0	CLG1	contig_09802
WagCmDlf_06538	23.9974	0	0	1	0	0	0	0	0	0	0	0	0	CLG1	contig_01242
WagCmDlf_08586	24.0586	0	0	0	1	0	0	0	0	0	0	0	0	CLG1	contig_05332
WagCmDlf_15188	24.0829	1	0	0	0	1	0	0	0	0	0	0	1	CLG1	contig_08490
WagCmDlf_25291	24.1251	0	0	0	1	0	0	0	0	0	0	0	0	CLG1	contig_00935
WagCmDlf_02648	24.3559	0	0	0	0	0	0	0	1	0	0	0	0	CLG1	contig_02052
WagCmDlf_28092	24.3886	1	0	0	0	1	0	0	0	0	0	0	1	CLG1	contig_02744
WagCmDlf_17847	24.4434	1	0	0	0	1	0	0	0	0	0	0	1	CLG1	contig_10143
WagCmDlf_11185	24.4452	1	0	0	0	1	0	0	0	0	0	0	1	CLG1	contig_07318
WagCmDlf_27936	24.5643	1	0	0	0	1	0	0	0	0	0	0	1	CLG1	contig_00406
WagCmDlf_19664	24.5643	1	0	0	0	1	0	0	0	0	0	0	1	CLG1	contig_00406
WagCmDlf_07132	24.5841	0	0	1	0	0	0	0	0	0	0	0	0	CLG1	contig_02842
WagCmDlf_00029	24.6511	0	0	1	0	0	0	0	0	0	0	0	0	CLG1	contig_02842
WagCmDlf_22873	24.6607	1	0	0	0	1	0	0	0	0	0	0	1	CLG1	contig_00464
WagCmDlf_02078	24.7025	1	0	0	0	1	0	0	0	0	0	0	1	CLG1	contig_06948
WagCmDlf_25318	24.8597	0	0	0	0	0	0	0	0	1	0	0	0	CLG1	contig_02842
WagCmDlf_12173	24.8597	0	0	0	0	0	0	0	0	1	0	0	0	CLG1	contig_02842
WagCmDlf_23815	24.936	0	0	0	0	0	0	0	0	0	0	1	0	CLG1	contig_08246
WagCmDlf_06343	24.959	0	0	0	0	0	0	0	1	0	0	0	0	CLG1	contig_04425
WagCmDlf_20934	25.0272	1	0	0	0	1	0	0	0	0	0	0	1	CLG1	contig_07630
WagCmDlf_03877	25.0424	1	0	0	0	1	0	0	0	0	0	0	1	CLG1	contig_06465
WagCmDlf_07110	25.0425	1	0	0	0	1	0	0	0	0	0	0	1	CLG1	contig_07630
WagCmDlf_05844	25.0852	0	0	0	0	0	1	1	0	0	0	0	0	CLG1	contig_02017
WagCmDlf_16582	25.1559	0	0	0	0	0	0	0	0	0	0	1	0	CLG1	contig_09213
WagCmDlf_16674	25.1559	0	0	0	0	0	0	0	0	0	0	1	0	CLG1	contig_09213
WagCmDlf_16566	25.1824	0	0	0	0	0	0	0	1	0	0	0	0	CLG1	contig_08064
WagCmDlf_11454	25.1874	0	0	0	0	0	0	0	1	0	0	0	0	CLG1	contig_00549
WagCmDlf_24037	25.2346	0	0	0	1	0	0	0	0	0	1	0	0	CLG1	contig_11043
WagCmDlf_11336	25.2545	0	0	1	0	0	0	0	0	1	0	0	0	CLG1	contig_11834
WagCmDlf_25189	25.2968	0	0	0	0	0	0	0	0	0	0	1	0	CLG1	contig_06348
WagCmDlf_16575	25.3374	0	0	0	0	0	0	0	1	0	0	0	0	CLG1	contig_06339
WagCmDlf_25058	25.3667	0	0	0	0	0	0	0	0	0	0	1	0	CLG1	contig_04781
WagCmDlf_10438	25.4998	1	0	0	0	1	0	0	0	0	0	0	1	CLG1	contig_08675
WagCmDlf_05831	25.5168	0	0	0	0	0	0	0	1	0	0	0	0	CLG1	contig_04115
WagCmDlf_06360	25.7154	0	0	1	0	0	0	0	0	0	0	0	0	CLG1	contig_02744
WagCmDlf_02768	25.7755	0	0	1	0	0	0	0	0	0	0	0	0	CLG1	contig_07318
WagCmDlf_13153	25.7877	0	0	0	0	0	0	0	1	0	0	0	0	CLG1	contig_06465
WagCmDlf_11660	26.0124	0	0	1	1	0	0	0	0	0	0	0	0	CLG1	contig_10704
WagCmDlf_22267	26.0652	1	0	0	0	1	0	0	0	0	0	0	1	CLG1	contig_09029
WagCmDlf_05444	26.1181	1	0	0	0	1	0	0	0	0	0	0	1	CLG1	contig_06916
WagCmDlf_02106	26.119	1	0	0	0	1	0	0	0	0	0	0	1	CLG1	contig_12033
WagCmDlf_10428	26.119	1	0	0	0	1	0	0	0	0	0	0	1	CLG1	contig_12033
WagCmDlf_02537	26.1484	1	0	0	0	1	0	0	0	0	0	0	1	CLG1	contig_01603
WagCmDlf_21875	26.5004	1	0	0	0	1	0	0	0	0	0	1	1	CLG1	contig_12033
WagCmDlf_05366	26.7398	0	0	1	0	0	0	0	0	0	0	0	0	CLG1	contig_00935
WagCmDlf_24631	26.7636	0	0	0	0	0	0	0	1	0	0	0	0	CLG1	contig_03651
WagCmDlf_11485	26.7687	1	0	0	0	0	0	0	0	0	0	0	0	CLG1	contig_04127
WagCmDlf_18824	26.7961	1	0	0	0	0	0	0	0	0	0	0	0	CLG1	contig_09802
WagCmDlf_28006	26.8247	0	0	0	0	0	0	0	0	0	0	1	0	CLG1	contig_07924
WagCmDlf_00646	26.8508	0	0	0	0	0	0	0	1	0	0	0	0	CLG1	contig_08675
WagCmDlf_15320	26.8882	0	0	0	0	0	0	0	0	0	0	1	0	CLG1	contig_07928
WagCmDlf_26017	26.9628	0	0	0	0	0	0	0	1	0	0	0	0	CLG1	contig_12327
WagCmDlf_10993	26.9655	0	0	0	0	0	0	0	1	0	0	0	0	CLG1	contig_04077
WagCmDlf_01324	27.0128	0	0	0	0	0	0	0	1	0	0	0	0	CLG1	contig_08675
WagCmDlf_06233	27.0191	0	0	1	0	0	0	0	0	0	0	0	0	CLG1	contig_06948
WagCmDlf_18867	27.2157	0	0	0	0	0	0	0	0	0	0	1	0	CLG1	contig_08209
WagCmDlf_00871	27.2157	0	0	0	0	0	0	0	0	0	0	1	0	CLG1	contig_06460
WagCmDlf_12685	27.3224	0	0	0	0	0	0	0	1	0	0	0	0	CLG1	contig_07521
WagCmDlf_08694	27.3224	0	0	0	0	0	0	0	1	0	0	0	0	CLG1	contig_03558
WagCmDlf_02326	27.3224	0	0	0	0	0	0	0	1	0	0	0	0	CLG1	contig_06887
WagCmDlf_01954	27.3224	0	0	0	0	0	0	0	1	0	0	0	0	CLG1	contig_05543
WagCmDlf_17352	27.3239	0	0	0	0	0	1	1	0	0	0	0	0	CLG1	contig_12033
WagCmDlf_17057	27.3344	0	0	0	0	0	1	1	0	0	0	0	0	CLG1	contig_12054
WagCmDlf_02310	27.3702	1	0	0	0	1	0	0	0	0	0	0	0	CLG1	contig_03928
WagCmDlf_06289	27.4351	0	1	0	0	0	0	0	0	1	1	0	0	CLG1	contig_08064
WagCmDlf_12337	27.4418	1	0	0	0	0	0	0	0	0	0	1	0	CLG1	contig_08328
WagCmDlf_00140	27.5299	0	0	0	0	0	0	0	0	0	0	1	0	CLG1	contig_06572
WagCmDlf_14879	27.5853	0	0	0	0	0	0	0	0	0	0	1	0	CLG1	contig_01097
WagCmDlf_14551	27.5853	0	0	0	0	0	0	0	0	0	0	1	0	CLG1	contig_01097
WagCmDlf_26667	27.5853	0	0	0	0	0	0	0	0	0	0	1	0	CLG1	contig_01097
WagCmDlf_15761	27.5993	0	1	0	0	0	0	0	0	1	1	0	0	CLG1	contig_00464
WagCmDlf_00911	27.6424	1	0	0	0	0	0	0	0	0	0	0	0	CLG1	contig_08246
WagCmDlf_21922	27.728	1	0	0	0	0	0	0	0	0	0	0	0	CLG1	contig_08811
WagCmDlf_04486	27.728	1	0	0	0	0	0	0	0	0	0	0	0	CLG1	contig_03928
WagCmDlf_21539	27.7582	1	0	0	0	0	0	0	0	0	0	1	0	CLG1	contig_10924
WagCmDlf_11560	27.7628	1	0	0	0	0	0	0	0	0	0	1	0	CLG1	contig_10924
WagCmDlf_21568	27.7974	1	0	0	0	0	0	0	0	0	0	0	0	CLG1	contig_08811
WagCmDlf_04567	27.7974	1	0	0	0	0	0	0	0	0	0	0	0	CLG1	contig_01003
WagCmDlf_06510	27.7974	1	0	0	0	0	0	0	0	0	0	0	0	CLG1	contig_10243
WagCmDlf_25551	27.8201	1	0	0	0	0	0	0	0	0	0	1	0	CLG1	contig_09702
WagCmDlf_18787	27.8201	1	0	0	0	0	0	0	0	0	0	1	0	CLG1	contig_04076
WagCmDlf_06322	27.8799	1	0	0	0	0	0	0	0	0	0	0	0	CLG1	contig_08246
WagCmDlf_07344	28.0066	0	0	0	0	0	0	0	0	0	0	1	0	CLG1	contig_11785
WagCmDlf_04067	28.0172	0	0	0	0	0	0	0	0	0	0	1	0	CLG1	contig_11785
WagCmDlf_18773	28.0172	0	0	0	0	0	0	0	0	0	0	1	0	CLG1	contig_11785
WagCmDlf_27687	28.0172	0	0	0	0	0	0	0	0	0	0	1	0	CLG1	contig_11785
WagCmDlf_05717	28.0172	0	0	0	0	0	0	0	0	0	0	1	0	CLG1	contig_11785
WagCmDlf_19076	28.0172	0	0	0	0	0	0	0	0	0	0	1	0	CLG1	contig_11785
WagCmDlf_00080	28.0409	0	0	1	0	0	0	0	0	0	0	0	0	CLG1	contig_12227
WagCmDlf_13656	28.0409	0	0	1	0	0	0	0	0	0	0	0	0	CLG1	contig_03627
WagCmDlf_18811	28.123	1	0	0	0	0	0	0	0	0	0	1	0	CLG1	contig_02273
WagCmDlf_07516	28.4284	1	0	0	0	0	0	0	0	0	0	0	0	CLG1	contig_05247
WagCmDlf_24050	28.487	0	1	0	1	0	0	0	0	1	1	0	0	CLG1	contig_08675
WagCmDlf_20457	28.4909	1	0	0	0	0	0	0	0	0	0	0	0	CLG1	contig_05507
WagCmDlf_04971	28.5826	1	0	0	0	0	0	0	0	0	0	0	0	CLG1	contig_01613
WagCmDlf_18862	29.0598	0	0	0	0	0	1	1	0	0	0	0	0	CLG1	contig_09802
WagCmDlf_27963	29.1063	0	0	1	0	0	0	0	1	0	0	0	0	CLG1	contig_00094
WagCmDlf_00995	29.2071	0	0	0	0	1	0	0	0	0	0	0	1	CLG1	contig_01409
WagCmDlf_21886	29.3433	0	0	1	0	0	0	0	1	0	0	0	0	CLG1	contig_01216
WagCmDlf_23217	29.36	0	0	0	0	0	1	1	0	0	0	0	0	CLG1	contig_09802
WagCmDlf_14435	29.384	0	0	1	0	0	0	0	1	0	0	0	0	CLG1	contig_12258
WagCmDlf_08460	29.4878	0	0	1	0	0	0	0	1	0	0	0	0	CLG1	contig_09802
WagCmDlf_00981	29.492	0	0	1	0	0	0	0	1	0	0	0	0	CLG1	contig_09802
WagCmDlf_07520	29.4974	0	1	0	1	0	0	0	0	1	1	0	0	CLG1	contig_11120
WagCmDlf_12280	29.6666	0	0	0	0	0	1	1	0	0	0	0	0	CLG1	contig_01451
WagCmDlf_22859	29.8467	0	1	0	1	0	0	0	0	1	1	0	0	CLG1	contig_00094
WagCmDlf_07016	29.8467	0	1	0	1	0	0	0	0	1	1	0	0	CLG1	contig_11896
WagCmDlf_17169	29.8683	0	0	0	0	0	1	1	0	0	0	0	0	CLG1	contig_04790
WagCmDlf_02348	29.9885	1	1	0	0	0	0	0	0	0	1	0	0	CLG1	contig_08622
WagCmDlf_09508	30.4219	0	0	0	0	0	1	1	0	0	0	0	0	CLG1	contig_08328
WagCmDlf_09307	30.4277	0	0	1	0	0	0	0	1	0	0	0	0	CLG1	contig_08246
WagCmDlf_25435	30.521	0	0	1	0	0	0	0	1	0	0	0	0	CLG1	contig_01850
WagCmDlf_12702	30.7483	0	0	0	0	0	1	1	0	0	0	0	0	CLG1	contig_07854
WagCmDlf_25324	31.0488	0	0	0	0	0	1	1	0	0	0	0	0	CLG1	contig_08209
WagCmDlf_19024	31.0557	0	0	0	0	0	1	1	0	0	0	0	0	CLG1	contig_08209
WagCmDlf_21785	31.0732	0	0	1	0	0	0	0	1	0	0	0	0	CLG1	contig_01613
WagCmDlf_01720	31.0812	0	0	0	0	0	1	1	0	0	0	0	0	CLG1	contig_08209
WagCmDlf_22432	31.1683	0	0	0	0	0	1	1	0	0	0	0	0	CLG1	contig_06460
WagCmDlf_00375	31.4086	0	0	1	0	0	0	0	1	0	0	0	0	CLG1	contig_08328
WagCmDlf_21618	31.7354	0	0	1	0	0	0	0	1	0	0	0	0	CLG1	contig_01371
WagCmDlf_27068	31.9357	0	0	0	0	0	1	1	0	0	0	1	0	CLG1	contig_03806
WagCmDlf_02280	31.9419	1	0	0	0	0	0	0	0	0	0	0	0	CLG1	contig_03816
WagCmDlf_21852	32.1912	0	0	0	0	1	0	0	0	0	0	0	0	CLG1	contig_08328
WagCmDlf_08809	32.2664	0	0	0	0	1	0	0	0	0	0	0	0	CLG1	contig_08328
WagCmDlf_14488	32.3764	0	0	1	0	0	0	0	1	0	0	0	0	CLG1	contig_12506
WagCmDlf_05206	32.508	0	0	0	0	1	1	1	0	0	0	0	0	CLG1	contig_11785
WagCmDlf_09557	32.51	0	0	0	0	1	0	0	0	0	0	0	0	CLG1	contig_03179
WagCmDlf_16700	32.5285	0	0	0	0	1	0	0	0	0	0	0	0	CLG1	contig_03179
WagCmDlf_09751	32.5285	0	0	0	0	1	0	0	0	0	0	0	0	CLG1	contig_03806
WagCmDlf_07436	32.5285	0	0	0	0	1	0	0	0	0	0	0	0	CLG1	contig_01451
WagCmDlf_27479	32.5285	0	0	0	0	1	0	0	0	0	0	0	0	CLG1	contig_05247
WagCmDlf_14129	32.5285	0	0	0	0	1	0	0	0	0	0	0	0	CLG1	contig_11629
WagCmDlf_23856	32.5968	0	0	1	0	0	0	0	1	0	0	0	0	CLG1	contig_06460
WagCmDlf_24104	32.7123	0	0	0	0	0	1	1	0	0	0	0	0	CLG1	contig_11237
WagCmDlf_26578	32.7228	0	0	0	0	1	1	1	0	1	0	0	0	CLG1	contig_11785
WagCmDlf_22545	32.7359	0	0	0	0	0	1	1	0	0	0	0	0	CLG1	contig_05976
WagCmDlf_01396	32.7359	0	0	0	0	0	1	1	0	0	0	0	0	CLG1	contig_05976
WagCmDlf_10911	32.808	0	0	0	0	0	0	0	0	0	0	1	0	CLG1	contig_03369
WagCmDlf_01896	32.9257	0	0	1	0	0	0	0	1	0	0	0	0	CLG1	contig_11403
WagCmDlf_16108	33.151	0	0	0	0	0	0	0	0	0	0	1	0	CLG1	contig_01005
WagCmDlf_03503	33.1511	0	0	0	0	1	0	0	0	0	0	0	0	CLG1	contig_08376
WagCmDlf_13969	33.1528	0	0	1	0	0	0	0	1	0	0	0	0	CLG1	contig_11785
WagCmDlf_08400	33.1604	0	0	1	0	0	0	0	1	0	0	0	0	CLG1	contig_11785
WagCmDlf_21132	33.2254	0	0	0	0	1	0	0	0	0	0	0	0	CLG1	contig_01371
WagCmDlf_23193	33.2291	0	0	0	0	1	0	0	0	0	0	0	0	CLG1	contig_09702
WagCmDlf_00184	33.2391	0	0	0	0	1	0	0	0	0	0	0	0	CLG1	contig_01371
WagCmDlf_08222	33.2468	0	0	0	0	0	0	0	0	0	0	1	0	CLG1	contig_01005
WagCmDlf_10995	33.2522	0	0	1	0	0	0	0	1	0	0	0	0	CLG1	contig_11785
WagCmDlf_12006	33.2651	0	0	0	0	1	0	0	0	0	0	0	0	CLG1	contig_06106
WagCmDlf_23454	33.2779	0	0	1	0	0	0	0	1	0	0	0	0	CLG1	contig_11785
WagCmDlf_01749	33.3044	0	0	0	0	1	0	0	0	0	0	0	0	CLG1	contig_05467
WagCmDlf_10412	33.3044	0	0	0	0	1	0	0	0	0	0	0	0	CLG1	contig_04076
WagCmDlf_10696	33.3044	0	0	0	0	1	0	0	0	0	0	0	0	CLG1	contig_11329
WagCmDlf_26601	33.4938	0	0	0	0	1	0	0	0	0	0	0	0	CLG1	contig_07924
WagCmDlf_17611	33.4938	0	0	0	0	1	0	0	0	0	0	0	0	CLG1	contig_07491
WagCmDlf_14152	33.4938	0	0	0	0	1	0	0	0	0	0	0	0	CLG1	contig_08209
WagCmDlf_14572	33.4938	0	0	0	0	1	0	0	0	0	0	0	0	CLG1	contig_07491
WagCmDlf_27150	33.5021	0	0	0	0	1	0	0	0	0	0	0	0	CLG1	contig_00512
WagCmDlf_23211	33.5157	0	0	0	0	1	0	0	0	0	0	0	0	CLG1	contig_00666
WagCmDlf_18115	33.5494	0	0	0	0	1	0	0	0	0	0	0	0	CLG1	contig_02349
WagCmDlf_05487	33.8674	0	0	0	0	1	0	0	0	0	0	0	0	CLG1	contig_00277
WagCmDlf_17805	33.9144	0	0	0	0	1	0	0	0	0	0	0	0	CLG1	contig_08425
WagCmDlf_02496	34.0151	0	0	0	0	0	1	1	0	0	0	0	0	CLG1	contig_00284
WagCmDlf_24482	34.0151	0	0	0	0	0	1	1	0	0	0	0	0	CLG1	contig_02695
WagCmDlf_28344	34.364	0	0	0	0	1	0	0	0	0	0	0	0	CLG1	contig_06813
WagCmDlf_24199	34.4313	0	1	0	1	0	0	0	0	0	1	0	0	CLG1	contig_04354
WagCmDlf_02004	34.5296	0	1	0	1	0	0	0	0	0	1	0	0	CLG1	contig_05083
WagCmDlf_03271	34.6805	1	0	0	0	0	0	0	0	0	0	0	0	CLG1	contig_05677
WagCmDlf_19715	34.86	0	0	0	0	1	0	0	0	0	0	0	0	CLG1	contig_02695
WagCmDlf_01361	34.8876	0	0	0	0	1	0	0	0	1	0	0	0	CLG1	contig_02273
WagCmDlf_19291	34.903	1	0	0	0	0	0	0	0	1	0	0	0	CLG1	contig_00174
WagCmDlf_13459	34.9836	0	0	0	0	1	0	0	0	0	0	0	0	CLG1	contig_08256
WagCmDlf_00904	35.132	1	0	0	0	0	0	0	0	1	0	0	0	CLG1	contig_00542
WagCmDlf_24237	35.1624	1	0	0	0	0	0	0	0	0	0	0	0	CLG1	contig_02335
WagCmDlf_22290	35.2174	0	1	0	1	0	0	0	0	0	0	0	0	CLG1	contig_07322
WagCmDlf_11245	35.298	0	0	1	0	0	0	0	1	0	0	0	1	CLG1	contig_04354
WagCmDlf_00182	35.3053	0	0	1	0	0	0	0	1	0	0	0	1	CLG1	contig_00542
WagCmDlf_24811	35.3053	0	0	1	0	0	0	0	1	0	0	0	1	CLG1	contig_04354
WagCmDlf_03696	35.3205	0	0	1	0	0	0	0	1	0	0	0	1	CLG1	contig_04354
WagCmDlf_17215	35.3247	0	0	1	0	0	0	0	1	0	0	0	1	CLG1	contig_04354
WagCmDlf_05782	35.3413	0	0	1	0	0	0	0	1	0	0	0	1	CLG1	contig_04354
WagCmDlf_28113	35.3485	0	0	1	0	0	0	0	1	0	0	0	1	CLG1	contig_10426
WagCmDlf_19309	35.4009	0	0	1	0	0	0	0	1	0	0	0	1	CLG1	contig_04354
WagCmDlf_24596	35.4035	0	0	0	0	0	0	0	0	1	0	0	0	CLG1	contig_10297
WagCmDlf_07038	35.4421	0	0	1	0	0	0	0	1	0	0	0	1	CLG1	contig_04354
WagCmDlf_18473	35.4805	1	0	0	0	0	0	0	0	0	0	0	0	CLG1	contig_10076
WagCmDlf_07724	35.4805	1	0	0	0	0	0	0	0	0	0	0	0	CLG1	contig_12199
WagCmDlf_18217	35.4805	1	0	0	0	0	0	0	0	0	0	0	0	CLG1	contig_12199
WagCmDlf_09841	35.4805	1	0	0	0	0	0	0	0	0	0	0	0	CLG1	contig_02549
WagCmDlf_19665	35.4805	1	0	0	0	0	0	0	0	0	0	0	0	CLG1	contig_03318
WagCmDlf_16024	35.5093	1	0	0	0	0	0	0	0	0	0	0	1	CLG1	contig_07148
WagCmDlf_13772	35.5119	1	0	0	0	0	0	0	0	1	0	0	0	CLG1	contig_10603
WagCmDlf_19177	35.5222	0	1	0	0	0	0	0	0	0	0	0	0	CLG1	contig_03398
WagCmDlf_04352	35.5222	0	1	0	0	0	0	0	0	0	0	0	0	CLG1	contig_03398
WagCmDlf_10905	35.5222	0	1	0	0	0	0	0	0	0	0	0	0	CLG1	contig_03398
WagCmDlf_11689	35.5222	0	1	0	0	0	0	0	0	0	0	0	0	CLG1	contig_03398
WagCmDlf_09951	35.5319	0	0	0	0	0	0	0	0	1	0	0	0	CLG1	contig_00629
WagCmDlf_17343	35.5361	1	0	0	0	0	0	0	0	0	0	0	0	CLG1	contig_09142
WagCmDlf_28389	35.547	0	0	0	0	0	0	0	0	1	0	0	0	CLG1	contig_08209
WagCmDlf_12043	35.623	0	0	0	0	0	0	0	0	1	0	0	0	CLG1	contig_09925
WagCmDlf_09043	35.6505	0	0	0	0	0	0	0	0	1	0	0	0	CLG1	contig_12506
WagCmDlf_23516	35.6822	0	0	0	0	0	0	0	0	1	0	0	0	CLG1	contig_08209
WagCmDlf_13271	35.6822	0	0	0	0	0	0	0	0	1	0	0	0	CLG1	contig_01097
WagCmDlf_12819	35.6822	0	0	0	0	0	0	0	0	1	0	0	0	CLG1	contig_07491
WagCmDlf_09449	35.6822	0	0	0	0	0	0	0	0	1	0	0	0	CLG1	contig_08209
WagCmDlf_09175	35.6822	0	0	0	0	0	0	0	0	1	0	0	0	CLG1	contig_08209
WagCmDlf_24224	35.6822	0	0	0	0	0	0	0	0	1	0	0	0	CLG1	contig_12506
WagCmDlf_18111	35.6822	0	0	0	0	0	0	0	0	1	0	0	0	CLG1	contig_00815
WagCmDlf_04854	35.6822	0	0	0	0	0	0	0	0	1	0	0	0	CLG1	contig_09702
WagCmDlf_15257	35.6855	0	0	0	0	0	0	0	0	1	0	0	0	CLG1	contig_03718
WagCmDlf_00854	35.7066	0	0	0	0	0	0	0	0	1	0	0	0	CLG1	contig_08968
WagCmDlf_11149	35.7997	1	0	0	0	0	0	0	0	0	0	0	0	CLG1	contig_06518
WagCmDlf_19538	35.8144	0	0	0	0	0	0	0	0	1	0	0	0	CLG1	contig_11785
WagCmDlf_20646	35.8204	0	0	0	0	1	0	0	0	0	0	0	0	CLG1	contig_04552
WagCmDlf_20854	35.9064	0	0	0	0	0	0	0	0	1	0	0	0	CLG1	contig_03987
WagCmDlf_03954	35.9102	0	0	0	0	0	0	0	0	1	0	0	0	CLG1	contig_11785
WagCmDlf_23391	35.9379	0	0	0	1	0	0	0	0	0	0	0	0	CLG1	contig_09091
WagCmDlf_22730	35.9412	0	0	0	0	0	0	0	0	1	0	0	0	CLG1	contig_09247
WagCmDlf_24588	35.9412	0	0	0	0	0	0	0	0	1	0	0	0	CLG1	contig_11785
WagCmDlf_19136	35.9412	0	0	0	0	0	0	0	0	1	0	0	0	CLG1	contig_11785
WagCmDlf_01236	35.9412	0	0	0	0	0	0	0	0	1	0	0	0	CLG1	contig_11785
WagCmDlf_14003	35.9412	0	0	0	0	0	0	0	0	1	0	0	0	CLG1	contig_07900
WagCmDlf_23457	35.9412	0	0	0	0	0	0	0	0	1	0	0	0	CLG1	contig_11785
WagCmDlf_14154	35.9932	0	0	0	0	0	0	0	0	1	0	0	0	CLG1	contig_11785
WagCmDlf_15932	35.9932	0	0	0	0	0	0	0	0	1	0	0	0	CLG1	contig_04092
WagCmDlf_24934	36.0094	0	0	0	0	1	0	0	0	1	0	0	0	CLG1	contig_01005
WagCmDlf_04056	36.0369	1	0	0	0	0	0	0	0	0	0	0	0	CLG1	contig_07910
WagCmDlf_10045	36.0445	0	0	0	1	0	0	0	0	0	0	0	0	CLG1	contig_03398
WagCmDlf_21554	36.0559	0	0	0	0	1	0	0	0	0	0	0	0	CLG1	contig_04793
WagCmDlf_05525	36.1053	0	0	0	1	0	0	0	0	0	0	0	0	CLG1	contig_09936
WagCmDlf_01433	36.1626	0	0	0	0	0	0	0	0	0	0	1	0	CLG1	contig_01167
WagCmDlf_15396	36.234	0	1	0	0	0	0	0	0	0	0	0	0	CLG1	contig_04552
WagCmDlf_18836	36.2764	0	1	0	1	0	0	0	0	0	0	0	0	CLG1	contig_06518
WagCmDlf_00102	36.3819	0	1	0	0	0	0	0	0	0	0	0	0	CLG1	contig_06245
WagCmDlf_27419	36.3974	0	0	0	0	0	0	0	0	1	0	0	0	CLG1	contig_11852
WagCmDlf_21107	36.4536	0	1	0	0	0	0	0	0	0	0	0	0	CLG1	contig_00235
WagCmDlf_08249	36.4536	0	1	0	0	0	0	0	0	0	0	0	0	CLG1	contig_00235
WagCmDlf_11523	36.4536	0	1	0	0	0	0	0	0	0	0	0	0	CLG1	contig_04605
WagCmDlf_11888	36.4599	0	0	0	0	0	0	0	0	1	0	0	0	CLG1	contig_02243
WagCmDlf_02156	36.4599	0	0	0	0	0	0	0	0	1	0	0	0	CLG1	contig_00409
WagCmDlf_00619	36.4599	0	0	0	0	0	0	0	0	1	0	0	0	CLG1	contig_11632
WagCmDlf_25507	36.5945	0	0	0	0	0	0	0	0	1	0	0	0	CLG1	contig_11228
WagCmDlf_28034	36.6328	0	0	0	1	0	0	0	0	0	0	0	0	CLG1	contig_04552
WagCmDlf_27834	36.8844	0	0	0	1	1	0	0	0	0	0	0	0	CLG1	contig_03398
WagCmDlf_12794	36.8971	0	0	0	1	0	0	0	0	0	0	0	0	CLG1	contig_11244
WagCmDlf_11164	36.9183	0	0	0	1	0	0	0	0	0	0	0	0	CLG1	contig_12558
WagCmDlf_16803	36.9572	1	0	0	0	0	0	0	0	0	0	0	0	CLG1	contig_06674
WagCmDlf_19903	36.9716	0	1	0	0	0	0	0	0	0	0	0	0	CLG1	contig_12361
WagCmDlf_05396	37.0457	1	0	0	0	0	0	0	0	0	0	0	0	CLG1	contig_06674
WagCmDlf_04551	37.0603	0	1	0	0	0	0	0	0	0	0	0	0	CLG1	contig_12199
WagCmDlf_23479	37.0603	0	1	0	0	0	0	0	0	0	0	0	0	CLG1	contig_12199
WagCmDlf_17481	37.167	0	0	0	0	0	0	0	0	1	0	0	0	CLG1	contig_03418
WagCmDlf_02861	37.2242	0	0	1	0	0	0	1	1	0	0	0	0	CLG1	contig_06683
WagCmDlf_19345	37.2613	0	0	0	1	0	0	0	0	0	0	0	0	CLG1	contig_09271
WagCmDlf_08869	37.3159	0	1	0	0	0	0	0	0	0	0	0	0	CLG1	contig_02549
WagCmDlf_12259	37.3365	1	0	0	0	1	0	0	0	0	0	0	0	CLG1	contig_11208
WagCmDlf_27043	37.3515	0	0	0	0	0	0	0	0	1	0	0	0	CLG1	contig_10865
WagCmDlf_16004	37.3559	1	0	0	0	0	0	0	0	0	0	0	0	CLG1	contig_11208
WagCmDlf_01181	37.3641	0	0	0	0	1	0	0	0	0	0	0	0	CLG1	contig_09341
WagCmDlf_18990	37.3686	0	1	0	0	0	0	0	0	0	0	0	0	CLG1	contig_03794
WagCmDlf_27877	37.3686	0	1	0	0	0	0	0	0	0	0	0	0	CLG1	contig_03794
WagCmDlf_11748	37.3816	1	0	0	0	0	0	0	0	0	0	0	0	CLG1	contig_04256
WagCmDlf_12530	37.3816	1	0	0	0	0	0	0	0	0	0	0	0	CLG1	contig_04256
WagCmDlf_21249	37.3915	0	1	0	0	0	0	0	0	0	0	0	0	CLG1	contig_00291
WagCmDlf_00254	37.3982	0	1	1	0	0	0	1	1	0	0	0	0	CLG1	contig_02549
WagCmDlf_00714	37.4534	0	0	0	0	0	0	0	0	1	0	0	0	CLG1	contig_02695
WagCmDlf_12181	37.523	0	0	0	1	0	0	0	0	0	1	0	0	CLG1	contig_10516
WagCmDlf_14866	37.5909	0	1	0	0	0	0	0	0	0	0	0	0	CLG1	contig_03318
WagCmDlf_24890	37.5909	0	1	0	0	0	0	0	0	0	0	0	0	CLG1	contig_02549
WagCmDlf_21930	37.5909	0	1	0	0	0	0	0	0	0	0	0	0	CLG1	contig_12045
WagCmDlf_19935	37.6107	1	0	0	0	0	0	0	0	0	0	0	0	CLG1	contig_01651
WagCmDlf_01975	37.6629	1	0	0	0	0	0	0	0	0	0	0	0	CLG1	contig_03801
WagCmDlf_19581	37.6629	1	0	0	0	0	0	0	0	0	0	0	0	CLG1	contig_05409
WagCmDlf_23201	37.7048	0	0	0	0	0	0	0	0	1	0	0	0	CLG1	contig_10516
WagCmDlf_16054	37.8253	0	0	1	0	0	0	1	1	0	0	0	0	CLG1	contig_12199
WagCmDlf_24485	37.957	0	0	0	0	0	0	0	0	0	1	0	0	CLG1	contig_10516
WagCmDlf_03414	38.0047	1	0	0	0	1	0	0	0	0	0	0	0	CLG1	contig_05409
WagCmDlf_15115	38.012	0	0	0	0	0	0	0	0	0	1	0	0	CLG1	contig_03398
WagCmDlf_16736	38.1621	0	0	0	0	1	0	0	0	0	0	0	0	CLG1	contig_06639
WagCmDlf_27112	38.5925	0	0	0	0	0	0	0	0	0	1	0	0	CLG1	contig_00235
WagCmDlf_23257	38.6156	0	0	0	1	1	0	0	0	0	1	1	0	CLG1	contig_12199
WagCmDlf_03004	38.7934	0	0	1	0	0	0	0	1	0	0	0	0	CLG1	contig_11656
WagCmDlf_15556	38.8645	0	0	0	0	0	1	0	0	1	0	0	1	CLG1	contig_12199
WagCmDlf_22297	38.874	0	0	0	0	0	0	0	0	0	0	0	1	CLG1	contig_10604
WagCmDlf_00754	38.9171	0	0	1	0	0	0	0	1	0	0	0	0	CLG1	contig_11656
WagCmDlf_25155	39.0318	0	0	1	0	0	0	0	1	0	0	0	0	CLG1	contig_01470
WagCmDlf_07668	39.1192	0	0	0	1	1	0	0	0	0	0	1	0	CLG1	contig_10076
WagCmDlf_27887	39.1395	0	0	0	0	0	0	1	0	0	0	0	0	CLG1	contig_03885
WagCmDlf_19822	39.1499	0	0	0	0	0	0	0	0	0	1	0	0	CLG1	contig_06683
WagCmDlf_12597	39.1934	0	0	0	0	0	0	0	0	0	1	0	0	CLG1	contig_02179
WagCmDlf_03124	39.2446	0	1	0	1	0	1	0	0	0	0	0	0	CLG1	contig_06674
WagCmDlf_12735	39.2558	0	0	0	0	0	0	1	0	0	0	0	0	CLG1	contig_03885
WagCmDlf_07411	39.4641	0	0	0	0	0	0	0	0	0	1	0	0	CLG1	contig_12199
WagCmDlf_23630	39.5246	0	0	0	0	0	0	0	0	0	0	0	1	CLG1	contig_04179
WagCmDlf_03928	39.5507	0	1	0	1	0	1	0	0	0	0	0	0	CLG1	contig_11208
WagCmDlf_09314	39.5713	1	0	0	0	1	0	0	0	1	1	0	0	CLG1	contig_05409
WagCmDlf_03587	39.5969	1	0	0	0	0	0	1	0	0	0	0	0	CLG1	contig_03026
WagCmDlf_18890	39.7453	0	0	0	0	0	0	1	0	0	0	0	0	CLG1	contig_03995
WagCmDlf_25364	39.8561	1	0	0	0	0	0	0	0	0	0	0	0	CLG1	contig_00088
WagCmDlf_07530	39.9829	0	0	0	0	0	0	0	0	1	0	0	0	CLG1	contig_09551
WagCmDlf_17231	39.9829	0	0	0	0	0	0	0	0	1	0	0	0	CLG1	contig_01496
WagCmDlf_03437	40.0197	1	0	0	0	0	0	0	0	0	0	0	0	CLG1	contig_00088
WagCmDlf_13566	40.0659	0	0	0	0	0	0	1	0	0	0	0	0	CLG1	contig_03995
WagCmDlf_04894	40.0685	1	0	0	0	0	0	0	0	0	0	0	0	CLG1	contig_09742
WagCmDlf_20178	40.098	0	0	0	0	0	0	0	0	1	0	0	0	CLG1	contig_02056
WagCmDlf_27132	40.1954	0	1	0	1	0	1	0	0	0	0	0	0	CLG1	contig_03801
WagCmDlf_09800	40.196	1	0	0	0	0	0	0	0	0	0	0	0	CLG1	contig_00088
WagCmDlf_08676	40.196	1	0	0	0	0	0	0	0	0	0	0	0	CLG1	contig_10776
WagCmDlf_18199	40.2106	0	0	0	1	0	0	0	0	0	0	0	0	CLG1	contig_08544
WagCmDlf_04641	40.273	0	0	0	0	0	0	0	0	1	0	0	0	CLG1	contig_04256
WagCmDlf_15307	40.3349	0	0	0	0	0	0	1	0	1	0	0	0	CLG1	contig_06674
WagCmDlf_08515	40.3349	0	0	0	0	0	0	1	0	1	0	0	0	CLG1	contig_04256
WagCmDlf_00743	40.3548	0	1	0	1	0	1	0	0	0	0	0	0	CLG1	contig_05409
WagCmDlf_04435	40.4458	0	0	0	0	0	0	1	0	0	0	0	0	CLG1	contig_08301
WagCmDlf_15484	40.475	0	0	1	0	0	0	0	1	0	0	0	1	CLG1	contig_05409
WagCmDlf_21148	40.4938	0	0	0	0	0	0	0	0	1	0	0	0	CLG1	contig_11943
WagCmDlf_04051	40.58	0	0	0	0	1	0	0	0	0	0	0	0	CLG1	contig_04256
WagCmDlf_21823	40.5863	0	0	0	0	0	0	0	0	0	1	0	0	CLG1	contig_11943
WagCmDlf_18794	40.6094	0	0	0	0	1	0	0	0	0	0	1	0	CLG1	contig_04333
WagCmDlf_00158	40.6901	0	0	0	0	1	0	0	0	0	0	1	0	CLG1	contig_06241
WagCmDlf_24686	40.8526	0	0	0	0	0	0	1	0	0	0	0	0	CLG1	contig_07908
WagCmDlf_07832	40.8546	0	0	0	0	0	0	0	0	0	1	0	0	CLG1	contig_05409
WagCmDlf_26585	40.8636	0	0	0	0	1	0	0	0	0	0	1	0	CLG1	contig_06518
WagCmDlf_00802	40.9923	0	0	0	0	0	0	1	0	1	0	0	0	CLG1	contig_05854
WagCmDlf_20625	41.0687	1	0	0	0	0	0	0	0	0	0	0	0	CLG1	contig_04607
WagCmDlf_01018	41.158	1	0	0	0	0	0	0	0	0	1	1	0	CLG1	contig_05296
WagCmDlf_02876	41.1583	0	0	1	0	0	0	0	1	0	0	0	1	CLG1	contig_03026
WagCmDlf_04179	41.2547	0	0	0	0	1	0	0	0	0	0	0	0	CLG1	contig_03801
WagCmDlf_22894	41.347	0	0	0	0	0	0	0	0	1	0	0	0	CLG1	contig_02247
WagCmDlf_24307	41.3633	1	1	0	0	0	1	0	0	0	0	0	0	CLG1	contig_03850
WagCmDlf_08240	41.3836	1	0	0	0	0	0	0	0	0	0	0	0	CLG1	contig_10337
WagCmDlf_02602	41.417	0	0	0	0	0	0	0	0	1	0	0	0	CLG1	contig_03812
WagCmDlf_17579	41.4209	0	0	0	0	0	0	0	0	1	0	0	0	CLG1	contig_01992
WagCmDlf_28608	41.4209	0	0	0	0	0	0	0	0	1	0	0	0	CLG1	contig_10646
WagCmDlf_12425	41.4209	0	0	0	0	0	0	0	0	1	0	0	0	CLG1	contig_10646
WagCmDlf_20041	41.4616	1	0	0	0	0	0	0	0	0	0	0	0	CLG1	contig_03850
WagCmDlf_09280	41.4813	0	1	0	0	0	1	0	0	0	0	0	0	CLG1	contig_09972
WagCmDlf_01517	41.4813	0	1	0	0	0	1	0	0	0	0	0	0	CLG1	contig_05296
WagCmDlf_12246	41.499	1	0	0	0	0	0	0	0	0	0	0	0	CLG1	contig_06155
WagCmDlf_16373	41.505	0	1	0	0	0	1	0	0	0	0	0	0	CLG1	contig_09622
WagCmDlf_09261	41.505	0	1	0	0	0	1	0	0	0	0	0	0	CLG1	contig_09622
WagCmDlf_20128	41.5254	0	1	0	0	0	1	0	0	0	0	0	0	CLG1	contig_05296
WagCmDlf_27072	41.5417	0	0	0	0	0	0	0	0	1	0	0	0	CLG1	contig_05409
WagCmDlf_11635	41.5821	0	0	0	0	0	0	1	0	0	0	0	0	CLG1	contig_02840
WagCmDlf_01816	41.656	0	1	0	0	0	1	0	0	0	0	0	0	CLG1	contig_09622
WagCmDlf_13071	41.6586	0	0	0	0	0	0	1	0	1	0	0	0	CLG1	contig_03035
WagCmDlf_22253	41.702	1	0	0	0	0	0	0	0	0	0	0	0	CLG1	contig_07887
WagCmDlf_24188	41.702	1	0	0	0	0	0	0	0	0	0	0	0	CLG1	contig_10337
WagCmDlf_15228	41.702	1	0	0	0	0	0	0	0	0	0	0	0	CLG1	contig_01393
WagCmDlf_19845	41.702	1	0	0	0	0	0	0	0	0	0	0	0	CLG1	contig_10367
WagCmDlf_20535	41.702	1	0	0	0	0	0	0	0	0	0	0	0	CLG1	contig_01393
WagCmDlf_20241	41.7091	0	1	0	0	0	1	0	0	0	0	0	0	CLG1	contig_12508
WagCmDlf_27679	41.741	0	0	0	0	1	0	0	0	0	0	0	0	CLG1	contig_05409
WagCmDlf_01878	41.7634	1	0	0	0	0	0	0	0	0	0	0	0	CLG1	contig_01393
WagCmDlf_11869	41.8091	1	0	0	0	0	0	0	0	0	0	0	0	CLG1	contig_08113
WagCmDlf_16467	41.8337	0	0	0	0	0	0	1	0	0	0	0	0	CLG1	contig_01961
WagCmDlf_08730	41.8345	0	0	0	0	0	0	1	0	0	0	0	0	CLG1	contig_01799
WagCmDlf_23965	41.8675	0	0	0	0	0	0	1	0	0	0	0	0	CLG1	contig_01961
WagCmDlf_17853	41.8675	0	0	0	0	0	0	1	0	0	0	0	0	CLG1	contig_06413
WagCmDlf_13028	41.9194	0	1	0	0	0	1	0	0	0	0	0	0	CLG1	contig_01366
WagCmDlf_11874	41.9207	1	0	0	1	0	0	0	0	0	0	1	0	CLG1	contig_01366
WagCmDlf_12466	41.9496	0	1	0	0	0	1	0	0	0	0	0	0	CLG1	contig_01366
WagCmDlf_09643	42.0064	0	0	0	0	0	0	0	0	0	1	0	0	CLG1	contig_00088
WagCmDlf_27880	42.0258	0	0	0	0	1	0	0	0	1	0	0	0	CLG1	contig_10646
WagCmDlf_12680	42.039	0	0	0	0	0	0	0	0	0	1	0	0	CLG1	contig_02787
WagCmDlf_18381	42.0768	0	0	0	0	0	0	0	0	0	1	0	0	CLG1	contig_01366
WagCmDlf_25851	42.0768	0	0	0	0	0	0	0	0	0	1	0	0	CLG1	contig_08301
WagCmDlf_05393	42.0768	0	0	0	0	0	0	0	0	0	1	0	0	CLG1	contig_01393
WagCmDlf_16642	42.0768	0	0	0	0	0	0	0	0	0	1	0	0	CLG1	contig_00995
WagCmDlf_09056	42.0768	0	0	0	0	0	0	0	0	0	1	0	0	CLG1	contig_11544
WagCmDlf_27855	42.1023	0	1	0	0	0	1	0	0	0	0	0	0	CLG1	contig_01374
WagCmDlf_04407	42.124	0	0	0	0	0	0	0	0	0	1	0	0	CLG1	contig_06416
WagCmDlf_02898	42.1253	1	0	0	0	0	0	0	0	0	1	0	0	CLG1	contig_01366
WagCmDlf_17256	42.2378	0	0	0	0	0	0	0	0	1	0	0	0	CLG1	contig_03035
WagCmDlf_16764	42.2628	0	0	0	0	0	0	0	0	1	0	0	0	CLG1	contig_01416
WagCmDlf_16110	42.2985	0	0	0	0	1	0	0	0	0	0	0	0	CLG1	contig_03885
WagCmDlf_26896	42.3505	0	1	0	0	0	1	0	0	0	0	0	0	CLG1	contig_01393
WagCmDlf_18583	42.3664	0	1	0	0	0	1	0	0	0	0	0	0	CLG1	contig_01393
WagCmDlf_02413	42.3664	0	1	0	0	0	1	0	0	0	0	0	0	CLG1	contig_01393
WagCmDlf_20783	42.4098	0	0	0	0	0	0	1	0	0	0	0	0	CLG1	contig_09944
WagCmDlf_25570	42.4098	0	0	0	0	0	0	1	0	0	0	0	0	CLG1	contig_12214
WagCmDlf_16614	42.4098	0	0	0	0	0	0	1	0	0	0	0	0	CLG1	contig_05694
WagCmDlf_08842	42.4098	0	0	0	0	0	0	1	0	0	0	0	0	CLG1	contig_00364
WagCmDlf_23890	42.5822	0	0	0	0	0	0	1	0	0	0	0	0	CLG1	contig_08016
WagCmDlf_26153	42.6154	0	0	0	0	0	0	1	0	0	0	0	0	CLG1	contig_08703
WagCmDlf_18793	42.6154	0	0	0	0	0	0	1	0	0	0	0	0	CLG1	contig_08591
WagCmDlf_20094	42.6154	0	0	0	0	0	0	1	0	0	0	0	0	CLG1	contig_08016
WagCmDlf_16018	42.6156	0	0	0	0	0	0	1	0	0	0	0	0	CLG1	contig_02663
WagCmDlf_18475	42.6247	0	0	0	0	0	0	0	0	0	1	0	0	CLG1	contig_02840
WagCmDlf_09704	42.6554	0	0	0	0	0	0	0	0	0	1	0	0	CLG1	contig_01961
WagCmDlf_11613	42.6554	0	0	0	0	0	0	0	0	0	1	0	0	CLG1	contig_01961
WagCmDlf_03943	42.6554	0	0	0	0	0	0	0	0	0	1	0	0	CLG1	contig_01961
WagCmDlf_02492	42.7042	0	0	0	0	0	0	1	0	0	0	0	0	CLG1	contig_02663
WagCmDlf_18932	42.7169	0	0	0	0	0	0	1	0	0	0	0	0	CLG1	contig_05778
WagCmDlf_16609	42.7749	0	0	0	0	0	0	1	0	0	0	0	0	CLG1	contig_11312
WagCmDlf_04761	42.8304	0	0	0	0	0	0	0	0	1	0	0	0	CLG1	contig_12508
WagCmDlf_24273	42.8304	0	0	0	0	0	0	0	0	1	0	0	0	CLG1	contig_11835
WagCmDlf_10931	42.8664	0	1	0	0	0	0	0	0	0	0	0	0	CLG1	contig_09827
WagCmDlf_15166	42.8666	0	1	0	0	0	0	0	0	0	0	0	0	CLG1	contig_02316
WagCmDlf_11730	42.8666	0	1	0	0	0	0	0	0	0	0	0	0	CLG1	contig_01448
WagCmDlf_08993	42.8723	0	1	0	0	0	0	0	0	0	0	0	0	CLG1	contig_07904
WagCmDlf_11128	42.8903	0	0	0	0	0	0	0	0	1	0	0	0	CLG1	contig_05296
WagCmDlf_22158	42.9062	1	0	0	0	0	0	0	0	0	0	0	0	CLG1	contig_09944
WagCmDlf_08805	42.9071	1	0	0	0	0	0	0	0	0	0	0	0	CLG1	contig_01309
WagCmDlf_00220	42.9122	0	0	0	0	0	1	0	0	0	0	0	0	CLG1	contig_04824
WagCmDlf_24375	42.9127	0	0	0	0	0	0	1	0	0	1	0	0	CLG1	contig_02787
WagCmDlf_09350	42.9146	1	0	0	0	0	0	0	0	0	0	0	0	CLG1	contig_02316
WagCmDlf_25038	42.9151	1	0	0	0	0	0	0	0	0	0	0	0	CLG1	contig_07904
WagCmDlf_26452	42.9158	1	0	0	0	0	0	0	0	0	0	0	0	CLG1	contig_01848
WagCmDlf_28109	42.9206	1	0	0	0	0	0	0	0	0	0	0	0	CLG1	contig_05778
WagCmDlf_15491	42.9206	1	0	0	0	0	0	0	0	0	0	0	0	CLG1	contig_02316
WagCmDlf_23841	42.9206	1	0	0	0	0	0	0	0	0	0	0	0	CLG1	contig_09827
WagCmDlf_09540	42.9303	1	0	0	0	0	0	0	0	0	0	0	0	CLG1	contig_09477
WagCmDlf_11326	42.943	0	0	0	0	0	0	1	0	0	0	0	0	CLG1	contig_00986
WagCmDlf_27703	42.9505	0	0	0	0	0	0	0	0	0	1	0	0	CLG1	contig_09944
WagCmDlf_25863	42.9706	0	0	0	0	0	1	0	0	0	0	0	0	CLG1	contig_04824
WagCmDlf_02927	42.9706	0	0	0	0	0	1	0	0	0	0	0	0	CLG1	contig_02316
WagCmDlf_24845	42.9706	0	0	0	0	0	1	0	0	0	0	0	0	CLG1	contig_04824
WagCmDlf_24802	42.9776	0	0	0	0	0	0	0	0	1	0	0	0	CLG1	contig_09934
WagCmDlf_09935	42.9798	0	0	0	0	0	0	0	0	1	0	0	0	CLG1	contig_03559
WagCmDlf_20677	42.9984	0	0	0	0	0	0	0	0	1	1	0	0	CLG1	contig_05705
WagCmDlf_11472	42.9984	0	0	0	0	0	0	0	0	1	1	0	0	CLG1	contig_10367
WagCmDlf_07876	43.021	0	0	0	0	0	0	0	0	0	1	0	0	CLG1	contig_01848
WagCmDlf_07476	43.0921	0	1	0	0	0	0	0	0	0	0	0	0	CLG1	contig_04458
WagCmDlf_25975	43.108	0	0	0	0	0	1	0	0	0	0	0	0	CLG1	contig_04824
WagCmDlf_24794	43.1965	0	0	0	0	0	1	0	0	0	0	0	0	CLG1	contig_04588
WagCmDlf_18505	43.1965	0	0	0	0	0	1	0	0	0	0	0	0	CLG1	contig_09190
WagCmDlf_18450	43.1982	0	0	1	0	0	0	0	1	0	0	0	1	CLG1	contig_08021
WagCmDlf_18580	43.1983	0	0	0	0	0	0	0	0	1	1	0	0	CLG1	contig_05694
WagCmDlf_10316	43.2078	0	0	0	0	0	0	0	0	0	1	0	0	CLG1	contig_04163
WagCmDlf_06919	43.2447	0	1	0	0	0	1	0	0	0	0	0	0	CLG1	contig_10456
WagCmDlf_18205	43.2452	0	0	1	0	0	0	0	1	0	0	0	0	CLG1	contig_02840
WagCmDlf_01212	43.2554	0	0	0	0	0	0	0	0	0	1	0	0	CLG1	contig_03411
WagCmDlf_10663	43.2559	0	0	0	0	0	0	1	0	0	0	0	0	CLG1	contig_02634
WagCmDlf_24090	43.2648	0	0	0	0	0	0	1	0	0	0	0	0	CLG1	contig_01238
WagCmDlf_25472	43.2838	0	0	0	0	0	0	1	0	0	0	0	0	CLG1	contig_02634
WagCmDlf_15399	43.2838	0	0	0	0	0	0	1	0	0	0	0	0	CLG1	contig_01238
WagCmDlf_20658	43.2838	0	0	0	0	0	0	1	0	0	0	0	0	CLG1	contig_03348
WagCmDlf_26286	43.3078	0	0	1	0	0	0	0	1	0	0	0	0	CLG1	contig_08113
WagCmDlf_26615	43.4028	0	0	1	0	0	0	0	1	0	0	0	0	CLG1	contig_07352
WagCmDlf_23085	43.4189	0	1	0	0	0	0	0	0	0	0	0	0	CLG1	contig_00860
WagCmDlf_14366	43.4189	0	1	0	0	0	0	0	0	0	0	0	0	CLG1	contig_05778
WagCmDlf_20199	43.434	1	0	0	0	0	0	0	0	0	0	0	1	CLG1	contig_04323
WagCmDlf_20324	43.4699	1	0	0	0	0	0	0	0	0	0	0	0	CLG1	contig_09631
WagCmDlf_16817	43.4838	0	1	0	0	0	1	0	0	0	0	0	1	CLG1	contig_02840
WagCmDlf_15129	43.4963	0	0	0	0	0	0	1	0	0	0	0	1	CLG1	contig_09729
WagCmDlf_27612	43.4987	0	0	1	0	0	0	0	1	0	0	0	0	CLG1	contig_04323
WagCmDlf_27588	43.5309	1	0	0	0	0	0	0	0	0	0	0	0	CLG1	contig_08944
WagCmDlf_27456	43.5361	1	0	0	0	0	0	0	0	0	0	0	0	CLG1	contig_04848
WagCmDlf_19941	43.5361	1	0	0	0	0	0	0	0	0	0	0	0	CLG1	contig_00245
WagCmDlf_15833	43.5362	0	0	0	0	0	0	1	0	0	0	0	0	CLG1	contig_11223
WagCmDlf_19063	43.5447	1	0	0	0	0	0	0	0	0	0	0	0	CLG1	contig_08016
WagCmDlf_23091	43.5574	0	1	0	0	0	1	0	0	0	0	0	1	CLG1	contig_02840
WagCmDlf_27535	43.5954	1	0	0	0	0	0	0	0	0	0	0	0	CLG1	contig_10248
WagCmDlf_15964	43.5954	1	0	0	0	0	0	0	0	0	0	0	0	CLG1	contig_10248
WagCmDlf_13984	43.6306	0	1	0	0	0	0	0	0	0	0	0	0	CLG1	contig_07805
WagCmDlf_14566	43.648	0	0	0	0	0	0	0	0	1	0	0	0	CLG1	contig_10367
WagCmDlf_15372	43.6605	0	1	0	0	0	0	0	0	0	0	0	0	CLG1	contig_08016
WagCmDlf_17590	43.6684	1	0	0	0	0	0	0	0	0	0	0	0	CLG1	contig_02426
WagCmDlf_00718	43.6754	0	0	1	0	0	0	0	1	0	0	0	0	CLG1	contig_10367
WagCmDlf_22552	43.678	0	0	0	0	0	0	0	0	1	0	0	0	CLG1	contig_01961
WagCmDlf_23851	43.6805	0	0	0	0	0	0	0	0	1	0	0	0	CLG1	contig_10367
WagCmDlf_13992	43.6805	0	0	0	0	0	0	0	0	1	0	0	0	CLG1	contig_07771
WagCmDlf_03479	43.6849	0	1	0	0	0	0	0	0	0	0	0	0	CLG1	contig_08591
WagCmDlf_10592	43.6849	0	1	0	0	0	0	0	0	0	0	0	0	CLG1	contig_08944
WagCmDlf_02241	43.6849	0	1	0	0	0	0	0	0	0	0	0	0	CLG1	contig_10248
WagCmDlf_25662	43.6849	0	1	0	0	0	0	0	0	0	0	0	0	CLG1	contig_04848
WagCmDlf_14314	43.6897	0	0	0	0	0	0	0	0	1	0	0	0	CLG1	contig_08765
WagCmDlf_01047	43.6923	0	0	0	0	0	0	0	0	1	0	0	0	CLG1	contig_01374
WagCmDlf_26050	43.6923	0	0	0	0	0	0	0	0	1	0	0	0	CLG1	contig_10337
WagCmDlf_12536	43.6923	0	0	0	0	0	0	0	0	1	0	0	0	CLG1	contig_11035
WagCmDlf_21319	43.6923	0	0	0	0	0	0	0	0	1	0	0	0	CLG1	contig_01393
WagCmDlf_06151	43.6923	0	0	0	0	0	0	0	0	1	0	0	0	CLG1	contig_09827
WagCmDlf_23331	43.6923	0	0	0	0	0	0	0	0	1	0	0	0	CLG1	contig_01393
WagCmDlf_25090	43.6923	0	0	0	0	0	0	0	0	1	0	0	0	CLG1	contig_02840
WagCmDlf_14543	43.6923	0	0	0	0	0	0	0	0	1	0	0	0	CLG1	contig_01961
WagCmDlf_04389	43.6963	0	0	0	0	0	0	0	0	1	0	0	0	CLG1	contig_01374
WagCmDlf_24935	43.6987	0	0	0	0	0	0	0	0	1	0	0	0	CLG1	contig_12499
WagCmDlf_19015	43.7223	0	0	0	0	0	0	0	0	0	1	0	0	CLG1	contig_07805
WagCmDlf_22395	43.7531	0	0	1	0	0	0	0	1	0	0	0	0	CLG1	contig_04824
WagCmDlf_13329	43.7904	0	0	0	0	0	0	1	0	0	0	0	0	CLG1	contig_04409
WagCmDlf_21866	43.8162	1	0	0	0	0	0	0	0	0	0	0	0	CLG1	contig_08261
WagCmDlf_16737	43.8236	0	0	1	0	0	0	0	1	0	0	0	0	CLG1	contig_04824
WagCmDlf_23681	43.8247	0	0	0	0	0	0	0	0	0	1	0	0	CLG1	contig_08840
WagCmDlf_09547	43.8255	1	0	0	0	0	0	0	0	0	0	0	0	CLG1	contig_11312
WagCmDlf_18299	43.8305	1	0	0	0	0	0	0	0	0	0	0	0	CLG1	contig_02101
WagCmDlf_27630	43.8305	1	0	0	0	0	0	0	0	0	0	0	0	CLG1	contig_08261
WagCmDlf_23473	43.8305	1	0	0	0	0	0	0	0	0	0	0	0	CLG1	contig_02663
WagCmDlf_02811	43.8481	1	0	0	0	0	0	0	0	0	0	0	0	CLG1	contig_02101
WagCmDlf_07220	43.8481	1	0	0	0	0	0	0	0	0	0	0	0	CLG1	contig_08261
WagCmDlf_26799	43.8612	0	0	1	0	0	0	0	1	0	0	0	0	CLG1	contig_10984
WagCmDlf_19537	43.8612	0	0	1	0	0	0	0	1	0	0	0	0	CLG1	contig_04824
WagCmDlf_06949	43.8612	0	0	1	0	0	0	0	1	0	0	0	0	CLG1	contig_07771
WagCmDlf_20142	43.8701	0	0	1	0	0	0	0	1	0	0	0	0	CLG1	contig_02316
WagCmDlf_05028	43.8972	0	0	0	0	0	0	0	0	1	1	0	0	CLG1	contig_08944
WagCmDlf_23230	43.8972	0	0	0	0	0	0	0	0	1	1	0	0	CLG1	contig_08944
WagCmDlf_17961	43.8972	0	0	0	0	0	0	0	0	1	1	0	0	CLG1	contig_08944
WagCmDlf_15828	43.9279	0	0	0	0	0	0	1	0	0	0	0	0	CLG1	contig_07535
WagCmDlf_16261	43.9329	1	0	0	0	0	0	0	0	0	0	0	0	CLG1	contig_04479
WagCmDlf_03378	43.9429	0	0	0	0	0	0	0	0	1	0	0	0	CLG1	contig_08871
WagCmDlf_24498	43.9802	0	0	0	1	1	0	0	0	0	0	0	0	CLG1	contig_09827
WagCmDlf_22962	43.9855	0	0	0	0	0	0	0	0	1	0	0	0	CLG1	contig_01269
WagCmDlf_15239	44.0204	0	0	0	0	0	0	1	0	0	0	0	0	CLG1	contig_11064
WagCmDlf_23545	44.0561	0	1	0	0	0	0	0	0	0	0	0	0	CLG1	contig_09242
WagCmDlf_06666	44.1073	1	0	0	0	0	0	0	0	0	0	0	0	CLG1	contig_06130
WagCmDlf_17655	44.1073	1	0	0	0	0	0	0	0	0	0	0	0	CLG1	contig_05894
WagCmDlf_04565	44.1073	1	0	0	0	0	0	0	0	0	0	0	0	CLG1	contig_07316
WagCmDlf_07863	44.1193	0	0	0	0	0	1	0	0	0	0	0	0	CLG1	contig_00364
WagCmDlf_14068	44.1193	0	0	0	0	0	1	0	0	0	0	0	0	CLG1	contig_04400
WagCmDlf_23540	44.1312	1	1	0	0	0	0	0	0	0	0	0	0	CLG1	contig_02663
WagCmDlf_01168	44.1892	0	1	0	0	0	0	0	0	0	0	0	0	CLG1	contig_01650
WagCmDlf_17079	44.2173	0	1	0	0	0	0	0	0	0	0	0	0	CLG1	contig_02663
WagCmDlf_06315	44.2173	0	1	0	0	0	0	0	0	0	0	0	0	CLG1	contig_10701
WagCmDlf_17356	44.2181	1	0	0	0	0	0	1	0	0	0	0	0	CLG1	contig_07496
WagCmDlf_11379	44.233	0	0	0	0	0	0	0	0	0	1	0	0	CLG1	contig_10609
WagCmDlf_13306	44.2611	0	1	0	0	0	0	0	0	0	0	0	0	CLG1	contig_10701
WagCmDlf_11498	44.3386	0	0	0	1	1	0	0	0	0	0	0	0	CLG1	contig_09013
WagCmDlf_25608	44.3606	0	0	0	1	1	0	0	0	1	0	1	0	CLG1	contig_02663
WagCmDlf_20965	44.5012	0	0	0	0	0	1	0	0	0	1	0	0	CLG1	contig_06979
WagCmDlf_00470	44.5308	0	0	0	0	0	0	0	0	1	0	0	0	CLG1	contig_11312
WagCmDlf_18302	44.5308	0	0	0	0	0	0	0	0	1	0	0	0	CLG1	contig_11312
WagCmDlf_24452	44.5551	0	0	0	0	0	0	0	0	1	0	0	0	CLG1	contig_04848
WagCmDlf_24049	44.564	0	0	0	0	0	0	0	0	1	0	0	0	CLG1	contig_09525
WagCmDlf_07146	44.564	0	0	0	0	0	0	0	0	1	0	0	0	CLG1	contig_06930
WagCmDlf_26088	44.564	0	0	0	0	0	0	0	0	1	0	0	0	CLG1	contig_08703
WagCmDlf_24814	44.564	0	0	0	0	0	0	0	0	1	0	0	0	CLG1	contig_08016
WagCmDlf_16456	44.5743	0	0	1	0	0	0	0	1	0	0	0	0	CLG1	contig_11482
WagCmDlf_21564	44.583	0	0	0	0	0	0	0	0	1	0	0	0	CLG1	contig_05937
WagCmDlf_00678	44.6251	1	0	0	0	0	0	0	0	1	0	0	0	CLG1	contig_08591
WagCmDlf_02845	44.6251	1	0	0	0	0	0	0	0	1	0	0	0	CLG1	contig_09013
WagCmDlf_01645	44.659	0	0	0	0	0	0	0	0	0	1	0	0	CLG1	contig_07535
WagCmDlf_24904	44.6692	0	0	0	0	0	0	0	0	0	1	0	0	CLG1	contig_07535
WagCmDlf_02107	44.6886	0	0	0	1	0	0	0	0	0	0	1	0	CLG1	contig_01239
WagCmDlf_24534	44.6922	0	0	0	0	0	1	0	0	0	0	0	0	CLG1	contig_04848
WagCmDlf_17620	44.6922	0	0	0	0	0	1	0	0	0	0	0	0	CLG1	contig_08703
WagCmDlf_13536	44.6922	0	0	0	0	0	1	0	0	0	0	0	0	CLG1	contig_11373
WagCmDlf_22858	44.7059	0	0	0	1	0	0	0	0	0	0	1	0	CLG1	contig_09729
WagCmDlf_23022	44.7364	0	0	0	1	1	0	0	0	0	0	0	0	CLG1	contig_08016
WagCmDlf_20267	44.7626	0	0	0	1	1	0	0	0	0	0	0	0	CLG1	contig_08703
WagCmDlf_06084	44.7748	0	0	0	0	0	0	0	0	0	1	0	0	CLG1	contig_00917
WagCmDlf_17908	44.8004	1	0	0	0	1	0	0	0	1	0	0	0	CLG1	contig_04538
WagCmDlf_15543	44.8046	0	0	0	0	0	0	1	0	0	0	0	0	CLG1	contig_00207
WagCmDlf_12915	44.8159	0	0	0	0	0	0	1	0	0	0	0	0	CLG1	contig_00207
WagCmDlf_06440	44.8163	0	0	0	1	0	0	0	0	0	0	1	0	CLG1	contig_06979
WagCmDlf_06096	44.8163	0	0	0	1	0	0	0	0	0	0	1	0	CLG1	contig_03854
WagCmDlf_08056	44.8193	0	0	0	0	0	0	1	0	0	0	0	0	CLG1	contig_07161
WagCmDlf_25501	44.8193	0	0	0	0	0	0	1	0	0	0	0	0	CLG1	contig_03853
WagCmDlf_07674	44.8266	1	0	0	0	0	0	0	0	0	0	0	1	CLG1	contig_07535
WagCmDlf_03660	44.8337	0	0	0	0	0	0	1	0	0	0	0	0	CLG1	contig_09653
WagCmDlf_05643	44.8402	0	0	0	0	0	0	1	0	0	0	0	0	CLG1	contig_07161
WagCmDlf_21340	44.8402	0	0	0	0	0	0	1	0	0	0	0	0	CLG1	contig_07161
WagCmDlf_02359	44.8495	0	0	0	0	0	0	1	0	0	0	0	0	CLG1	contig_07161
WagCmDlf_14519	44.8495	0	0	0	0	0	0	1	0	0	0	0	0	CLG1	contig_12128
WagCmDlf_05961	44.8495	0	0	0	0	0	0	1	0	0	0	0	0	CLG1	contig_07161
WagCmDlf_08687	44.8495	0	0	0	0	0	0	1	0	0	0	0	0	CLG1	contig_07161
WagCmDlf_18304	44.8495	0	0	0	0	0	0	1	0	0	0	0	0	CLG1	contig_07161
WagCmDlf_13279	44.8495	0	0	0	0	0	0	1	0	0	0	0	0	CLG1	contig_00207
WagCmDlf_24015	44.8495	0	0	0	0	0	0	1	0	0	0	0	0	CLG1	contig_02593
WagCmDlf_22532	44.8495	0	0	0	0	0	0	1	0	0	0	0	0	CLG1	contig_11053
WagCmDlf_13447	44.8495	0	0	0	0	0	0	1	0	0	0	0	0	CLG1	contig_02329
WagCmDlf_17147	44.8495	0	0	0	0	0	0	1	0	0	0	0	0	CLG1	contig_03872
WagCmDlf_19700	44.8537	0	0	0	0	0	0	1	0	0	0	0	0	CLG1	contig_08268
WagCmDlf_11708	44.8636	0	0	0	0	0	0	1	0	0	0	0	0	CLG1	contig_07161
WagCmDlf_11670	44.8796	0	0	0	0	0	0	1	0	0	0	0	0	CLG1	contig_12128
WagCmDlf_13414	44.8796	0	0	0	0	0	0	1	0	0	0	0	0	CLG1	contig_07161
WagCmDlf_13638	44.8796	0	0	0	0	0	0	1	0	0	0	0	0	CLG1	contig_10168
WagCmDlf_05263	44.8796	0	0	0	0	0	0	1	0	0	0	0	0	CLG1	contig_07161
WagCmDlf_09483	44.8988	0	0	0	1	1	0	0	0	0	0	0	0	CLG1	contig_08016
WagCmDlf_04998	44.9037	0	0	0	0	0	0	0	0	1	1	0	1	CLG1	contig_08816
WagCmDlf_21786	44.9323	0	0	1	0	0	0	1	1	0	0	0	0	CLG1	contig_07118
WagCmDlf_20923	44.9331	0	0	0	0	0	1	0	0	0	0	0	0	CLG1	contig_06346
WagCmDlf_12270	44.9522	0	0	1	0	0	0	1	1	0	0	0	0	CLG1	contig_07118
WagCmDlf_18131	44.9522	0	0	1	0	0	0	1	1	0	0	0	0	CLG1	contig_08016
WagCmDlf_01099	45.0996	0	0	0	0	0	0	0	0	0	0	0	1	CLG1	contig_02840
WagCmDlf_14807	45.1278	0	0	0	0	0	0	0	0	1	0	0	0	CLG1	contig_00535
WagCmDlf_02231	45.1473	0	0	0	0	0	0	1	0	0	0	0	0	CLG1	contig_00461
WagCmDlf_01271	45.1587	0	0	0	0	0	1	0	0	0	0	0	0	CLG1	contig_02634
WagCmDlf_21461	45.1991	0	0	0	0	0	1	0	0	0	0	0	0	CLG1	contig_04651
WagCmDlf_05702	45.2073	0	0	0	0	0	1	0	0	0	0	0	0	CLG1	contig_04538
WagCmDlf_05453	45.2073	0	0	0	0	0	1	0	0	0	0	0	0	CLG1	contig_02663
WagCmDlf_18888	45.2073	0	0	0	0	0	1	0	0	0	0	0	0	CLG1	contig_02581
WagCmDlf_13194	45.2073	0	0	0	0	0	1	0	0	0	0	0	0	CLG1	contig_02663
WagCmDlf_16619	45.2073	0	0	0	0	0	1	0	0	0	0	0	0	CLG1	contig_04538
WagCmDlf_25349	45.2073	0	0	0	0	0	1	0	0	0	0	0	0	CLG1	contig_06979
WagCmDlf_23773	45.2073	0	0	0	0	0	1	0	0	0	0	0	0	CLG1	contig_02634
WagCmDlf_18052	45.2073	0	0	0	0	0	1	0	0	0	0	0	0	CLG1	contig_02581
WagCmDlf_15457	45.2073	0	0	0	0	0	1	0	0	0	0	0	0	CLG1	contig_03348
WagCmDlf_08229	45.2073	0	0	0	0	0	1	0	0	0	0	0	0	CLG1	contig_00573
WagCmDlf_22903	45.2128	0	0	0	0	0	1	0	0	0	0	0	0	CLG1	contig_01239
WagCmDlf_24081	45.2479	0	0	0	0	0	0	0	0	0	1	0	0	CLG1	contig_11939
WagCmDlf_12360	45.2479	0	0	0	0	0	0	0	0	0	1	0	0	CLG1	contig_07316
WagCmDlf_16398	45.2479	0	0	0	0	0	0	0	0	0	1	0	0	CLG1	contig_10168
WagCmDlf_08899	45.2525	1	0	0	0	0	0	0	0	0	0	0	0	CLG1	contig_02593
WagCmDlf_16408	45.2587	0	0	0	0	0	0	0	0	0	0	0	1	CLG1	contig_01961
WagCmDlf_18591	45.2918	0	0	0	0	1	0	1	0	0	0	0	0	CLG1	contig_08041
WagCmDlf_17322	45.3101	0	0	0	0	0	0	0	0	0	1	0	0	CLG1	contig_07161
WagCmDlf_10452	45.3202	0	1	0	0	0	1	0	0	1	1	0	0	CLG1	contig_02626
WagCmDlf_04188	45.3298	1	0	0	0	0	0	0	0	0	0	0	0	CLG1	contig_07161
WagCmDlf_26635	45.3299	0	0	1	0	0	0	0	1	0	0	0	0	CLG1	contig_00742
WagCmDlf_10435	45.34	0	0	0	0	0	0	0	0	1	1	0	1	CLG1	contig_08550
WagCmDlf_11717	45.34	0	0	0	0	0	0	0	0	1	1	0	1	CLG1	contig_11525
WagCmDlf_23501	45.371	0	1	1	0	0	0	0	1	0	0	0	0	CLG1	contig_09729
WagCmDlf_02746	45.3713	0	0	1	0	0	0	0	1	0	0	0	0	CLG1	contig_09525
WagCmDlf_19972	45.3746	0	0	0	0	0	1	0	0	0	1	0	1	CLG1	contig_09729
WagCmDlf_13007	45.3757	0	0	1	0	0	0	0	1	0	0	0	0	CLG1	contig_10248
WagCmDlf_04706	45.3813	1	0	0	0	0	0	0	0	0	0	1	0	CLG1	contig_06355
WagCmDlf_08432	45.3813	1	0	0	0	0	0	0	0	0	0	1	0	CLG1	contig_08041
WagCmDlf_20200	45.4078	0	0	0	0	0	0	0	0	0	0	0	1	CLG1	contig_04323
WagCmDlf_12338	45.4152	0	0	0	0	0	0	0	0	0	0	0	1	CLG1	contig_00645
WagCmDlf_07667	45.4153	0	1	1	0	0	0	0	1	0	0	0	0	CLG1	contig_02581
WagCmDlf_26665	45.4203	0	0	1	0	0	0	0	1	0	0	0	0	CLG1	contig_02663
WagCmDlf_26122	45.426	0	0	1	0	0	0	0	1	0	0	0	0	CLG1	contig_06747
WagCmDlf_24140	45.431	0	0	1	0	0	0	0	1	0	0	0	0	CLG1	contig_01574
WagCmDlf_17150	45.431	0	0	1	0	0	0	0	1	0	0	0	0	CLG1	contig_08016
WagCmDlf_13711	45.4335	0	0	1	0	0	0	0	1	0	0	0	0	CLG1	contig_02581
WagCmDlf_24950	45.4335	0	0	1	0	0	0	0	1	0	0	0	0	CLG1	contig_10248
WagCmDlf_21983	45.4435	0	0	0	0	0	0	0	0	0	0	0	1	CLG1	contig_00083
WagCmDlf_10002	45.4474	0	0	1	0	0	0	0	1	0	0	0	0	CLG1	contig_08591
WagCmDlf_09228	45.4501	0	1	1	0	0	0	0	1	0	0	0	0	CLG1	contig_09729
WagCmDlf_07453	45.4666	0	0	0	0	0	0	0	0	0	1	0	0	CLG1	contig_02553
WagCmDlf_15681	45.474	0	0	0	0	0	0	0	0	0	0	0	1	CLG1	contig_01961
WagCmDlf_23729	45.474	0	0	0	0	0	0	0	0	0	0	0	1	CLG1	contig_07174
WagCmDlf_03298	45.474	0	0	0	0	0	0	0	0	0	0	0	1	CLG1	contig_11900
WagCmDlf_22943	45.474	0	0	0	0	0	0	0	0	0	0	0	1	CLG1	contig_01961
WagCmDlf_07581	45.474	0	0	0	0	0	0	0	0	0	0	0	1	CLG1	contig_05778
WagCmDlf_14126	45.474	0	0	0	0	0	0	0	0	0	0	0	1	CLG1	contig_01961
WagCmDlf_07359	45.474	0	0	0	0	0	0	0	0	0	0	0	1	CLG1	contig_08113
WagCmDlf_06047	45.474	0	0	0	0	0	0	0	0	0	0	0	1	CLG1	contig_00638
WagCmDlf_02419	45.4761	0	0	0	0	0	0	0	0	0	0	0	1	CLG1	contig_02027
WagCmDlf_10080	45.4794	0	0	0	0	1	0	0	0	1	0	0	0	CLG1	contig_02663
WagCmDlf_24791	45.4794	0	0	0	0	1	0	0	0	1	0	0	0	CLG1	contig_09729
WagCmDlf_18695	45.4794	0	0	0	0	1	0	0	0	1	0	0	0	CLG1	contig_09235
WagCmDlf_16367	45.4794	0	0	0	0	1	0	0	0	1	0	0	0	CLG1	contig_09729
WagCmDlf_26001	45.4794	0	0	0	0	1	0	0	0	1	0	0	0	CLG1	contig_05316
WagCmDlf_17554	45.4794	0	0	0	0	1	0	0	0	1	0	0	0	CLG1	contig_02581
WagCmDlf_04256	45.4807	1	0	0	0	0	0	0	0	0	0	0	0	CLG1	contig_11936
WagCmDlf_03461	45.5111	0	0	0	0	0	0	0	0	0	1	0	0	CLG1	contig_02710
WagCmDlf_09490	45.5216	0	0	0	0	0	0	1	0	0	0	0	0	CLG1	contig_07935
WagCmDlf_24391	45.5324	0	0	0	1	0	0	0	0	0	0	0	0	CLG1	contig_05615
WagCmDlf_24080	45.5418	0	0	1	0	0	0	0	1	0	0	0	0	CLG1	contig_05228
WagCmDlf_16701	45.5483	0	0	1	0	0	0	0	1	0	0	0	0	CLG1	contig_06289
WagCmDlf_17246	45.5547	0	0	1	0	0	0	0	1	0	0	0	0	CLG1	contig_04614
WagCmDlf_08788	45.5711	0	0	1	0	0	0	0	1	0	0	0	0	CLG1	contig_02634
WagCmDlf_14658	45.5727	0	0	1	0	0	0	0	1	0	0	0	0	CLG1	contig_04614
WagCmDlf_14526	45.5744	0	0	0	0	0	0	0	0	0	0	0	1	CLG1	contig_03185
WagCmDlf_03698	45.5777	0	0	0	0	0	0	1	0	0	0	0	0	CLG1	contig_01334
WagCmDlf_17967	45.5781	0	0	0	0	0	0	1	0	0	0	0	0	CLG1	contig_03482
WagCmDlf_06960	45.5784	0	0	0	0	0	1	0	0	0	1	0	1	CLG1	contig_09729
WagCmDlf_07309	45.5792	0	0	0	0	0	0	1	0	0	0	0	0	CLG1	contig_07836
WagCmDlf_09021	45.5836	0	0	0	0	0	0	1	0	0	0	0	0	CLG1	contig_01934
WagCmDlf_25827	45.5857	0	0	0	0	0	0	1	0	0	0	0	0	CLG1	contig_05678
WagCmDlf_12853	45.5857	0	0	0	0	0	0	1	0	0	0	0	0	CLG1	contig_11115
WagCmDlf_00165	45.5857	0	0	0	0	0	0	1	0	0	0	0	0	CLG1	contig_08467
WagCmDlf_00857	45.5857	0	0	0	0	0	0	1	0	0	0	0	0	CLG1	contig_02626
WagCmDlf_26816	45.6208	0	0	1	0	0	0	0	1	0	0	0	0	CLG1	contig_06720
WagCmDlf_00131	45.6413	0	1	0	0	1	0	1	0	1	0	0	0	CLG1	contig_03854
WagCmDlf_01998	45.732	0	0	0	0	0	0	0	0	0	0	0	1	CLG1	contig_11772
WagCmDlf_12748	45.8135	0	0	0	0	0	1	1	0	0	0	0	0	CLG1	contig_04101
WagCmDlf_26821	45.8215	0	0	0	0	1	0	0	0	1	0	1	0	CLG1	contig_07161
WagCmDlf_08776	45.8381	0	0	0	0	1	0	0	0	1	0	1	0	CLG1	contig_08571
WagCmDlf_08291	45.8574	0	1	0	0	0	0	0	0	0	0	0	0	CLG1	contig_07161
WagCmDlf_25121	45.8574	0	1	0	0	0	0	0	0	0	0	0	0	CLG1	contig_07161
WagCmDlf_02549	45.8574	0	1	0	0	0	0	0	0	0	0	0	0	CLG1	contig_07161
WagCmDlf_25225	45.8627	0	0	0	1	0	0	0	0	0	0	0	0	CLG1	contig_11064
WagCmDlf_14585	45.877	0	1	0	0	1	0	0	0	1	0	0	0	CLG1	contig_06979
WagCmDlf_24886	45.8781	0	0	0	1	0	0	0	0	0	0	0	0	CLG1	contig_07535
WagCmDlf_05582	45.8781	0	0	0	1	0	0	0	0	0	0	0	0	CLG1	contig_07535
WagCmDlf_12218	45.8781	0	0	0	1	0	0	0	0	0	0	0	0	CLG1	contig_02101
WagCmDlf_18847	45.8872	0	0	0	0	1	0	0	0	1	0	1	0	CLG1	contig_03872
WagCmDlf_21634	45.909	0	0	0	0	0	0	0	0	0	0	0	1	CLG1	contig_08703
WagCmDlf_21039	45.9248	0	0	1	1	0	1	0	1	0	0	0	0	CLG1	contig_05894
WagCmDlf_25876	45.936	0	1	0	0	1	0	0	0	1	0	0	0	CLG1	contig_01238
WagCmDlf_06671	45.9367	0	0	0	0	1	0	0	0	1	0	1	0	CLG1	contig_07161
WagCmDlf_15102	45.9504	0	0	0	0	0	0	0	0	1	0	0	0	CLG1	contig_02626
WagCmDlf_14032	45.9812	0	0	0	0	1	0	0	0	1	0	1	0	CLG1	contig_06720
WagCmDlf_16300	45.9898	0	0	0	0	0	0	0	0	0	0	0	1	CLG1	contig_06720
WagCmDlf_23199	46.0022	0	0	0	0	0	0	0	0	0	0	0	1	CLG1	contig_03348
WagCmDlf_22380	46.003	0	0	0	0	0	0	0	0	0	0	0	1	CLG1	contig_11939
WagCmDlf_10677	46.003	0	0	0	0	0	0	0	0	0	0	0	1	CLG1	contig_07161
WagCmDlf_07725	46.003	0	0	0	0	0	0	0	0	0	0	0	1	CLG1	contig_07161
WagCmDlf_02807	46.003	0	0	0	0	0	0	0	0	0	0	0	1	CLG1	contig_02593
WagCmDlf_01716	46.0052	0	0	0	0	0	0	0	0	0	0	0	1	CLG1	contig_07316
WagCmDlf_02361	46.0059	0	0	0	0	1	0	0	0	1	0	1	0	CLG1	contig_07161
WagCmDlf_15688	46.0097	0	0	0	0	0	0	0	0	0	0	0	1	CLG1	contig_10699
WagCmDlf_01660	46.0303	0	0	0	0	0	0	0	0	1	0	0	0	CLG1	contig_03882
WagCmDlf_22437	46.0443	0	0	1	1	0	0	0	1	0	0	0	0	CLG1	contig_05894
WagCmDlf_01432	46.0801	0	0	0	0	0	0	1	0	0	0	0	0	CLG1	contig_06872
WagCmDlf_27580	46.0801	0	0	0	0	0	0	1	0	0	0	0	0	CLG1	contig_06356
WagCmDlf_19918	46.0821	0	0	0	0	0	0	1	0	0	0	0	0	CLG1	contig_06872
WagCmDlf_23304	46.1073	0	1	0	0	1	0	0	0	1	0	1	0	CLG1	contig_03650
WagCmDlf_11701	46.1248	0	0	0	0	0	0	0	0	0	1	0	0	CLG1	contig_02626
WagCmDlf_20747	46.1775	0	1	0	0	0	0	0	0	0	0	0	0	CLG1	contig_01324
WagCmDlf_25389	46.1952	0	0	0	0	0	0	0	0	1	0	0	0	CLG1	contig_11045
WagCmDlf_01316	46.1977	0	0	1	0	0	0	0	1	0	0	0	0	CLG1	contig_07161
WagCmDlf_07976	46.2107	0	0	0	0	0	0	0	0	0	0	0	1	CLG1	contig_07732
WagCmDlf_06186	46.2126	0	0	0	0	0	0	0	0	1	0	0	0	CLG1	contig_11954
WagCmDlf_28196	46.2126	0	0	0	0	0	0	0	0	1	0	0	0	CLG1	contig_00167
WagCmDlf_03010	46.231	1	0	0	0	1	0	0	0	0	0	1	0	CLG1	contig_03745
WagCmDlf_21344	46.2413	0	0	0	0	0	0	0	0	1	0	0	0	CLG1	contig_07596
WagCmDlf_19232	46.2605	0	0	0	0	0	0	0	0	1	0	0	0	CLG1	contig_03745
WagCmDlf_15049	46.2613	0	0	0	0	0	1	1	0	0	0	0	0	CLG1	contig_07241
WagCmDlf_22845	46.2613	0	0	0	0	0	1	1	0	0	0	0	0	CLG1	contig_08816
WagCmDlf_11369	46.2632	1	0	0	0	0	0	0	0	0	0	1	0	CLG1	contig_00148
WagCmDlf_11152	46.2773	0	0	0	0	0	0	0	0	0	0	0	1	CLG1	contig_07732
WagCmDlf_14031	46.2773	0	0	0	0	0	0	0	0	0	0	0	1	CLG1	contig_05459
WagCmDlf_22739	46.2773	0	0	0	0	0	0	0	0	0	0	0	1	CLG1	contig_12046
WagCmDlf_23534	46.3277	0	0	0	0	0	0	0	0	0	0	0	1	CLG1	contig_02737
WagCmDlf_24721	46.3311	0	0	0	0	0	0	0	0	0	0	0	1	CLG1	contig_00148
WagCmDlf_24800	46.3336	0	0	0	0	0	0	1	0	0	0	0	0	CLG1	contig_03745
WagCmDlf_20211	46.3336	0	0	0	0	0	0	1	0	0	0	0	0	CLG1	contig_10644
WagCmDlf_09349	46.3336	0	0	0	0	0	0	1	0	0	0	0	0	CLG1	contig_02961
WagCmDlf_10559	46.3858	1	0	0	0	0	0	0	0	0	0	1	0	CLG1	contig_10277
WagCmDlf_09291	46.3891	0	0	0	1	0	0	0	0	0	0	0	0	CLG1	contig_05894
WagCmDlf_05423	46.3985	0	0	0	0	0	1	1	0	0	1	0	0	CLG1	contig_06147
WagCmDlf_13842	46.4325	0	0	0	0	0	1	1	0	0	0	0	0	CLG1	contig_01060
WagCmDlf_03651	46.4354	1	0	0	0	0	0	0	0	0	0	1	0	CLG1	contig_10684
WagCmDlf_16171	46.4438	0	0	0	0	0	0	0	0	1	0	0	1	CLG1	contig_08175
WagCmDlf_25996	46.4565	0	0	0	0	0	0	0	0	1	1	0	0	CLG1	contig_07241
WagCmDlf_00806	46.4801	0	0	1	0	0	0	0	1	0	0	0	0	CLG1	contig_06355
WagCmDlf_22345	46.4842	0	0	1	0	0	0	0	1	0	0	0	0	CLG1	contig_02822
WagCmDlf_18763	46.5026	0	0	0	0	0	0	1	0	0	0	0	0	CLG1	contig_00268
WagCmDlf_02202	46.5044	0	0	0	0	0	0	1	0	0	0	0	0	CLG1	contig_12566
WagCmDlf_08989	46.506	0	0	0	0	0	0	1	0	0	0	0	0	CLG1	contig_09924
WagCmDlf_12715	46.5074	0	0	0	0	0	0	1	0	0	0	0	0	CLG1	contig_06085
WagCmDlf_21510	46.5074	0	0	0	0	0	0	1	0	0	0	0	0	CLG1	contig_06949
WagCmDlf_00373	46.5074	0	0	0	0	0	0	1	0	0	0	0	0	CLG1	contig_06949
WagCmDlf_06179	46.5126	0	0	0	0	0	0	1	0	0	0	0	0	CLG1	contig_05828
WagCmDlf_26604	46.5142	0	0	0	0	0	0	1	0	0	0	0	0	CLG1	contig_05828
WagCmDlf_12086	46.5511	0	0	0	0	0	0	1	0	0	0	0	0	CLG1	contig_05366
WagCmDlf_18601	46.5917	0	1	0	1	0	0	0	0	1	0	0	0	CLG1	contig_07940
WagCmDlf_09247	46.5987	0	0	0	0	0	0	1	0	0	0	0	0	CLG1	contig_00268
WagCmDlf_01757	46.6001	1	0	0	0	1	0	0	0	0	0	1	0	CLG1	contig_11525
WagCmDlf_26574	46.618	0	0	0	0	0	0	0	0	0	0	0	1	CLG1	contig_10026
WagCmDlf_00412	46.6338	0	0	0	0	0	0	0	0	0	0	0	1	CLG1	contig_10364
WagCmDlf_03707	46.6354	0	0	0	1	0	0	0	0	0	0	0	0	CLG1	contig_06130
WagCmDlf_24948	46.6365	0	0	0	0	0	0	0	0	0	0	0	1	CLG1	contig_06356
WagCmDlf_17489	46.6452	0	0	0	0	0	0	0	0	0	0	0	1	CLG1	contig_08467
WagCmDlf_17081	46.6589	0	0	0	0	1	0	1	0	0	0	0	0	CLG1	contig_10447
WagCmDlf_17864	46.6654	0	1	0	0	1	0	0	0	1	0	1	0	CLG1	contig_05894
WagCmDlf_12626	46.6832	0	1	0	0	0	1	0	0	0	0	0	0	CLG1	contig_10988
WagCmDlf_19393	46.6893	0	0	0	1	0	0	0	0	0	0	0	0	CLG1	contig_06130
WagCmDlf_08924	46.6893	0	0	0	1	0	0	0	0	0	0	0	0	CLG1	contig_06130
WagCmDlf_07695	46.6968	0	0	0	0	0	0	0	0	1	0	0	0	CLG1	contig_08661
WagCmDlf_05410	46.7046	0	0	0	1	0	1	1	0	1	0	0	0	CLG1	contig_03745
WagCmDlf_25954	46.7156	0	0	0	0	0	0	0	0	0	1	0	0	CLG1	contig_05811
WagCmDlf_10032	46.7156	0	0	0	0	0	0	0	0	0	1	0	0	CLG1	contig_10644
WagCmDlf_26560	46.7202	1	0	0	0	0	0	0	0	0	0	1	0	CLG1	contig_06147
WagCmDlf_17775	46.7202	1	0	0	0	0	0	0	0	0	0	1	0	CLG1	contig_06147
WagCmDlf_09720	46.7632	0	0	0	0	0	0	1	0	0	0	0	0	CLG1	contig_04240
WagCmDlf_03445	46.7647	0	0	0	0	0	0	1	0	0	0	0	0	CLG1	contig_09149
WagCmDlf_13284	46.7654	0	0	0	0	0	0	1	0	0	0	0	0	CLG1	contig_12279
WagCmDlf_08162	46.7669	0	0	0	0	0	0	1	0	0	0	0	0	CLG1	contig_08212
WagCmDlf_22809	46.7669	0	0	0	0	0	0	1	0	0	0	0	0	CLG1	contig_04240
WagCmDlf_00104	46.7669	0	0	0	0	0	0	1	0	0	0	0	0	CLG1	contig_08212
WagCmDlf_23988	46.7669	0	0	0	0	0	0	1	0	0	0	0	0	CLG1	contig_09149
WagCmDlf_20350	46.7669	0	0	0	0	0	0	1	0	0	0	0	0	CLG1	contig_09149
WagCmDlf_17049	46.7669	0	0	0	0	0	0	1	0	0	0	0	0	CLG1	contig_09149
WagCmDlf_12569	46.7669	0	0	0	0	0	0	1	0	0	0	0	0	CLG1	contig_04240
WagCmDlf_09389	46.7669	0	0	0	0	0	0	1	0	0	0	0	0	CLG1	contig_04240
WagCmDlf_27297	46.773	0	0	0	0	0	0	1	0	0	0	0	0	CLG1	contig_05852
WagCmDlf_18767	46.7809	0	0	0	0	0	0	1	0	0	0	0	0	CLG1	contig_11745
WagCmDlf_08689	46.7814	1	1	0	0	0	0	0	0	0	0	1	0	CLG1	contig_07241
WagCmDlf_02718	46.7826	0	0	0	0	0	0	1	0	0	0	0	0	CLG1	contig_09149
WagCmDlf_00869	46.783	0	0	0	0	0	1	0	0	0	0	0	0	CLG1	contig_03252
WagCmDlf_04029	46.7858	0	0	0	0	0	1	0	0	0	0	0	0	CLG1	contig_10644
WagCmDlf_07642	46.7859	0	0	0	0	0	1	0	0	0	0	0	0	CLG1	contig_04240
WagCmDlf_20283	46.7875	0	0	0	0	0	1	0	0	0	0	0	0	CLG1	contig_06356
WagCmDlf_26069	46.7875	0	0	0	0	0	1	0	0	0	0	0	0	CLG1	contig_08816
WagCmDlf_03794	46.7875	0	0	0	0	0	1	0	0	0	0	0	0	CLG1	contig_11954
WagCmDlf_24515	46.7875	0	0	0	0	0	1	0	0	0	0	0	0	CLG1	contig_08467
WagCmDlf_23629	46.7875	0	0	0	0	0	1	0	0	0	0	0	0	CLG1	contig_00005
WagCmDlf_23800	46.7875	0	0	0	0	0	1	0	0	0	0	0	0	CLG1	contig_02961
WagCmDlf_19494	46.7875	0	0	0	0	0	1	0	0	0	0	0	0	CLG1	contig_07596
WagCmDlf_25943	46.7875	0	0	0	0	0	1	0	0	0	0	0	0	CLG1	contig_06356
WagCmDlf_14355	46.7875	0	0	0	0	0	1	0	0	0	0	0	0	CLG1	contig_10267
WagCmDlf_07157	46.7875	0	0	0	0	0	1	0	0	0	0	0	0	CLG1	contig_06195
WagCmDlf_09187	46.7875	0	0	0	0	0	1	0	0	0	0	0	0	CLG1	contig_06356
WagCmDlf_02175	46.7875	0	0	0	0	0	1	0	0	0	0	0	0	CLG1	contig_06356
WagCmDlf_26445	46.7875	0	0	0	0	0	1	0	0	0	0	0	0	CLG1	contig_04240
WagCmDlf_24330	46.7875	0	0	0	0	0	1	0	0	0	0	0	0	CLG1	contig_04240
WagCmDlf_03686	46.7875	0	0	0	0	0	1	0	0	0	0	0	0	CLG1	contig_06356
WagCmDlf_17141	46.7904	0	0	0	0	0	0	0	0	1	0	0	0	CLG1	contig_05852
WagCmDlf_23905	46.7904	0	0	0	0	0	0	0	0	1	0	0	0	CLG1	contig_08212
WagCmDlf_18593	46.7921	0	0	0	0	0	1	0	0	0	0	0	0	CLG1	contig_08467
WagCmDlf_17028	46.7921	0	0	0	0	0	1	0	0	0	0	0	0	CLG1	contig_10267
WagCmDlf_02270	46.7921	0	0	0	0	0	1	0	0	0	0	0	0	CLG1	contig_00167
WagCmDlf_16676	46.7995	0	0	0	0	0	1	0	0	0	0	0	0	CLG1	contig_09492
WagCmDlf_17100	46.8015	0	0	0	0	0	1	0	0	0	0	0	0	CLG1	contig_07596
WagCmDlf_09283	46.8151	0	0	0	0	0	0	1	0	0	0	0	0	CLG1	contig_04240
WagCmDlf_25887	46.8226	0	1	0	1	1	0	0	0	0	0	0	0	CLG1	contig_07819
WagCmDlf_12486	46.8226	0	1	0	1	1	0	0	0	0	0	0	0	CLG1	contig_04532
WagCmDlf_27408	46.8226	0	1	0	1	1	0	0	0	0	0	0	0	CLG1	contig_07819
WagCmDlf_13944	46.8392	0	1	0	1	1	0	0	0	0	0	0	0	CLG1	contig_07819
WagCmDlf_15216	46.8392	0	1	0	1	1	0	0	0	0	0	0	0	CLG1	contig_04532
WagCmDlf_10257	46.8543	0	0	0	0	0	0	1	0	0	0	0	0	CLG1	contig_09149
WagCmDlf_17259	46.8734	0	0	0	0	0	0	0	0	1	0	0	0	CLG1	contig_08212
WagCmDlf_09769	46.8886	1	0	0	0	0	0	0	0	0	0	1	0	CLG1	contig_03745
WagCmDlf_12986	46.909	1	0	0	0	0	0	0	0	0	0	1	0	CLG1	contig_08816
WagCmDlf_19855	46.909	1	0	0	0	0	0	0	0	0	0	1	0	CLG1	contig_08816
WagCmDlf_09302	46.914	1	0	0	0	0	0	0	0	0	0	1	0	CLG1	contig_09492
WagCmDlf_11085	46.914	1	0	0	0	0	0	0	0	0	0	1	0	CLG1	contig_03745
WagCmDlf_03986	46.915	1	0	0	0	0	0	0	0	0	0	1	0	CLG1	contig_09492
WagCmDlf_26913	46.9264	0	0	0	0	0	0	0	0	1	0	0	0	CLG1	contig_02566
WagCmDlf_16824	46.932	0	0	0	1	1	0	0	0	0	0	0	0	CLG1	contig_02858
WagCmDlf_27082	46.9503	1	0	0	0	0	0	0	0	0	0	1	0	CLG1	contig_06076
WagCmDlf_16382	46.9517	0	0	0	0	0	1	1	0	0	1	0	0	CLG1	contig_09463
WagCmDlf_06780	46.975	0	0	0	0	1	0	0	0	0	0	0	0	CLG1	contig_06356
WagCmDlf_20113	46.975	0	0	0	0	1	0	0	0	0	0	0	0	CLG1	contig_07596
WagCmDlf_16518	46.975	0	0	0	0	1	0	0	0	0	0	0	0	CLG1	contig_01712
WagCmDlf_22490	46.9773	0	0	0	0	1	0	0	0	0	0	0	0	CLG1	contig_03252
WagCmDlf_25646	47.0114	0	1	0	0	0	1	0	0	0	0	0	0	CLG1	contig_08136
WagCmDlf_05694	47.0179	1	0	0	0	0	1	0	0	0	0	1	0	CLG1	contig_08467
WagCmDlf_27475	47.0199	0	0	0	0	0	0	0	0	0	1	0	0	CLG1	contig_02961
WagCmDlf_01877	47.0199	0	0	0	0	0	0	0	0	0	1	0	0	CLG1	contig_09964
WagCmDlf_24174	47.0233	0	0	0	0	1	0	0	0	0	0	0	0	CLG1	contig_09090
WagCmDlf_04707	47.0233	0	0	0	0	1	0	0	0	0	0	0	0	CLG1	contig_08816
WagCmDlf_25317	47.0233	0	0	0	0	1	0	0	0	0	0	0	0	CLG1	contig_06356
WagCmDlf_06319	47.0233	0	0	0	0	1	0	0	0	0	0	0	0	CLG1	contig_06928
WagCmDlf_22341	47.0233	0	0	0	0	1	0	0	0	0	0	0	0	CLG1	contig_05989
WagCmDlf_24358	47.0233	0	0	0	0	1	0	0	0	0	0	0	0	CLG1	contig_11978
WagCmDlf_11696	47.0233	0	0	0	0	1	0	0	0	0	0	0	0	CLG1	contig_03926
WagCmDlf_19161	47.0233	0	0	0	0	1	0	0	0	0	0	0	0	CLG1	contig_07241
WagCmDlf_19346	47.0233	0	0	0	0	1	0	0	0	0	0	0	0	CLG1	contig_07533
WagCmDlf_10126	47.0233	0	0	0	0	1	0	0	0	0	0	0	0	CLG1	contig_05678
WagCmDlf_22223	47.0233	0	0	0	0	1	0	0	0	0	0	0	0	CLG1	contig_05624
WagCmDlf_23675	47.0233	0	0	0	0	1	0	0	0	0	0	0	0	CLG1	contig_10119
WagCmDlf_19516	47.0237	0	0	0	0	1	0	0	0	0	0	0	0	CLG1	contig_02626
WagCmDlf_22149	47.0237	0	0	0	0	1	0	0	0	0	0	0	0	CLG1	contig_07409
WagCmDlf_02918	47.0237	0	0	0	0	1	0	0	0	0	0	0	0	CLG1	contig_04706
WagCmDlf_15914	47.0237	0	0	0	0	1	0	0	0	0	0	0	0	CLG1	contig_12394
WagCmDlf_11191	47.0237	0	0	0	0	1	0	0	0	0	0	0	0	CLG1	contig_06277
WagCmDlf_08083	47.0237	0	0	0	0	1	0	0	0	0	0	0	0	CLG1	contig_02635
WagCmDlf_18656	47.0237	0	0	0	0	1	0	0	0	0	0	0	0	CLG1	contig_11978
WagCmDlf_10578	47.0237	0	0	0	0	1	0	0	0	0	0	0	0	CLG1	contig_06356
WagCmDlf_04753	47.0237	0	0	0	0	1	0	0	0	0	0	0	0	CLG1	contig_01060
WagCmDlf_25730	47.0237	0	0	0	0	1	0	0	0	0	0	0	0	CLG1	contig_09206
WagCmDlf_26966	47.0237	0	0	0	0	1	0	0	0	0	0	0	0	CLG1	contig_01281
WagCmDlf_25430	47.0237	0	0	0	0	1	0	0	0	0	0	0	0	CLG1	contig_06356
WagCmDlf_24873	47.0237	0	0	0	0	1	0	0	0	0	0	0	0	CLG1	contig_08551
WagCmDlf_10454	47.0237	0	0	0	0	1	0	0	0	0	0	0	0	CLG1	contig_07031
WagCmDlf_14954	47.0237	0	0	0	0	1	0	0	0	0	0	0	0	CLG1	contig_06356
WagCmDlf_23038	47.0237	0	0	0	0	1	0	0	0	0	0	0	0	CLG1	contig_06356
WagCmDlf_15904	47.0237	0	0	0	0	1	0	0	0	0	0	0	0	CLG1	contig_09464
WagCmDlf_20492	47.0237	0	0	0	0	1	0	0	0	0	0	0	0	CLG1	contig_02078
WagCmDlf_04437	47.0237	0	0	0	0	1	0	0	0	0	0	0	0	CLG1	contig_03252
WagCmDlf_11426	47.0237	0	0	0	0	1	0	0	0	0	0	0	0	CLG1	contig_06008
WagCmDlf_27839	47.0237	0	0	0	0	1	0	0	0	0	0	0	0	CLG1	contig_01281
WagCmDlf_19566	47.0237	0	0	0	0	1	0	0	0	0	0	0	0	CLG1	contig_05619
WagCmDlf_07660	47.0237	0	0	0	0	1	0	0	0	0	0	0	0	CLG1	contig_00744
WagCmDlf_24840	47.0237	0	0	0	0	1	0	0	0	0	0	0	0	CLG1	contig_09391
WagCmDlf_24033	47.0237	0	0	0	0	1	0	0	0	0	0	0	0	CLG1	contig_07671
WagCmDlf_18063	47.0237	0	0	0	0	1	0	0	0	0	0	0	0	CLG1	contig_07819
WagCmDlf_24869	47.0237	0	0	0	0	1	0	0	0	0	0	0	0	CLG1	contig_07819
WagCmDlf_16242	47.0237	0	0	0	0	1	0	0	0	0	0	0	0	CLG1	contig_05949
WagCmDlf_23798	47.0237	0	0	0	0	1	0	0	0	0	0	0	0	CLG1	contig_05949
WagCmDlf_09823	47.0237	0	0	0	0	1	0	0	0	0	0	0	0	CLG1	contig_04644
WagCmDlf_23975	47.0237	0	0	0	0	1	0	0	0	0	0	0	0	CLG1	contig_07533
WagCmDlf_10258	47.0237	0	0	0	0	1	0	0	0	0	0	0	0	CLG1	contig_07745
WagCmDlf_21511	47.0237	0	0	0	0	1	0	0	0	0	0	0	0	CLG1	contig_03745
WagCmDlf_25021	47.0237	0	0	0	0	1	0	0	0	0	0	0	0	CLG1	contig_10312
WagCmDlf_22436	47.0237	0	0	0	0	1	0	0	0	0	0	0	0	CLG1	contig_01640
WagCmDlf_07822	47.0237	0	0	0	0	1	0	0	0	0	0	0	0	CLG1	contig_04240
WagCmDlf_04977	47.0237	0	0	0	0	1	0	0	0	0	0	0	0	CLG1	contig_06356
WagCmDlf_23435	47.0237	0	0	0	0	1	0	0	0	0	0	0	0	CLG1	contig_06356
WagCmDlf_20919	47.0237	0	0	0	0	1	0	0	0	0	0	0	0	CLG1	contig_06356
WagCmDlf_26372	47.0237	0	0	0	0	1	0	0	0	0	0	0	0	CLG1	contig_06356
WagCmDlf_28208	47.0237	0	0	0	0	1	0	0	0	0	0	0	0	CLG1	contig_06356
WagCmDlf_05598	47.0237	0	0	0	0	1	0	0	0	0	0	0	0	CLG1	contig_04304
WagCmDlf_10639	47.0237	0	0	0	0	1	0	0	0	0	0	0	0	CLG1	contig_02626
WagCmDlf_19963	47.0237	0	0	0	0	1	0	0	0	0	0	0	0	CLG1	contig_04304
WagCmDlf_12526	47.0237	0	0	0	0	1	0	0	0	0	0	0	0	CLG1	contig_07549
WagCmDlf_07178	47.0237	0	0	0	0	1	0	0	0	0	0	0	0	CLG1	contig_08816
WagCmDlf_13607	47.0237	0	0	0	0	1	0	0	0	0	0	0	0	CLG1	contig_06356
WagCmDlf_00620	47.0258	0	0	0	0	1	0	0	0	0	0	0	0	CLG1	contig_12394
WagCmDlf_27468	47.0258	0	0	0	0	1	0	0	0	0	0	0	0	CLG1	contig_06356
WagCmDlf_19116	47.0258	0	0	0	0	1	0	0	0	0	0	0	0	CLG1	contig_10447
WagCmDlf_14084	47.0258	0	0	0	0	1	0	0	0	0	0	0	0	CLG1	contig_06982
WagCmDlf_24054	47.0258	0	0	0	0	1	0	0	0	0	0	0	0	CLG1	contig_02858
WagCmDlf_01685	47.0258	0	0	0	0	1	0	0	0	0	0	0	0	CLG1	contig_04644
WagCmDlf_05111	47.0258	0	0	0	0	1	0	0	0	0	0	0	0	CLG1	contig_07533
WagCmDlf_25593	47.0258	0	0	0	0	1	0	0	0	0	0	0	0	CLG1	contig_06356
WagCmDlf_28420	47.0261	0	0	0	0	1	0	0	0	0	0	0	0	CLG1	contig_06633
WagCmDlf_28242	47.027	1	0	0	0	0	0	0	0	0	0	1	0	CLG1	contig_02113
WagCmDlf_02159	47.0271	0	0	0	0	1	0	0	0	0	0	0	0	CLG1	contig_01350
WagCmDlf_21284	47.0271	0	0	0	0	1	0	0	0	0	0	0	0	CLG1	contig_12279
WagCmDlf_19873	47.0271	0	0	0	0	1	0	0	0	0	0	0	0	CLG1	contig_09051
WagCmDlf_24895	47.0284	0	0	0	0	1	0	0	0	0	0	0	0	CLG1	contig_05225
WagCmDlf_12593	47.0284	0	0	0	0	1	0	0	0	0	0	0	0	CLG1	contig_05553
WagCmDlf_03173	47.0302	0	0	0	0	1	0	0	0	0	0	0	0	CLG1	contig_01289
WagCmDlf_08709	47.0308	0	0	0	0	1	0	0	0	0	0	0	0	CLG1	contig_00899
WagCmDlf_16201	47.032	0	0	0	0	1	0	0	0	0	0	0	0	CLG1	contig_12148
WagCmDlf_22034	47.032	0	0	0	0	1	0	0	0	0	0	0	0	CLG1	contig_07596
WagCmDlf_24286	47.032	0	0	0	0	1	0	0	0	0	0	0	0	CLG1	contig_08078
WagCmDlf_22792	47.032	0	0	0	0	1	0	0	0	0	0	0	0	CLG1	contig_04519
WagCmDlf_19585	47.032	0	0	0	0	1	0	0	0	0	0	0	0	CLG1	contig_06144
WagCmDlf_10756	47.032	0	0	0	0	1	0	0	0	0	0	0	0	CLG1	contig_02935
WagCmDlf_19189	47.032	0	0	0	0	1	0	0	0	0	0	0	0	CLG1	contig_04240
WagCmDlf_26433	47.032	0	0	0	0	1	0	0	0	0	0	0	0	CLG1	contig_04511
WagCmDlf_24454	47.032	0	0	0	0	1	0	0	0	0	0	0	0	CLG1	contig_07983
WagCmDlf_11098	47.032	0	0	0	0	1	0	0	0	0	0	0	0	CLG1	contig_08816
WagCmDlf_12761	47.032	0	0	0	0	1	0	0	0	0	0	0	0	CLG1	contig_11781
WagCmDlf_18832	47.032	0	0	0	0	1	0	0	0	0	0	0	0	CLG1	contig_07533
WagCmDlf_27063	47.043	0	0	0	0	1	0	0	0	0	0	0	0	CLG1	contig_07913
WagCmDlf_04796	47.043	0	0	0	0	1	0	0	0	0	0	0	0	CLG1	contig_05997
WagCmDlf_07350	47.0458	0	0	0	0	1	0	0	0	0	0	0	0	CLG1	contig_07549
WagCmDlf_00599	47.0462	0	0	0	1	0	0	0	0	1	0	0	0	CLG1	contig_06347
WagCmDlf_24338	47.048	1	0	0	0	0	0	0	0	0	0	1	0	CLG1	contig_06195
WagCmDlf_00540	47.0574	0	0	0	0	0	0	0	0	1	0	0	0	CLG1	contig_06721
WagCmDlf_28078	47.0574	0	0	0	0	0	0	0	0	1	0	0	0	CLG1	contig_00943
WagCmDlf_26293	47.0582	0	0	0	0	0	0	0	0	1	0	0	0	CLG1	contig_02078
WagCmDlf_15088	47.0582	0	0	0	0	0	0	0	0	1	0	0	0	CLG1	contig_02078
WagCmDlf_00730	47.0582	0	0	0	0	0	0	0	0	1	0	0	0	CLG1	contig_00943
WagCmDlf_16128	47.0605	0	0	0	0	0	0	0	0	1	0	0	0	CLG1	contig_11025
WagCmDlf_14735	47.0605	0	0	0	0	0	0	0	0	1	0	0	0	CLG1	contig_07533
WagCmDlf_03372	47.0607	0	0	0	0	0	0	0	0	1	0	0	0	CLG1	contig_07628
WagCmDlf_06778	47.0608	0	0	0	0	0	0	0	0	1	0	0	0	CLG1	contig_02078
WagCmDlf_02480	47.0608	0	0	0	0	0	0	0	0	1	0	0	0	CLG1	contig_06721
WagCmDlf_05448	47.0617	0	0	0	0	1	0	0	0	0	0	0	0	CLG1	contig_06376
WagCmDlf_04183	47.0618	0	0	0	0	0	1	0	0	0	0	0	0	CLG1	contig_09149
WagCmDlf_11421	47.0717	0	0	0	0	0	0	0	0	0	1	0	0	CLG1	contig_10398
WagCmDlf_04478	47.0775	0	0	0	0	0	0	0	0	1	0	0	0	CLG1	contig_09390
WagCmDlf_13127	47.1118	0	0	0	0	1	0	0	0	0	0	0	0	CLG1	contig_08661
WagCmDlf_21597	47.1273	0	0	0	1	1	0	0	0	0	0	0	0	CLG1	contig_07549
WagCmDlf_14617	47.1273	0	0	0	1	1	0	0	0	0	0	0	0	CLG1	contig_10821
WagCmDlf_12388	47.1399	0	0	0	0	1	0	0	0	0	0	0	0	CLG1	contig_08123
WagCmDlf_27095	47.1399	0	0	0	0	1	0	0	0	0	0	0	0	CLG1	contig_11557
WagCmDlf_09855	47.1431	0	0	0	1	1	0	0	0	0	0	0	0	CLG1	contig_11616
WagCmDlf_26225	47.1936	0	0	1	0	0	0	0	1	0	0	0	0	CLG1	contig_07117
WagCmDlf_02603	47.1963	0	0	0	0	0	1	1	0	0	0	0	0	CLG1	contig_06852
WagCmDlf_23689	47.2093	0	0	0	0	1	0	0	0	0	0	0	0	CLG1	contig_05949
WagCmDlf_18054	47.2298	0	0	0	0	0	1	1	0	0	0	0	0	CLG1	contig_08945
WagCmDlf_23409	47.2345	0	0	0	0	0	0	1	0	0	0	0	0	CLG1	contig_07840
WagCmDlf_23711	47.2384	0	0	0	0	0	1	1	0	0	0	0	0	CLG1	contig_08945
WagCmDlf_24006	47.2437	0	0	0	0	0	0	1	0	0	0	0	0	CLG1	contig_00884
WagCmDlf_22173	47.2547	0	0	0	0	0	0	1	0	0	0	0	0	CLG1	contig_05351
WagCmDlf_02122	47.257	0	0	0	0	0	0	1	0	0	0	0	0	CLG1	contig_08248
WagCmDlf_22865	47.257	0	0	0	0	0	0	1	0	0	0	0	0	CLG1	contig_02858
WagCmDlf_08636	47.2573	0	0	0	0	0	0	1	0	0	0	0	0	CLG1	contig_10612
WagCmDlf_18641	47.2574	0	0	0	0	0	0	1	0	0	0	0	0	CLG1	contig_00147
WagCmDlf_20553	47.2577	0	0	0	0	0	0	1	0	0	0	0	0	CLG1	contig_01333
WagCmDlf_06336	47.2585	0	0	0	0	0	0	1	0	0	0	0	0	CLG1	contig_00884
WagCmDlf_28576	47.2585	0	0	0	0	0	0	1	0	0	0	0	0	CLG1	contig_04532
WagCmDlf_07720	47.2599	0	0	0	0	0	0	1	0	0	0	0	0	CLG1	contig_04644
WagCmDlf_16934	47.2599	0	0	0	0	0	0	1	0	0	0	0	0	CLG1	contig_12198
WagCmDlf_20312	47.2599	0	0	0	0	0	0	1	0	0	0	0	0	CLG1	contig_00884
WagCmDlf_22986	47.2599	0	0	0	0	0	0	1	0	0	0	0	0	CLG1	contig_12394
WagCmDlf_26350	47.2599	0	0	0	0	0	0	1	0	0	0	0	0	CLG1	contig_04464
WagCmDlf_11705	47.2599	0	0	0	0	0	0	1	0	0	0	0	0	CLG1	contig_05910
WagCmDlf_22871	47.2599	0	0	0	0	0	0	1	0	0	0	0	0	CLG1	contig_00147
WagCmDlf_20262	47.2641	0	0	0	0	0	1	0	0	0	0	0	1	CLG1	contig_09929
WagCmDlf_12566	47.284	0	0	0	0	1	0	0	0	0	0	1	0	CLG1	contig_06073
WagCmDlf_01542	47.3009	0	0	0	0	0	0	1	0	0	0	0	0	CLG1	contig_02885
WagCmDlf_12375	47.3028	0	0	0	0	0	0	1	0	0	0	0	0	CLG1	contig_07745
WagCmDlf_24377	47.3076	0	0	0	1	0	0	0	0	0	0	0	0	CLG1	contig_06763
WagCmDlf_03947	47.3147	1	0	0	0	0	0	0	0	0	0	1	1	CLG1	contig_07940
WagCmDlf_15531	47.3482	0	0	0	1	1	0	0	0	0	0	0	0	CLG1	contig_03139
WagCmDlf_13221	47.3517	0	0	0	0	1	1	0	0	0	0	0	0	CLG1	contig_11954
WagCmDlf_10302	47.3517	0	0	0	0	1	1	0	0	0	0	0	0	CLG1	contig_11954
WagCmDlf_27254	47.3517	0	0	0	0	1	1	0	0	0	0	0	0	CLG1	contig_07596
WagCmDlf_05381	47.3599	0	0	0	0	0	0	1	0	0	0	0	0	CLG1	contig_07840
WagCmDlf_15521	47.3614	0	0	0	1	1	0	0	0	0	0	0	0	CLG1	contig_00447
WagCmDlf_04232	47.3642	0	0	0	0	0	0	1	0	0	0	0	0	CLG1	contig_00644
WagCmDlf_08606	47.3687	0	0	0	1	1	0	0	0	0	0	0	0	CLG1	contig_07745
WagCmDlf_00810	47.371	0	0	0	0	0	1	0	0	1	0	0	1	CLG1	contig_04644
WagCmDlf_07365	47.3993	0	0	0	0	0	1	0	0	1	0	0	1	CLG1	contig_11781
WagCmDlf_12962	47.4029	0	0	0	0	1	0	0	0	0	0	0	0	CLG1	contig_06633
WagCmDlf_00512	47.4953	0	0	0	0	0	0	0	0	0	0	0	1	CLG1	contig_05351
WagCmDlf_10527	47.4953	0	0	0	0	0	0	0	0	0	0	0	1	CLG1	contig_05828
WagCmDlf_22881	47.4953	0	0	0	0	0	0	0	0	0	0	0	1	CLG1	contig_11005
WagCmDlf_24719	47.4953	0	0	0	0	0	0	0	0	0	0	0	1	CLG1	contig_05774
WagCmDlf_15490	47.4953	0	0	0	0	0	0	0	0	0	0	0	1	CLG1	contig_05828
WagCmDlf_08734	47.4953	0	0	0	0	0	0	0	0	0	0	0	1	CLG1	contig_05828
WagCmDlf_16052	47.4953	0	0	0	0	0	0	0	0	0	0	0	1	CLG1	contig_04240
WagCmDlf_21457	47.4958	0	0	0	0	0	0	1	0	0	0	0	0	CLG1	contig_09389
WagCmDlf_06847	47.5002	0	0	0	0	0	0	0	0	0	0	0	1	CLG1	contig_00884
WagCmDlf_24323	47.5763	0	0	0	0	0	0	0	0	1	0	0	0	CLG1	contig_07841
WagCmDlf_24642	47.5776	0	0	0	0	0	0	0	0	1	0	0	0	CLG1	contig_02804
WagCmDlf_13128	47.5776	0	0	0	0	0	0	0	0	1	0	0	0	CLG1	contig_00302
WagCmDlf_14102	47.5776	0	0	0	0	0	0	0	0	1	0	0	0	CLG1	contig_02437
WagCmDlf_05162	47.5776	0	0	0	0	0	0	0	0	1	0	0	0	CLG1	contig_04670
WagCmDlf_20487	47.5776	0	0	0	0	0	0	0	0	1	0	0	0	CLG1	contig_07841
WagCmDlf_24230	47.5776	0	0	0	0	0	0	0	0	1	0	0	0	CLG1	contig_09059
WagCmDlf_20095	47.6198	0	0	0	0	0	0	0	0	1	0	0	0	CLG1	contig_09059
WagCmDlf_07801	47.6328	0	0	0	1	0	0	0	0	0	0	0	0	CLG1	contig_06356
WagCmDlf_27218	47.6363	0	0	0	0	0	0	0	0	1	0	1	0	CLG1	contig_05110
WagCmDlf_23282	47.6383	0	0	0	0	0	0	0	0	1	0	0	0	CLG1	contig_00953
WagCmDlf_09943	47.6816	0	0	0	1	0	0	0	0	0	0	0	0	CLG1	contig_10644
WagCmDlf_05738	47.698	0	0	0	0	0	0	0	0	0	1	1	0	CLG1	contig_01559
WagCmDlf_27576	47.7161	0	0	0	1	0	0	0	0	0	0	0	0	CLG1	contig_06137
WagCmDlf_11968	47.7308	0	1	0	0	0	1	0	0	0	0	0	0	CLG1	contig_02626
WagCmDlf_03418	47.7366	0	0	0	0	0	0	0	0	0	1	1	0	CLG1	contig_08643
WagCmDlf_24828	47.7472	0	0	0	0	0	0	1	0	0	0	0	0	CLG1	contig_08551
WagCmDlf_18251	47.7472	0	0	0	0	0	0	1	0	0	0	0	0	CLG1	contig_06991
WagCmDlf_07409	47.7512	0	0	0	0	0	0	1	0	0	0	0	0	CLG1	contig_05234
WagCmDlf_06106	47.7516	0	0	0	0	0	0	0	0	1	1	0	0	CLG1	contig_10467
WagCmDlf_26774	47.7533	0	0	0	0	0	0	1	0	0	0	0	0	CLG1	contig_06376
WagCmDlf_18573	47.7539	0	0	0	0	0	0	1	0	0	0	0	0	CLG1	contig_05776
WagCmDlf_19891	47.7546	0	0	0	0	0	0	1	0	0	0	0	0	CLG1	contig_10937
WagCmDlf_26128	47.7546	0	0	0	0	0	0	1	0	0	0	0	0	CLG1	contig_00756
WagCmDlf_14123	47.7546	0	0	0	0	0	0	1	0	0	0	0	0	CLG1	contig_08076
WagCmDlf_23494	47.7546	0	0	0	0	0	0	1	0	0	0	0	0	CLG1	contig_12193
WagCmDlf_05678	47.7546	0	0	0	0	0	0	1	0	0	0	0	0	CLG1	contig_08496
WagCmDlf_15075	47.7546	0	0	0	0	0	0	1	0	0	0	0	0	CLG1	contig_04805
WagCmDlf_08992	47.7546	0	0	0	0	0	0	1	0	0	0	0	0	CLG1	contig_10001
WagCmDlf_08043	47.7546	0	0	0	0	0	0	1	0	0	0	0	0	CLG1	contig_12143
WagCmDlf_14533	47.7546	0	0	0	0	0	0	1	0	0	0	0	0	CLG1	contig_09059
WagCmDlf_05187	47.7546	0	0	0	0	0	0	1	0	0	0	0	0	CLG1	contig_04805
WagCmDlf_14600	47.7552	0	0	0	0	0	0	1	0	0	0	0	0	CLG1	contig_03139
WagCmDlf_21230	47.7583	0	0	0	0	0	0	1	0	0	0	0	0	CLG1	contig_09951
WagCmDlf_12918	47.7597	0	0	0	0	0	0	1	0	0	0	0	0	CLG1	contig_00832
WagCmDlf_10542	47.7618	0	0	0	1	0	0	0	0	0	0	0	0	CLG1	contig_00772
WagCmDlf_05586	47.7618	0	0	0	0	0	1	0	0	0	0	0	1	CLG1	contig_05110
WagCmDlf_19691	47.7618	0	0	0	0	0	1	0	0	0	0	0	1	CLG1	contig_07269
WagCmDlf_20613	47.774	0	0	0	1	0	0	0	0	0	0	0	0	CLG1	contig_08816
WagCmDlf_13224	47.774	0	0	0	1	0	0	0	0	0	0	0	0	CLG1	contig_08816
WagCmDlf_02541	47.7767	0	0	0	0	0	0	1	0	0	0	0	0	CLG1	contig_08551
WagCmDlf_09895	47.7774	0	1	0	0	0	1	0	0	0	0	0	0	CLG1	contig_01591
WagCmDlf_23137	47.7794	0	0	0	0	0	0	1	0	0	0	0	0	CLG1	contig_11390
WagCmDlf_06764	47.7794	0	0	0	0	0	0	1	0	0	0	0	0	CLG1	contig_06376
WagCmDlf_28236	47.7794	0	0	0	0	0	0	1	0	0	0	0	0	CLG1	contig_00862
WagCmDlf_24535	47.7814	0	0	0	0	0	0	1	0	0	0	0	0	CLG1	contig_00953
WagCmDlf_04742	47.7831	0	0	0	0	0	0	1	0	0	0	0	0	CLG1	contig_07040
WagCmDlf_05040	47.7831	0	0	0	0	0	0	1	0	0	0	0	0	CLG1	contig_09809
WagCmDlf_25097	47.7854	0	0	0	1	0	0	0	0	0	0	0	0	CLG1	contig_07328
WagCmDlf_03339	47.7858	0	0	0	1	0	0	0	0	0	0	0	0	CLG1	contig_02961
WagCmDlf_27260	47.7872	0	0	0	1	0	0	0	0	0	0	0	0	CLG1	contig_02626
WagCmDlf_08275	47.7872	0	0	0	1	0	0	0	0	0	0	0	0	CLG1	contig_06076
WagCmDlf_22639	47.7872	0	0	0	1	0	0	0	0	0	0	0	0	CLG1	contig_08816
WagCmDlf_13728	47.7872	0	0	0	1	0	0	0	0	0	0	0	0	CLG1	contig_06356
WagCmDlf_05224	47.7885	0	1	0	0	0	1	0	0	0	0	0	0	CLG1	contig_05678
WagCmDlf_10590	47.8101	0	0	1	0	0	0	0	1	0	1	0	0	CLG1	contig_08048
WagCmDlf_19991	47.8112	0	0	0	0	0	0	1	0	0	0	0	0	CLG1	contig_00790
WagCmDlf_18076	47.8274	0	0	0	1	0	1	1	0	0	0	0	0	CLG1	contig_09390
WagCmDlf_01684	47.8394	0	0	0	1	0	0	0	0	1	0	0	0	CLG1	contig_05351
WagCmDlf_27247	47.8422	0	0	0	0	0	0	0	0	0	1	0	0	CLG1	contig_09391
WagCmDlf_14153	47.8544	0	0	0	0	0	0	0	0	0	1	0	0	CLG1	contig_05949
WagCmDlf_07046	47.8544	0	0	0	0	0	0	0	0	0	1	0	0	CLG1	contig_05868
WagCmDlf_27166	47.8544	0	0	0	0	0	0	0	0	0	1	0	0	CLG1	contig_01640
WagCmDlf_20928	47.8558	1	0	0	0	0	0	0	0	0	0	0	0	CLG1	contig_05828
WagCmDlf_03697	47.8589	0	0	0	0	0	0	0	0	0	1	0	0	CLG1	contig_05008
WagCmDlf_04594	47.8589	0	0	0	0	0	0	0	0	0	1	0	0	CLG1	contig_07533
WagCmDlf_23999	47.8589	0	0	0	0	0	0	0	0	0	1	0	0	CLG1	contig_05145
WagCmDlf_16360	47.8616	0	0	0	0	0	0	0	0	0	1	0	0	CLG1	contig_09390
WagCmDlf_16182	47.8616	0	0	0	0	0	0	0	0	0	1	0	0	CLG1	contig_07819
WagCmDlf_03343	47.8616	0	0	0	0	0	0	0	0	0	1	0	0	CLG1	contig_09390
WagCmDlf_20007	47.8616	0	0	0	0	0	0	0	0	0	1	0	0	CLG1	contig_12394
WagCmDlf_20882	47.8616	0	0	0	0	0	0	0	0	0	1	0	0	CLG1	contig_00147
WagCmDlf_09723	47.8616	0	0	0	0	0	0	0	0	0	1	0	0	CLG1	contig_07819
WagCmDlf_21529	47.8616	0	0	0	0	0	0	0	0	0	1	0	0	CLG1	contig_04644
WagCmDlf_20042	47.8616	0	0	0	0	0	0	0	0	0	1	0	0	CLG1	contig_04644
WagCmDlf_14593	47.8616	0	0	0	0	0	0	0	0	0	1	0	0	CLG1	contig_05110
WagCmDlf_08209	47.8616	0	0	0	0	0	0	0	0	0	1	0	0	CLG1	contig_05553
WagCmDlf_18891	47.8616	0	0	0	0	0	0	0	0	0	1	0	0	CLG1	contig_11781
WagCmDlf_23438	47.8616	0	0	0	0	0	0	0	0	0	1	0	0	CLG1	contig_08248
WagCmDlf_20397	47.8616	0	0	0	0	0	0	0	0	0	1	0	0	CLG1	contig_09975
WagCmDlf_18790	47.8616	0	0	0	0	0	0	0	0	0	1	0	0	CLG1	contig_00395
WagCmDlf_12772	47.8616	0	0	0	0	0	0	0	0	0	1	0	0	CLG1	contig_01281
WagCmDlf_11824	47.8616	0	0	0	0	0	0	0	0	0	1	0	0	CLG1	contig_07549
WagCmDlf_21861	47.8616	0	0	0	0	0	0	0	0	0	1	0	0	CLG1	contig_09464
WagCmDlf_24327	47.8616	0	0	0	0	0	0	0	0	0	1	0	0	CLG1	contig_05110
WagCmDlf_08551	47.8616	0	0	0	0	0	0	0	0	0	1	0	0	CLG1	contig_02566
WagCmDlf_13845	47.8616	0	0	0	0	0	0	0	0	0	1	0	0	CLG1	contig_07819
WagCmDlf_28021	47.8738	0	0	0	1	0	0	0	0	0	0	0	1	CLG1	contig_12673
WagCmDlf_17443	47.8831	0	0	0	0	0	1	0	0	0	0	0	0	CLG1	contig_11946
WagCmDlf_10904	47.885	0	0	0	0	0	1	0	0	0	0	0	0	CLG1	contig_00884
WagCmDlf_17172	47.885	0	0	0	0	0	1	0	0	0	0	0	0	CLG1	contig_08945
WagCmDlf_00695	47.885	0	0	0	0	0	1	0	0	0	0	0	0	CLG1	contig_06144
WagCmDlf_22676	47.885	0	0	0	0	0	1	0	0	0	0	0	0	CLG1	contig_05225
WagCmDlf_25633	47.885	0	0	0	0	0	1	0	0	0	0	0	0	CLG1	contig_05225
WagCmDlf_10944	47.885	0	0	0	0	0	1	0	0	0	0	0	0	CLG1	contig_09464
WagCmDlf_26723	47.9015	0	1	0	1	0	0	0	0	0	0	0	0	CLG1	contig_05553
WagCmDlf_18845	47.9015	0	1	0	1	0	0	0	0	0	0	0	0	CLG1	contig_05553
WagCmDlf_21812	47.9197	0	1	0	0	0	0	0	0	1	0	0	0	CLG1	contig_10312
WagCmDlf_25950	47.9207	0	0	0	0	0	0	0	0	0	1	0	0	CLG1	contig_00862
WagCmDlf_13945	47.9256	0	1	0	1	0	0	0	0	0	0	0	0	CLG1	contig_05553
WagCmDlf_13089	47.9312	0	1	0	0	0	0	0	0	1	0	0	0	CLG1	contig_10720
WagCmDlf_22131	47.9316	0	0	1	0	0	0	0	1	0	0	0	0	CLG1	contig_08467
WagCmDlf_26782	47.938	0	0	0	0	0	0	1	0	0	0	0	0	CLG1	contig_11800
WagCmDlf_20277	47.9636	0	0	1	0	0	0	0	1	0	0	0	0	CLG1	contig_02976
WagCmDlf_12682	47.9804	0	0	0	0	0	0	0	0	0	1	0	0	CLG1	contig_05110
WagCmDlf_02374	47.9885	0	0	0	0	0	0	1	0	0	0	0	0	CLG1	contig_05759
WagCmDlf_04368	47.9925	0	0	0	0	0	1	0	0	0	0	0	0	CLG1	contig_05442
WagCmDlf_18814	48.0253	0	0	0	1	0	0	0	0	0	0	0	0	CLG1	contig_09665
WagCmDlf_18376	48.0466	0	1	0	0	0	0	0	0	0	0	0	0	CLG1	contig_12323
WagCmDlf_08282	48.0566	0	0	0	0	1	0	0	0	0	1	1	0	CLG1	contig_12547
WagCmDlf_13132	48.0566	0	0	0	0	1	0	0	0	0	1	1	0	CLG1	contig_12547
WagCmDlf_01711	48.0566	0	0	0	0	1	0	0	0	0	1	1	0	CLG1	contig_12547
WagCmDlf_26652	48.0573	0	0	1	0	0	0	0	1	0	0	0	0	CLG1	contig_07241
WagCmDlf_24759	48.1223	0	1	0	1	0	0	0	0	0	0	0	0	CLG1	contig_02147
WagCmDlf_20014	48.1311	0	1	0	0	1	0	1	0	0	0	0	0	CLG1	contig_01640
WagCmDlf_15566	48.1312	0	0	0	0	0	0	1	0	0	0	0	0	CLG1	contig_03996
WagCmDlf_10618	48.1453	0	0	0	0	0	1	0	0	0	0	0	0	CLG1	contig_06376
WagCmDlf_04154	48.1453	0	0	0	0	0	1	0	0	0	0	0	0	CLG1	contig_07628
WagCmDlf_28274	48.1453	0	0	0	0	0	1	0	0	0	0	0	0	CLG1	contig_04464
WagCmDlf_20608	48.1453	0	0	0	0	0	1	0	0	0	0	0	0	CLG1	contig_06144
WagCmDlf_00676	48.1453	0	0	0	0	0	1	0	0	0	0	0	0	CLG1	contig_06008
WagCmDlf_05910	48.1453	0	0	0	0	0	1	0	0	0	0	0	0	CLG1	contig_12266
WagCmDlf_13911	48.1453	0	0	0	0	0	1	0	0	0	0	0	0	CLG1	contig_00038
WagCmDlf_06003	48.1453	0	0	0	0	0	1	0	0	0	0	0	0	CLG1	contig_04706
WagCmDlf_09695	48.1526	0	0	0	0	0	0	0	0	0	1	0	0	CLG1	contig_07841
WagCmDlf_18978	48.1615	0	0	0	0	0	0	0	0	0	0	1	0	CLG1	contig_09149
WagCmDlf_18233	48.1615	0	0	0	0	0	0	0	0	0	0	1	0	CLG1	contig_09149
WagCmDlf_08091	48.1615	0	0	0	0	0	0	0	0	0	0	1	0	CLG1	contig_09149
WagCmDlf_10843	48.1636	0	0	0	0	0	0	0	0	0	0	1	0	CLG1	contig_12279
WagCmDlf_16920	48.1931	0	0	0	0	0	1	0	0	0	0	0	0	CLG1	contig_05442
WagCmDlf_06221	48.1931	0	0	0	0	0	1	0	0	0	0	0	0	CLG1	contig_10821
WagCmDlf_05508	48.1931	0	0	0	0	0	1	0	0	0	0	0	0	CLG1	contig_02566
WagCmDlf_23349	48.1931	0	0	0	0	0	1	0	0	0	0	0	0	CLG1	contig_06376
WagCmDlf_18196	48.1931	0	0	0	0	0	1	0	0	0	0	0	0	CLG1	contig_01559
WagCmDlf_27491	48.1931	0	0	0	0	0	1	0	0	0	0	0	0	CLG1	contig_07341
WagCmDlf_02642	48.1931	0	0	0	0	0	1	0	0	0	0	0	0	CLG1	contig_06376
WagCmDlf_09113	48.1931	0	0	0	0	0	1	0	0	0	0	0	0	CLG1	contig_07819
WagCmDlf_23064	48.1931	0	0	0	0	0	1	0	0	0	0	0	0	CLG1	contig_12148
WagCmDlf_05362	48.1931	0	0	0	0	0	1	0	0	0	0	0	0	CLG1	contig_04519
WagCmDlf_28501	48.1931	0	0	0	0	0	1	0	0	0	0	0	0	CLG1	contig_06376
WagCmDlf_25069	48.1931	0	0	0	0	0	1	0	0	0	0	0	0	CLG1	contig_06376
WagCmDlf_13310	48.2088	0	1	0	1	0	0	0	0	0	1	0	0	CLG1	contig_00981
WagCmDlf_11955	48.2108	0	1	0	0	1	0	1	0	0	0	0	0	CLG1	contig_07699
WagCmDlf_25564	48.2108	0	1	0	0	1	0	1	0	0	0	0	0	CLG1	contig_09051
WagCmDlf_09763	48.2108	0	1	0	0	1	0	1	0	0	0	0	0	CLG1	contig_05225
WagCmDlf_12350	48.2183	0	0	0	0	0	1	0	0	0	0	0	0	CLG1	contig_05553
WagCmDlf_05556	48.2367	0	1	0	0	0	0	1	0	0	0	0	0	CLG1	contig_05657
WagCmDlf_03862	48.2417	0	1	0	0	0	0	1	0	0	0	0	0	CLG1	contig_06332
WagCmDlf_05430	48.2589	1	0	0	0	0	0	0	0	1	0	0	1	CLG1	contig_09463
WagCmDlf_01802	48.2624	0	0	0	0	0	1	0	0	0	0	0	0	CLG1	contig_00402
WagCmDlf_08395	48.3087	0	0	0	0	0	1	0	0	0	0	0	1	CLG1	contig_04623
WagCmDlf_27627	48.3106	0	1	0	0	0	0	1	0	0	0	0	0	CLG1	contig_06008
WagCmDlf_24278	48.3106	0	1	0	0	0	0	1	0	0	0	0	0	CLG1	contig_07671
WagCmDlf_00497	48.3188	0	1	0	0	0	0	1	0	0	0	0	0	CLG1	contig_04644
WagCmDlf_16485	48.3188	0	1	0	0	0	0	1	0	0	0	0	0	CLG1	contig_04644
WagCmDlf_07416	48.3188	0	1	0	0	0	0	1	0	0	0	0	0	CLG1	contig_11781
WagCmDlf_00287	48.3226	1	0	0	0	0	0	0	0	0	0	0	1	CLG1	contig_05553
WagCmDlf_12393	48.3287	0	0	0	0	0	0	1	0	0	0	0	0	CLG1	contig_11255
WagCmDlf_06052	48.3379	0	1	0	0	0	0	1	0	0	0	0	0	CLG1	contig_11781
WagCmDlf_10867	48.3379	0	1	0	0	0	0	1	0	0	0	0	0	CLG1	contig_11781
WagCmDlf_18188	48.3396	1	0	0	0	0	0	0	0	0	0	0	1	CLG1	contig_05861
WagCmDlf_00015	48.3417	1	0	0	0	0	0	0	0	0	0	0	1	CLG1	contig_00395
WagCmDlf_20179	48.3418	0	0	0	0	0	0	1	0	0	0	0	0	CLG1	contig_05765
WagCmDlf_04550	48.3474	0	1	0	0	0	0	0	0	0	0	0	0	CLG1	contig_12279
WagCmDlf_09622	48.3676	0	1	0	0	0	0	1	0	0	0	0	0	CLG1	contig_01640
WagCmDlf_11125	48.4019	0	1	0	0	0	0	0	0	0	0	0	0	CLG1	contig_04764
WagCmDlf_12606	48.4392	0	0	0	0	0	1	0	0	0	0	0	0	CLG1	contig_04670
WagCmDlf_22950	48.4457	0	0	0	0	0	0	0	0	1	0	0	0	CLG1	contig_07532
WagCmDlf_28351	48.4457	0	0	0	0	0	0	0	0	1	0	0	0	CLG1	contig_04738
WagCmDlf_13064	48.4525	0	0	0	0	0	0	1	0	0	0	0	0	CLG1	contig_02147
WagCmDlf_10889	48.4562	0	0	0	0	0	0	1	0	0	0	0	0	CLG1	contig_04442
WagCmDlf_07174	48.4562	0	0	0	0	0	0	1	0	0	0	0	0	CLG1	contig_04442
WagCmDlf_26488	48.4562	0	0	0	0	0	0	1	0	0	0	0	0	CLG1	contig_11255
WagCmDlf_07751	48.4581	0	0	0	0	0	0	1	0	0	0	0	0	CLG1	contig_11255
WagCmDlf_07952	48.4681	0	0	0	0	0	0	1	0	0	0	0	0	CLG1	contig_06704
WagCmDlf_18243	48.4789	0	0	0	0	0	0	1	0	0	0	0	0	CLG1	contig_05733
WagCmDlf_16583	48.5143	0	0	0	0	0	0	1	0	0	0	0	0	CLG1	contig_06704
WagCmDlf_08145	48.5151	0	0	0	1	0	0	0	0	0	0	0	0	CLG1	contig_02935
WagCmDlf_27692	48.5154	1	0	0	0	0	0	0	0	0	0	0	1	CLG1	contig_12266
WagCmDlf_07525	48.5189	1	0	0	0	0	0	0	0	0	0	0	1	CLG1	contig_06645
WagCmDlf_26582	48.5189	1	0	0	0	0	0	0	0	0	0	0	1	CLG1	contig_07699
WagCmDlf_07313	48.5259	0	0	0	1	0	0	0	0	0	0	0	0	CLG1	contig_07819
WagCmDlf_07243	48.5266	0	0	0	1	0	0	0	0	0	0	0	0	CLG1	contig_07699
WagCmDlf_28449	48.5268	0	0	0	0	0	0	1	0	0	0	0	0	CLG1	contig_04442
WagCmDlf_11706	48.5278	1	0	0	0	0	0	0	0	0	0	0	1	CLG1	contig_05657
WagCmDlf_27979	48.5371	0	0	0	1	0	0	0	0	0	0	0	0	CLG1	contig_05861
WagCmDlf_04978	48.5373	0	0	0	1	0	0	0	0	0	0	0	0	CLG1	contig_12148
WagCmDlf_12538	48.5393	0	0	0	1	0	0	0	0	0	0	0	0	CLG1	contig_06144
WagCmDlf_26247	48.5393	0	0	0	1	0	0	0	0	0	0	0	0	CLG1	contig_10889
WagCmDlf_26195	48.5405	0	0	0	1	0	0	0	0	0	0	0	0	CLG1	contig_00402
WagCmDlf_13803	48.5433	0	0	0	1	0	0	0	0	0	0	0	0	CLG1	contig_07819
WagCmDlf_13503	48.5433	0	0	0	1	0	0	0	0	0	0	0	0	CLG1	contig_12257
WagCmDlf_19007	48.544	0	0	0	1	0	0	0	0	0	0	0	0	CLG1	contig_00715
WagCmDlf_20526	48.5454	0	0	0	1	0	0	0	0	0	0	0	0	CLG1	contig_09390
WagCmDlf_05553	48.5454	0	0	0	1	0	0	0	0	0	0	0	0	CLG1	contig_02858
WagCmDlf_21889	48.5473	1	0	0	0	0	0	0	0	0	0	0	1	CLG1	contig_00038
WagCmDlf_02779	48.5473	1	0	0	0	0	0	0	0	0	0	0	1	CLG1	contig_09463
WagCmDlf_28005	48.5473	1	0	0	0	0	0	0	0	0	0	0	1	CLG1	contig_00943
WagCmDlf_10502	48.5473	1	0	0	0	0	0	0	0	0	0	0	1	CLG1	contig_05553
WagCmDlf_25473	48.5473	1	0	0	0	0	0	0	0	0	0	0	1	CLG1	contig_12266
WagCmDlf_03913	48.5478	0	0	1	0	0	0	0	1	0	0	0	0	CLG1	contig_06195
WagCmDlf_16306	48.5512	0	0	0	1	0	0	0	0	0	0	0	0	CLG1	contig_04278
WagCmDlf_21080	48.5514	0	0	0	1	0	0	0	0	0	0	0	0	CLG1	contig_12148
WagCmDlf_15699	48.5516	0	0	0	1	0	0	0	0	0	0	0	0	CLG1	contig_10119
WagCmDlf_11794	48.5516	0	0	0	1	0	0	0	0	0	0	0	0	CLG1	contig_05225
WagCmDlf_08547	48.5516	0	0	0	1	0	0	0	0	0	0	0	0	CLG1	contig_07819
WagCmDlf_13801	48.5551	0	0	0	1	0	0	0	0	0	0	0	0	CLG1	contig_07549
WagCmDlf_09587	48.5551	0	0	0	1	0	0	0	0	0	0	0	0	CLG1	contig_01011
WagCmDlf_11624	48.5551	0	0	0	1	0	0	0	0	0	0	0	0	CLG1	contig_07819
WagCmDlf_00064	48.5551	0	0	0	1	0	0	0	0	0	0	0	0	CLG1	contig_02858
WagCmDlf_06357	48.5551	0	0	0	1	0	0	0	0	0	0	0	0	CLG1	contig_04644
WagCmDlf_04675	48.5551	0	0	0	1	0	0	0	0	0	0	0	0	CLG1	contig_11057
WagCmDlf_21063	48.5551	0	0	0	1	0	0	0	0	0	0	0	0	CLG1	contig_06144
WagCmDlf_14990	48.5551	0	0	0	1	0	0	0	0	0	0	0	0	CLG1	contig_00943
WagCmDlf_22127	48.5551	0	0	0	1	0	0	0	0	0	0	0	0	CLG1	contig_05110
WagCmDlf_22559	48.5551	0	0	0	1	0	0	0	0	0	0	0	0	CLG1	contig_07819
WagCmDlf_10652	48.5551	0	0	0	1	0	0	0	0	0	0	0	0	CLG1	contig_10821
WagCmDlf_16504	48.5727	0	0	0	0	0	0	1	0	0	0	0	0	CLG1	contig_08690
WagCmDlf_02282	48.5854	0	0	0	0	1	0	0	0	0	0	1	0	CLG1	contig_08076
WagCmDlf_07922	48.5941	0	0	0	0	0	0	1	0	0	0	0	0	CLG1	contig_10589
WagCmDlf_11081	48.5942	0	1	0	0	0	0	0	0	0	0	0	0	CLG1	contig_09206
WagCmDlf_28395	48.5942	0	1	0	0	0	0	0	0	0	0	0	0	CLG1	contig_00943
WagCmDlf_27688	48.609	1	0	0	0	0	0	0	0	0	0	0	1	CLG1	contig_03406
WagCmDlf_00367	48.618	1	0	0	1	0	0	0	0	0	0	0	0	CLG1	contig_04240
WagCmDlf_23433	48.6291	0	1	0	0	0	0	0	0	0	0	0	0	CLG1	contig_11616
WagCmDlf_17727	48.6294	0	1	0	0	0	0	0	0	0	0	0	0	CLG1	contig_12495
WagCmDlf_05230	48.6307	1	0	0	0	0	0	0	0	0	0	0	0	CLG1	contig_04644
WagCmDlf_04538	48.6307	1	0	0	0	0	0	0	0	0	0	0	0	CLG1	contig_07269
WagCmDlf_10659	48.6507	0	1	0	0	0	0	0	0	0	0	0	0	CLG1	contig_12269
WagCmDlf_19747	48.6514	0	1	0	0	0	0	0	0	0	0	0	0	CLG1	contig_11616
WagCmDlf_01502	48.6514	0	1	0	0	0	0	0	0	0	0	0	0	CLG1	contig_09445
WagCmDlf_05699	48.6514	0	1	0	0	0	0	0	0	0	0	0	0	CLG1	contig_00402
WagCmDlf_12351	48.6514	0	1	0	0	0	0	0	0	0	0	0	0	CLG1	contig_02858
WagCmDlf_28037	48.6514	0	1	0	0	0	0	0	0	0	0	0	0	CLG1	contig_07819
WagCmDlf_12382	48.6514	0	1	0	0	0	0	0	0	0	0	0	0	CLG1	contig_09546
WagCmDlf_00944	48.6514	0	1	0	0	0	0	0	0	0	0	0	0	CLG1	contig_09391
WagCmDlf_20644	48.6514	0	1	0	0	0	0	0	0	0	0	0	0	CLG1	contig_07913
WagCmDlf_22036	48.6514	0	1	0	0	0	0	0	0	0	0	0	0	CLG1	contig_07533
WagCmDlf_22874	48.6514	0	1	0	0	0	0	0	0	0	0	0	0	CLG1	contig_07699
WagCmDlf_11216	48.6514	0	1	0	0	0	0	0	0	0	0	0	0	CLG1	contig_09360
WagCmDlf_15191	48.6532	0	0	0	0	0	1	0	0	0	0	0	1	CLG1	contig_08551
WagCmDlf_06259	48.6571	0	0	0	0	0	1	0	0	0	0	0	1	CLG1	contig_02728
WagCmDlf_17368	48.6571	0	0	0	0	0	1	0	0	0	0	0	1	CLG1	contig_02728
WagCmDlf_14277	48.6573	0	1	0	0	0	0	0	0	0	0	0	0	CLG1	contig_11057
WagCmDlf_04905	48.6586	0	1	0	0	0	0	0	0	0	0	0	0	CLG1	contig_06318
WagCmDlf_25406	48.6586	0	1	0	0	0	0	0	0	0	0	0	0	CLG1	contig_04464
WagCmDlf_19488	48.6757	0	1	0	0	0	0	0	0	0	0	0	0	CLG1	contig_09390
WagCmDlf_13400	48.6842	0	0	0	0	0	0	0	0	0	0	1	0	CLG1	contig_11210
WagCmDlf_13291	48.6867	0	1	0	0	0	0	0	0	0	0	0	0	CLG1	contig_04464
WagCmDlf_14697	48.6876	0	0	1	0	0	0	0	1	0	0	0	0	CLG1	contig_06144
WagCmDlf_24893	48.6933	0	0	0	0	0	1	0	0	0	0	0	1	CLG1	contig_09951
WagCmDlf_20661	48.7036	0	0	0	0	0	1	0	0	0	0	0	1	CLG1	contig_00302
WagCmDlf_19673	48.7036	0	0	0	0	0	1	0	0	0	0	0	1	CLG1	contig_01875
WagCmDlf_11982	48.7188	0	0	0	0	0	0	1	0	0	0	0	0	CLG1	contig_08699
WagCmDlf_07205	48.7203	0	1	0	0	0	0	0	0	0	0	0	0	CLG1	contig_05225
WagCmDlf_26767	48.7209	0	0	0	0	0	0	1	0	0	0	0	0	CLG1	contig_03451
WagCmDlf_00128	48.7213	0	0	0	0	0	0	0	0	0	1	0	0	CLG1	contig_11848
WagCmDlf_19511	48.729	1	0	0	0	0	0	0	0	0	0	0	1	CLG1	contig_06376
WagCmDlf_20009	48.7342	0	0	0	0	0	0	0	0	0	1	0	0	CLG1	contig_00032
WagCmDlf_11389	48.7366	0	1	0	1	0	0	0	0	0	0	0	0	CLG1	contig_08699
WagCmDlf_27822	48.7392	0	0	0	0	0	0	0	0	0	1	0	0	CLG1	contig_02445
WagCmDlf_03812	48.7485	1	0	0	0	0	0	0	0	0	0	0	0	CLG1	contig_05351
WagCmDlf_13779	48.7493	0	0	0	1	0	0	1	0	0	0	0	0	CLG1	contig_09809
WagCmDlf_22442	48.7493	0	0	0	1	0	0	1	0	0	0	0	0	CLG1	contig_00790
WagCmDlf_11609	48.7557	1	0	0	0	0	0	0	0	0	0	0	0	CLG1	contig_07913
WagCmDlf_03077	48.7623	0	1	0	0	0	0	1	0	0	0	0	0	CLG1	contig_05868
WagCmDlf_05173	48.7672	0	0	0	1	0	1	0	0	0	0	0	1	CLG1	contig_05110
WagCmDlf_05971	48.7704	0	0	1	0	0	0	0	1	0	0	0	0	CLG1	contig_06721
WagCmDlf_12027	48.7783	0	0	1	0	0	0	0	1	0	0	0	0	CLG1	contig_08643
WagCmDlf_27362	48.7783	0	0	1	0	0	0	0	1	0	0	0	0	CLG1	contig_09463
WagCmDlf_03607	48.7783	0	0	1	0	0	0	0	1	0	0	0	0	CLG1	contig_09390
WagCmDlf_21847	48.7845	0	0	1	0	0	0	0	1	0	0	0	0	CLG1	contig_04307
WagCmDlf_04495	48.7919	0	0	1	0	0	0	0	1	0	0	0	0	CLG1	contig_09390
WagCmDlf_13121	48.792	0	0	1	0	0	0	0	1	0	0	0	0	CLG1	contig_02858
WagCmDlf_24086	48.7931	0	0	0	0	1	0	0	0	0	0	1	0	CLG1	contig_02728
WagCmDlf_26460	48.7954	0	0	1	0	0	0	0	1	0	0	0	0	CLG1	contig_10889
WagCmDlf_17040	48.7986	0	0	1	0	0	0	0	1	0	0	0	0	CLG1	contig_04307
WagCmDlf_11233	48.7986	0	0	1	0	0	0	0	1	0	0	0	0	CLG1	contig_12269
WagCmDlf_25844	48.801	0	0	1	0	0	0	0	1	0	0	0	0	CLG1	contig_04644
WagCmDlf_24114	48.8037	0	0	1	0	0	0	0	1	0	0	0	0	CLG1	contig_00147
WagCmDlf_07634	48.804	0	0	1	0	0	0	0	1	0	0	0	0	CLG1	contig_00679
WagCmDlf_21487	48.8048	0	0	1	0	0	0	0	1	0	0	0	0	CLG1	contig_05949
WagCmDlf_26396	48.8135	0	0	1	0	0	0	0	1	0	0	0	0	CLG1	contig_04644
WagCmDlf_02188	48.8337	1	0	0	0	0	0	0	0	0	0	0	1	CLG1	contig_06376
WagCmDlf_07731	48.8705	0	0	1	0	0	0	0	1	0	0	0	0	CLG1	contig_05351
WagCmDlf_16944	48.8712	0	0	0	0	0	0	0	0	1	1	0	0	CLG1	contig_04442
WagCmDlf_27969	48.8803	0	0	0	0	1	0	0	0	0	0	1	0	CLG1	contig_02728
WagCmDlf_18007	48.8803	0	0	0	0	1	0	0	0	0	0	1	0	CLG1	contig_07669
WagCmDlf_10564	48.8806	0	0	0	0	0	0	0	0	0	0	1	0	CLG1	contig_09112
WagCmDlf_07496	48.8818	0	0	0	0	0	0	0	0	1	1	0	0	CLG1	contig_04442
WagCmDlf_11403	48.8844	0	0	0	0	1	0	0	0	0	0	1	0	CLG1	contig_02728
WagCmDlf_08875	48.8889	0	0	0	0	0	0	1	0	0	0	0	0	CLG1	contig_12547
WagCmDlf_28133	48.8942	0	0	0	0	0	1	0	0	0	0	1	0	CLG1	contig_08248
WagCmDlf_26162	48.9024	0	1	0	0	0	0	0	0	0	0	1	0	CLG1	contig_10612
WagCmDlf_00848	48.9024	0	1	0	0	0	0	0	0	0	0	1	0	CLG1	contig_07745
WagCmDlf_14307	48.9173	0	0	0	0	0	0	0	0	0	0	1	0	CLG1	contig_00884
WagCmDlf_06701	48.9229	0	1	0	0	0	0	0	0	0	0	0	0	CLG1	contig_11057
WagCmDlf_15725	48.9232	0	0	0	0	0	0	0	0	0	1	0	0	CLG1	contig_08551
WagCmDlf_24595	48.9248	0	0	1	0	0	0	0	1	0	0	0	0	CLG1	contig_09112
WagCmDlf_21223	48.9268	0	0	0	0	0	0	0	0	0	0	1	0	CLG1	contig_00884
WagCmDlf_14858	48.932	0	0	0	0	0	0	0	0	0	0	1	0	CLG1	contig_09112
WagCmDlf_08700	48.9381	0	0	0	0	0	0	0	0	0	0	1	0	CLG1	contig_04644
WagCmDlf_27539	48.9381	0	0	0	0	0	0	0	0	0	0	1	0	CLG1	contig_05351
WagCmDlf_09436	48.9381	0	0	0	0	0	0	0	0	0	0	1	0	CLG1	contig_04644
WagCmDlf_11727	48.9381	0	0	0	0	0	0	0	0	0	0	1	0	CLG1	contig_00884
WagCmDlf_23496	48.9381	0	0	0	0	0	0	0	0	0	0	1	0	CLG1	contig_05110
WagCmDlf_28323	48.9381	0	0	0	0	0	0	0	0	0	0	1	0	CLG1	contig_09391
WagCmDlf_20192	48.9405	0	0	0	0	0	0	0	0	0	0	1	0	CLG1	contig_04644
WagCmDlf_24912	48.9433	0	0	0	0	0	0	0	0	0	0	1	0	CLG1	contig_04644
WagCmDlf_13356	48.9543	0	1	0	0	0	0	0	0	0	0	0	0	CLG1	contig_12235
WagCmDlf_19830	48.9556	0	0	0	0	0	0	0	0	0	0	1	0	CLG1	contig_01281
WagCmDlf_12370	48.9579	0	1	0	0	0	0	0	0	0	1	0	0	CLG1	contig_11062
WagCmDlf_03737	48.9692	0	1	0	0	1	0	0	0	0	0	0	0	CLG1	contig_07819
WagCmDlf_19389	48.9692	0	1	0	0	1	0	0	0	0	0	0	0	CLG1	contig_07819
WagCmDlf_17639	48.9692	0	1	0	0	1	0	0	0	0	0	0	0	CLG1	contig_09445
WagCmDlf_06361	48.9692	0	1	0	0	1	0	0	0	0	0	0	0	CLG1	contig_04464
WagCmDlf_14097	48.9711	0	1	0	0	1	0	0	0	0	0	0	0	CLG1	contig_09390
WagCmDlf_17852	48.9711	0	1	0	0	1	0	0	0	0	0	0	0	CLG1	contig_09390
WagCmDlf_01434	48.9711	0	1	0	0	1	0	0	0	0	0	0	0	CLG1	contig_07819
WagCmDlf_16057	48.9711	0	1	0	0	1	0	0	0	0	0	0	0	CLG1	contig_07819
WagCmDlf_26837	48.9711	0	1	0	0	1	0	0	0	0	0	0	0	CLG1	contig_09390
WagCmDlf_16760	48.9711	0	1	0	0	1	0	0	0	0	0	0	0	CLG1	contig_02935
WagCmDlf_07062	48.9874	0	0	0	0	0	0	1	0	0	0	0	0	CLG1	contig_12547
WagCmDlf_12888	48.9874	0	0	0	0	0	0	1	0	0	0	0	0	CLG1	contig_12547
WagCmDlf_25948	48.9874	0	0	0	0	0	0	1	0	0	0	0	0	CLG1	contig_12547
WagCmDlf_18576	48.9892	0	0	0	0	0	0	1	0	0	0	0	0	CLG1	contig_11927
WagCmDlf_26981	48.9892	0	0	0	0	0	0	1	0	0	0	0	0	CLG1	contig_12547
WagCmDlf_28097	48.9919	0	0	0	0	0	0	1	0	0	0	0	0	CLG1	contig_07689
WagCmDlf_10776	49.007	0	0	0	0	1	0	0	0	0	0	1	0	CLG1	contig_05733
WagCmDlf_02587	49.0318	1	0	0	0	0	0	0	0	0	1	0	0	CLG1	contig_00032
WagCmDlf_09423	49.0479	0	0	0	0	0	0	1	0	0	0	0	0	CLG1	contig_11927
WagCmDlf_10392	49.0482	0	1	0	0	0	0	0	0	0	1	0	0	CLG1	contig_11062
WagCmDlf_03201	49.0572	0	0	0	0	0	0	0	0	0	1	0	0	CLG1	contig_01227
WagCmDlf_19639	49.0572	0	0	0	0	0	0	0	0	0	1	0	0	CLG1	contig_05163
WagCmDlf_23495	49.058	0	0	0	1	0	0	0	0	0	0	0	0	CLG1	contig_03406
WagCmDlf_08485	49.0602	0	0	0	0	0	0	0	0	0	1	0	0	CLG1	contig_08699
WagCmDlf_06379	49.0614	0	0	0	0	1	0	0	0	0	0	1	0	CLG1	contig_06704
WagCmDlf_02162	49.0879	0	0	0	0	1	0	0	0	0	0	1	0	CLG1	contig_04442
WagCmDlf_07387	49.0879	0	0	0	0	1	0	0	0	0	0	1	0	CLG1	contig_12547
WagCmDlf_21822	49.0879	0	0	0	0	1	0	0	0	0	0	1	0	CLG1	contig_07689
WagCmDlf_09118	49.0879	0	0	0	0	1	0	0	0	0	0	1	0	CLG1	contig_09915
WagCmDlf_03767	49.089	0	0	0	0	1	0	0	0	0	0	1	0	CLG1	contig_12547
WagCmDlf_16745	49.0984	0	0	0	0	0	0	1	0	0	0	0	0	CLG1	contig_12547
WagCmDlf_23426	49.1124	0	0	0	0	1	0	0	0	0	0	1	0	CLG1	contig_12547
WagCmDlf_23328	49.158	0	1	0	0	0	0	0	0	0	0	0	0	CLG1	contig_00790
WagCmDlf_05236	49.158	0	1	0	0	0	0	0	0	0	0	0	0	CLG1	contig_05997
WagCmDlf_06099	49.158	0	1	0	0	0	0	0	0	0	0	0	0	CLG1	contig_00862
WagCmDlf_17338	49.1611	0	1	0	0	0	0	0	0	0	0	0	0	CLG1	contig_00302
WagCmDlf_18250	49.1637	0	0	0	0	0	0	0	0	0	1	0	0	CLG1	contig_08640
WagCmDlf_25228	49.1651	0	0	0	0	0	0	0	0	0	1	0	0	CLG1	contig_12547
WagCmDlf_02902	49.1659	0	0	0	0	0	0	0	0	0	1	0	0	CLG1	contig_07759
WagCmDlf_05953	49.1676	0	0	0	0	0	0	0	0	0	1	0	0	CLG1	contig_09110
WagCmDlf_11492	49.1676	0	0	0	0	0	0	0	0	0	1	0	0	CLG1	contig_09089
WagCmDlf_24655	49.1676	0	0	0	0	0	0	0	0	0	1	0	0	CLG1	contig_05685
WagCmDlf_20093	49.1702	0	1	0	0	0	0	0	0	0	0	0	0	CLG1	contig_04686
WagCmDlf_11633	49.182	0	0	0	1	0	0	0	0	0	0	0	0	CLG1	contig_05163
WagCmDlf_14638	49.2186	0	0	0	0	0	0	0	0	0	0	1	0	CLG1	contig_07370
WagCmDlf_17952	49.2186	0	0	0	0	0	0	0	0	0	0	1	0	CLG1	contig_11616
WagCmDlf_19854	49.2186	0	0	0	0	0	0	0	0	0	0	1	0	CLG1	contig_01333
WagCmDlf_01375	49.2186	0	0	0	0	0	0	0	0	0	0	1	0	CLG1	contig_09390
WagCmDlf_07408	49.2201	0	1	0	0	0	0	0	0	0	0	0	0	CLG1	contig_09951
WagCmDlf_25908	49.2201	0	1	0	0	0	0	0	0	0	0	0	0	CLG1	contig_05776
WagCmDlf_01620	49.2213	0	0	0	0	0	0	0	0	0	0	1	0	CLG1	contig_05657
WagCmDlf_04630	49.2304	0	0	0	0	0	0	0	0	0	0	1	0	CLG1	contig_12219
WagCmDlf_04200	49.2345	0	1	0	0	1	0	0	0	0	0	0	0	CLG1	contig_07205
WagCmDlf_10708	49.2398	0	0	0	0	0	0	0	0	0	0	1	0	CLG1	contig_02566
WagCmDlf_27705	49.2503	0	1	0	0	0	0	0	0	0	0	0	0	CLG1	contig_00447
WagCmDlf_01910	49.2713	0	0	0	1	0	0	0	0	0	0	0	0	CLG1	contig_01347
WagCmDlf_01518	49.2714	0	0	0	0	0	0	0	0	0	0	1	0	CLG1	contig_11616
WagCmDlf_00153	49.2807	0	0	0	0	0	0	0	0	0	1	0	0	CLG1	contig_05488
WagCmDlf_12696	49.2901	0	0	1	0	0	0	0	1	0	0	0	0	CLG1	contig_00953
WagCmDlf_07532	49.2974	0	1	0	0	0	0	0	0	0	0	0	0	CLG1	contig_02147
WagCmDlf_10265	49.3034	0	0	0	0	0	0	1	0	0	0	0	0	CLG1	contig_06620
WagCmDlf_02900	49.3176	0	0	0	0	0	1	0	0	0	0	1	0	CLG1	contig_09728
WagCmDlf_22932	49.3176	0	0	0	0	0	1	0	0	0	0	1	0	CLG1	contig_10161
WagCmDlf_24059	49.32	0	0	0	1	0	0	0	0	0	0	0	0	CLG1	contig_02445
WagCmDlf_26158	49.3255	0	0	0	0	0	0	0	0	0	0	1	0	CLG1	contig_05444
WagCmDlf_01464	49.3387	0	0	0	0	0	0	1	0	0	0	0	0	CLG1	contig_07759
WagCmDlf_17900	49.343	0	0	0	1	0	0	0	0	0	0	0	0	CLG1	contig_02445
WagCmDlf_16522	49.343	0	0	0	1	0	0	0	0	0	0	0	0	CLG1	contig_10166
WagCmDlf_23417	49.343	0	0	0	1	0	0	0	0	0	0	0	0	CLG1	contig_10166
WagCmDlf_03350	49.343	0	0	0	1	0	0	0	0	0	0	0	0	CLG1	contig_00302
WagCmDlf_03406	49.343	0	0	0	1	0	0	0	0	0	0	0	0	CLG1	contig_01712
WagCmDlf_19740	49.343	0	0	0	1	0	0	0	0	0	0	0	0	CLG1	contig_04805
WagCmDlf_17445	49.343	0	0	0	1	0	0	0	0	0	0	0	0	CLG1	contig_11557
WagCmDlf_20846	49.343	0	0	0	1	0	0	0	0	0	0	0	0	CLG1	contig_00790
WagCmDlf_27003	49.3469	0	0	0	1	0	0	0	0	0	0	0	0	CLG1	contig_01347
WagCmDlf_01972	49.3469	0	0	0	1	0	0	0	0	0	0	0	0	CLG1	contig_09951
WagCmDlf_20403	49.3881	0	1	0	0	0	0	0	0	0	0	0	0	CLG1	contig_00756
WagCmDlf_15792	49.4014	0	1	0	0	0	0	0	0	0	1	0	0	CLG1	contig_02817
WagCmDlf_23332	49.4127	0	0	0	0	0	0	0	0	0	0	1	0	CLG1	contig_05776
WagCmDlf_05183	49.4694	0	0	0	0	0	0	0	0	0	0	1	0	CLG1	contig_12084
WagCmDlf_16532	49.4847	0	1	0	0	0	0	0	0	0	1	0	0	CLG1	contig_02817
WagCmDlf_21967	49.499	0	0	0	0	0	0	1	0	0	0	0	0	CLG1	contig_05666
WagCmDlf_07735	49.499	0	0	0	0	0	0	1	0	0	0	0	0	CLG1	contig_02614
WagCmDlf_27425	49.499	0	0	0	0	0	0	1	0	0	0	0	0	CLG1	contig_01644
WagCmDlf_02015	49.5025	0	0	0	0	0	0	1	0	0	0	0	0	CLG1	contig_01743
WagCmDlf_04687	49.5126	0	0	0	0	0	1	0	0	0	0	0	1	CLG1	contig_02678
WagCmDlf_09366	49.5347	1	0	0	0	0	0	0	0	0	0	0	0	CLG1	contig_10524
WagCmDlf_18665	49.5359	1	0	0	0	0	0	0	0	0	0	0	0	CLG1	contig_00302
WagCmDlf_28127	49.5359	1	0	0	0	0	0	0	0	0	0	0	0	CLG1	contig_05759
WagCmDlf_04005	49.5388	0	0	0	0	0	1	0	0	1	0	0	1	CLG1	contig_03527
WagCmDlf_10608	49.5544	0	1	1	0	0	0	0	1	0	0	0	0	CLG1	contig_10862
WagCmDlf_09624	49.564	0	1	1	0	0	0	0	1	0	0	0	0	CLG1	contig_10862
WagCmDlf_08958	49.5876	0	0	0	0	0	0	0	0	0	0	1	0	CLG1	contig_02879
WagCmDlf_02253	49.5969	0	0	0	0	0	0	0	0	1	0	0	0	CLG1	contig_02614
WagCmDlf_20304	49.6019	0	0	0	1	0	0	0	0	0	0	0	0	CLG1	contig_01180
WagCmDlf_26023	49.606	0	0	0	0	0	0	1	0	0	0	0	0	CLG1	contig_01644
WagCmDlf_05600	49.6115	0	0	0	0	1	0	1	0	0	0	1	0	CLG1	contig_11255
WagCmDlf_13243	49.6182	0	0	0	1	0	0	0	0	0	0	0	0	CLG1	contig_08690
WagCmDlf_17766	49.6182	0	0	0	1	0	0	0	0	0	0	0	0	CLG1	contig_08572
WagCmDlf_21305	49.6182	0	0	0	1	0	0	0	0	0	0	0	0	CLG1	contig_04745
WagCmDlf_04024	49.6202	0	0	0	1	0	0	0	0	0	0	0	0	CLG1	contig_12512
WagCmDlf_09688	49.6208	0	0	0	1	0	0	0	0	0	0	0	0	CLG1	contig_00546
WagCmDlf_21156	49.6222	0	0	0	1	0	0	0	0	0	0	0	0	CLG1	contig_08699
WagCmDlf_19357	49.6222	0	0	0	1	0	0	0	0	0	0	0	0	CLG1	contig_08699
WagCmDlf_03854	49.6222	0	0	0	1	0	0	0	0	0	0	0	0	CLG1	contig_11255
WagCmDlf_15852	49.6222	0	0	0	1	0	0	0	0	0	0	0	0	CLG1	contig_07532
WagCmDlf_18024	49.6222	0	0	0	1	0	0	0	0	0	0	0	0	CLG1	contig_11255
WagCmDlf_24512	49.6222	0	0	0	1	0	0	0	0	0	0	0	0	CLG1	contig_11255
WagCmDlf_00138	49.6222	0	0	0	1	0	0	0	0	0	0	0	0	CLG1	contig_09915
WagCmDlf_15996	49.6222	0	0	0	1	0	0	0	0	0	0	0	0	CLG1	contig_07810
WagCmDlf_02125	49.6256	0	0	0	1	0	0	0	0	0	0	0	0	CLG1	contig_11255
WagCmDlf_21282	49.6321	0	0	0	1	0	0	0	0	0	0	0	0	CLG1	contig_01180
WagCmDlf_21888	49.6441	0	0	0	0	0	0	0	0	0	0	1	0	CLG1	contig_00759
WagCmDlf_15983	49.6441	0	0	0	0	0	0	0	0	0	0	1	0	CLG1	contig_12193
WagCmDlf_04446	49.6441	0	0	0	0	0	0	0	0	0	0	1	0	CLG1	contig_07841
WagCmDlf_21928	49.6467	0	0	0	0	0	0	0	0	0	0	1	0	CLG1	contig_00447
WagCmDlf_06999	49.6491	0	0	0	1	0	0	0	0	0	0	0	0	CLG1	contig_07532
WagCmDlf_25905	49.6622	0	0	0	0	0	0	0	0	0	0	1	0	CLG1	contig_09059
WagCmDlf_05980	49.6691	0	0	1	0	0	0	0	1	0	0	0	0	CLG1	contig_00790
WagCmDlf_08525	49.6712	0	0	0	0	0	0	0	0	0	1	0	0	CLG1	contig_12134
WagCmDlf_25701	49.6884	1	0	0	0	0	0	0	0	0	0	0	0	CLG1	contig_00302
WagCmDlf_14778	49.7032	0	1	0	0	0	0	0	0	0	1	0	0	CLG1	contig_02817
WagCmDlf_08725	49.7036	0	0	0	0	1	0	0	0	0	0	1	0	CLG1	contig_00990
WagCmDlf_12675	49.7329	0	0	0	1	1	0	0	0	0	0	1	0	CLG1	contig_07952
WagCmDlf_22815	49.7404	0	0	0	0	0	1	0	0	0	0	0	1	CLG1	contig_10897
WagCmDlf_11875	49.7599	1	0	0	0	1	0	0	0	0	0	0	0	CLG1	contig_00566
WagCmDlf_19618	49.7839	0	0	0	0	0	0	0	0	0	1	0	0	CLG1	contig_12134
WagCmDlf_26014	49.8056	0	0	0	1	0	0	0	0	0	0	0	0	CLG1	contig_01313
WagCmDlf_08464	49.8552	1	0	0	0	0	0	0	0	0	0	0	0	CLG1	contig_00598
WagCmDlf_18928	49.8552	1	0	0	0	0	0	0	0	0	0	0	0	CLG1	contig_09089
WagCmDlf_00661	49.8781	0	0	1	0	0	0	0	1	0	0	0	0	CLG1	contig_12512
WagCmDlf_20185	49.8787	0	0	0	1	0	0	0	0	0	0	0	0	CLG1	contig_00412
WagCmDlf_16570	49.8802	0	0	0	0	0	0	0	0	1	0	0	0	CLG1	contig_09461
WagCmDlf_23880	49.8802	0	0	0	0	0	0	0	0	1	0	0	0	CLG1	contig_08318
WagCmDlf_02083	49.8802	0	0	0	0	0	0	0	0	1	0	0	0	CLG1	contig_05555
WagCmDlf_18208	49.8802	0	0	0	0	0	0	0	0	1	0	0	0	CLG1	contig_06368
WagCmDlf_01088	49.8867	0	0	0	0	0	0	0	0	1	0	0	0	CLG1	contig_05555
WagCmDlf_10326	49.9018	1	0	0	1	0	0	0	0	1	0	0	0	CLG1	contig_02600
WagCmDlf_18524	49.918	0	0	1	0	0	0	0	1	0	0	0	0	CLG1	contig_09110
WagCmDlf_12956	49.94	0	0	0	1	0	0	0	0	0	0	0	0	CLG1	contig_11927
WagCmDlf_03459	49.9909	0	0	0	0	0	0	1	0	0	0	0	0	CLG1	contig_06511
WagCmDlf_23893	49.9909	0	0	0	0	0	0	1	0	0	0	0	0	CLG1	contig_08318
WagCmDlf_03273	50.0285	0	0	0	0	0	0	1	0	1	0	0	0	CLG1	contig_12263
WagCmDlf_22242	50.0658	0	0	0	0	0	0	1	0	0	0	0	0	CLG1	contig_02118
WagCmDlf_24743	50.0899	0	0	0	0	0	0	0	0	0	0	1	0	CLG1	contig_02600
WagCmDlf_10464	50.1382	0	0	0	1	0	0	0	0	0	0	0	0	CLG1	contig_08991
WagCmDlf_20438	50.1763	0	0	1	0	0	0	0	1	0	1	0	0	CLG1	contig_00962
WagCmDlf_01766	50.1785	0	0	0	0	0	0	0	0	1	0	0	0	CLG1	contig_07057
WagCmDlf_24541	50.1918	0	1	0	0	0	0	0	0	0	0	0	0	CLG1	contig_04442
WagCmDlf_06628	50.2076	0	0	0	1	0	0	0	0	0	0	0	0	CLG1	contig_08991
WagCmDlf_18211	50.2829	0	0	0	0	0	0	0	0	1	0	0	0	CLG1	contig_07952
WagCmDlf_13478	50.2837	0	0	0	0	0	0	1	0	0	0	0	0	CLG1	contig_05555
WagCmDlf_24951	50.2887	1	1	0	0	0	0	0	0	0	0	0	0	CLG1	contig_01508
WagCmDlf_28203	50.3294	0	0	0	0	1	0	0	0	0	0	1	0	CLG1	contig_06784
WagCmDlf_28220	50.3294	0	0	0	0	1	0	0	0	0	0	1	0	CLG1	contig_09479
WagCmDlf_26256	50.3294	0	0	0	0	1	0	0	0	0	0	1	0	CLG1	contig_00341
WagCmDlf_20515	50.3392	0	0	0	0	0	0	0	0	0	0	1	0	CLG1	contig_00962
WagCmDlf_17789	50.3405	0	0	0	0	0	0	0	0	0	0	1	0	CLG1	contig_01455
WagCmDlf_11679	50.3405	0	0	0	0	0	0	0	0	0	0	1	0	CLG1	contig_01347
WagCmDlf_25032	50.4132	0	0	0	0	0	0	0	0	1	0	0	0	CLG1	contig_07057
WagCmDlf_26118	50.4184	0	0	0	1	0	0	0	0	0	0	0	0	CLG1	contig_01508
WagCmDlf_25235	50.4184	0	0	0	1	0	0	0	0	0	0	0	0	CLG1	contig_01508
WagCmDlf_01096	50.4373	0	1	0	0	0	0	0	0	0	0	0	0	CLG1	contig_12547
WagCmDlf_13357	50.4468	0	1	0	0	0	0	0	0	0	0	0	0	CLG1	contig_08699
WagCmDlf_00846	50.4468	0	1	0	0	0	0	0	0	0	0	0	0	CLG1	contig_11213
WagCmDlf_04632	50.5236	0	0	0	0	0	0	1	0	0	0	0	0	CLG1	contig_12384
WagCmDlf_28244	50.5391	0	0	0	0	0	0	1	0	0	0	0	0	CLG1	contig_12384
WagCmDlf_10929	50.5402	0	1	0	0	0	0	0	0	0	0	0	0	CLG1	contig_11927
WagCmDlf_08772	50.5498	0	1	0	0	0	0	0	0	0	0	0	0	CLG1	contig_07810
WagCmDlf_08667	50.5653	0	0	0	0	0	0	1	0	0	0	0	0	CLG1	contig_12384
WagCmDlf_20860	50.577	0	0	0	0	0	1	0	0	0	0	0	1	CLG1	contig_12134
WagCmDlf_28461	50.6493	1	0	0	0	0	0	0	0	0	0	0	0	CLG1	contig_11150
WagCmDlf_10878	50.6493	1	0	0	0	0	0	0	0	0	0	0	0	CLG1	contig_07689
WagCmDlf_14324	50.6758	0	0	0	0	1	0	0	0	0	0	1	0	CLG1	contig_05555
WagCmDlf_06573	50.744	0	1	0	0	0	0	0	0	0	0	0	0	CLG1	contig_05685
WagCmDlf_21260	50.7754	1	0	0	0	0	0	0	0	0	0	0	0	CLG1	contig_08991
WagCmDlf_20742	50.7754	1	0	0	0	0	0	0	0	0	0	0	0	CLG1	contig_05488
WagCmDlf_20903	50.7754	1	0	0	0	0	0	0	0	0	0	0	0	CLG1	contig_05437
WagCmDlf_26022	50.7754	1	0	0	0	0	0	0	0	0	0	0	0	CLG1	contig_07689
WagCmDlf_23765	50.7769	1	0	0	0	0	0	0	0	0	0	0	0	CLG1	contig_08690
WagCmDlf_24255	50.8719	0	0	0	1	0	0	0	0	1	0	0	0	CLG1	contig_00115
WagCmDlf_01280	50.8925	0	0	0	0	0	0	1	0	0	0	0	0	CLG1	contig_02042
WagCmDlf_24779	50.9213	0	0	0	1	0	0	0	0	0	0	0	0	CLG1	contig_06620
WagCmDlf_16418	50.9235	1	0	0	0	0	0	0	0	0	0	0	0	CLG1	contig_06704
WagCmDlf_09932	50.9255	0	0	0	1	0	0	0	0	0	0	0	0	CLG1	contig_01743
WagCmDlf_11424	50.9282	0	0	0	0	0	0	1	0	0	0	0	0	CLG1	contig_12134
WagCmDlf_25289	50.9614	0	0	0	1	0	0	0	0	0	0	0	0	CLG1	contig_01520
WagCmDlf_14582	50.9959	0	1	0	0	0	0	0	0	0	0	0	0	CLG1	contig_02678
WagCmDlf_19266	51.0227	0	0	0	0	1	0	1	0	0	0	1	0	CLG1	contig_01743
WagCmDlf_17221	51.0228	0	0	1	0	0	0	0	1	0	0	0	0	CLG1	contig_02817
WagCmDlf_21790	51.0351	1	0	0	0	0	0	0	0	0	0	0	0	CLG1	contig_11927
WagCmDlf_13644	51.0484	0	0	0	0	0	1	1	0	0	0	0	1	CLG1	contig_12263
WagCmDlf_06180	51.0541	0	0	0	0	0	0	1	0	0	0	0	0	CLG1	contig_03009
WagCmDlf_17756	51.0541	0	0	0	0	0	0	1	0	0	0	0	0	CLG1	contig_12134
WagCmDlf_20189	51.0541	0	0	0	0	0	0	1	0	0	0	0	0	CLG1	contig_12134
WagCmDlf_20519	51.0682	0	0	1	0	0	0	0	1	0	0	0	0	CLG1	contig_02144
WagCmDlf_13044	51.0716	0	0	0	0	1	0	1	0	0	0	1	0	CLG1	contig_01743
WagCmDlf_17277	51.0924	0	0	0	0	0	0	1	0	0	0	0	0	CLG1	contig_02141
WagCmDlf_08328	51.0924	0	0	0	0	0	0	1	0	0	0	0	0	CLG1	contig_02141
WagCmDlf_01136	51.0924	0	0	0	0	0	0	1	0	0	0	0	0	CLG1	contig_12263
WagCmDlf_04208	51.1029	0	0	1	0	0	0	0	1	0	0	0	0	CLG1	contig_02817
WagCmDlf_10800	51.1213	0	0	0	1	0	0	0	0	1	0	0	0	CLG1	contig_00667
WagCmDlf_00398	51.1213	0	0	0	1	0	0	0	0	1	0	0	0	CLG1	contig_05862
WagCmDlf_25630	51.1522	0	0	0	1	0	0	0	0	1	0	0	0	CLG1	contig_02521
WagCmDlf_16289	51.3305	0	0	0	0	0	0	1	0	0	0	0	0	CLG1	contig_06232
WagCmDlf_26536	51.3764	1	0	0	0	0	0	0	0	0	0	0	0	CLG1	contig_00064
WagCmDlf_20833	51.3949	0	0	1	0	0	0	1	1	0	0	0	0	CLG1	contig_12105
WagCmDlf_06085	51.4035	0	0	1	0	0	0	1	1	0	0	0	0	CLG1	contig_12105
WagCmDlf_18306	51.4575	0	1	0	1	0	0	0	0	1	0	0	0	CLG1	contig_10357
WagCmDlf_21610	51.4628	0	0	0	0	0	1	0	0	0	1	0	1	CLG1	contig_12169
WagCmDlf_16999	51.5103	0	0	0	0	1	0	0	0	0	0	1	0	CLG1	contig_08397
WagCmDlf_06103	51.5572	0	0	0	0	1	0	0	0	0	0	1	0	CLG1	contig_08397
WagCmDlf_07043	51.5614	0	0	0	0	0	0	1	0	0	0	0	0	CLG1	contig_10261
WagCmDlf_15583	51.5614	0	0	0	0	0	0	1	0	0	0	0	0	CLG1	contig_11851
WagCmDlf_00770	51.5809	0	0	0	0	0	0	1	0	0	0	0	0	CLG1	contig_07999
WagCmDlf_25771	51.5873	0	0	1	0	0	0	0	1	0	0	0	0	CLG1	contig_09121
WagCmDlf_01817	51.5889	0	0	0	0	0	0	1	0	0	0	0	0	CLG1	contig_01541
WagCmDlf_14157	51.637	0	0	1	0	0	0	0	1	0	0	0	0	CLG1	contig_09236
WagCmDlf_18565	51.6702	1	1	0	0	0	0	0	0	0	0	0	0	CLG1	contig_04991
WagCmDlf_17208	51.6782	0	0	1	0	0	0	0	1	0	0	0	0	CLG1	contig_12134
WagCmDlf_19223	51.6833	0	0	1	0	0	0	0	1	0	0	0	0	CLG1	contig_03777
WagCmDlf_19249	51.6875	0	0	1	0	0	0	0	1	0	0	0	0	CLG1	contig_05434
WagCmDlf_16401	51.6875	0	0	1	0	0	0	0	1	0	0	0	0	CLG1	contig_06213
WagCmDlf_12759	51.7264	0	0	1	0	0	0	0	1	0	0	0	0	CLG1	contig_10062
WagCmDlf_08672	51.7283	0	0	1	0	0	0	0	1	0	0	0	0	CLG1	contig_02141
WagCmDlf_16196	51.754	1	1	0	0	0	0	0	0	0	0	0	0	CLG1	contig_02386
WagCmDlf_03678	51.7995	0	0	1	0	0	0	0	1	0	0	0	0	CLG1	contig_00667
WagCmDlf_20791	51.8486	0	0	1	0	0	0	0	1	0	0	0	0	CLG1	contig_00667
WagCmDlf_08216	51.8592	0	0	0	0	1	0	0	0	0	0	1	0	CLG1	contig_11055
WagCmDlf_10414	51.9469	0	0	0	0	1	0	0	0	0	0	1	0	CLG1	contig_12342
WagCmDlf_02390	51.9928	0	0	0	0	1	0	0	0	0	0	1	0	CLG1	contig_02499
WagCmDlf_08701	52.0942	0	0	0	0	0	0	1	0	0	0	0	0	CLG1	contig_03571
WagCmDlf_26390	52.1187	1	1	0	0	0	0	0	0	0	0	0	0	CLG1	contig_01697
WagCmDlf_20780	52.1187	1	1	0	0	0	0	0	0	0	0	0	0	CLG1	contig_03555
WagCmDlf_25928	52.1473	0	0	0	0	1	0	0	0	0	0	1	0	CLG1	contig_12342
WagCmDlf_13050	52.2367	1	0	0	0	0	0	0	0	0	0	0	0	CLG1	contig_00624
WagCmDlf_02657	52.3132	1	0	0	0	0	0	0	0	0	0	0	0	CLG1	contig_06511
WagCmDlf_03442	52.3206	1	1	0	0	0	0	0	0	0	0	0	0	CLG1	contig_02275
WagCmDlf_03669	52.3217	0	0	0	1	0	0	0	0	0	0	0	0	CLG1	contig_08397
WagCmDlf_15905	52.3217	0	0	0	1	0	0	0	0	0	0	0	0	CLG1	contig_02141
WagCmDlf_26649	52.3363	1	0	0	0	1	0	0	0	0	0	1	0	CLG1	contig_10357
WagCmDlf_00038	52.3731	0	0	0	0	0	0	0	0	0	1	0	0	CLG1	contig_04402
WagCmDlf_03515	52.38	0	0	0	1	0	0	0	0	0	0	0	0	CLG1	contig_00730
WagCmDlf_13655	52.4076	0	0	0	0	0	0	0	0	0	1	0	0	CLG1	contig_04402
WagCmDlf_03487	52.4177	1	0	0	0	0	0	0	0	0	0	0	0	CLG1	contig_10897
WagCmDlf_06950	52.422	0	0	0	0	0	0	0	0	0	1	0	0	CLG1	contig_01684
WagCmDlf_27341	52.5253	0	1	0	0	0	0	0	0	0	0	0	0	CLG1	contig_03368
WagCmDlf_16826	52.5253	0	1	0	0	0	0	0	0	0	0	0	0	CLG1	contig_06077
WagCmDlf_17525	52.5253	0	1	0	0	0	0	0	0	0	0	0	0	CLG1	contig_08397
WagCmDlf_00091	52.5253	0	1	0	0	0	0	0	0	0	0	0	0	CLG1	contig_06511
WagCmDlf_25486	52.5275	0	0	0	0	0	0	0	0	0	1	0	0	CLG1	contig_01684
WagCmDlf_20308	52.6349	1	1	0	0	0	0	0	0	0	0	0	0	CLG1	contig_00636
WagCmDlf_20548	52.7142	1	0	0	0	0	0	0	0	0	0	0	0	CLG1	contig_10062
WagCmDlf_07342	52.7142	1	0	0	0	0	0	0	0	0	0	0	0	CLG1	contig_08397
WagCmDlf_07012	52.7621	0	0	0	0	1	0	0	0	0	0	1	0	CLG1	contig_02246
WagCmDlf_26368	52.823	0	1	0	0	0	0	0	0	0	0	0	0	CLG1	contig_10949
WagCmDlf_11207	52.8409	0	0	0	0	1	0	0	0	0	0	1	0	CLG1	contig_09424
WagCmDlf_04948	52.8566	0	1	0	0	0	1	0	0	0	1	0	1	CLG1	contig_01920
WagCmDlf_13134	52.8673	0	0	0	0	0	0	0	0	0	1	0	0	CLG1	contig_01834
WagCmDlf_14698	52.8781	1	0	0	0	0	0	0	0	0	0	0	0	CLG1	contig_12597
WagCmDlf_07698	52.8781	1	0	0	0	0	0	0	0	0	0	0	0	CLG1	contig_01601
WagCmDlf_23960	52.881	1	0	0	0	0	0	0	0	0	0	0	0	CLG1	contig_02521
WagCmDlf_23713	52.8933	0	0	0	0	0	0	1	0	0	0	0	0	CLG1	contig_10357
WagCmDlf_04780	52.8933	0	0	0	0	0	0	1	0	0	0	0	0	CLG1	contig_04121
WagCmDlf_15791	52.8933	0	0	0	0	0	0	1	0	0	0	0	0	CLG1	contig_00914
WagCmDlf_26820	52.9481	0	1	0	0	0	0	0	0	0	0	0	0	CLG1	contig_10357
WagCmDlf_24711	52.9795	0	1	0	0	0	0	0	0	0	0	0	0	CLG1	contig_02246
WagCmDlf_18274	52.9916	1	0	0	0	0	0	0	0	0	0	0	0	CLG1	contig_00667
WagCmDlf_00014	52.9916	1	0	0	0	0	0	0	0	0	0	0	0	CLG1	contig_03777
WagCmDlf_13209	52.9916	1	0	0	0	0	0	0	0	0	0	0	0	CLG1	contig_12342
WagCmDlf_18223	52.9916	1	0	0	0	0	0	0	0	0	0	0	0	CLG1	contig_05773
WagCmDlf_09498	52.9916	1	0	0	0	0	0	0	0	0	0	0	0	CLG1	contig_04991
WagCmDlf_13595	52.9916	1	0	0	0	0	0	0	0	0	0	0	0	CLG1	contig_12597
WagCmDlf_24574	52.9916	1	0	0	0	0	0	0	0	0	0	0	0	CLG1	contig_00667
WagCmDlf_22210	52.9916	1	0	0	0	0	0	0	0	0	0	0	0	CLG1	contig_02246
WagCmDlf_12336	52.9916	1	0	0	0	0	0	0	0	0	0	0	0	CLG1	contig_00667
WagCmDlf_19001	52.9916	1	0	0	0	0	0	0	0	0	0	0	0	CLG1	contig_00894
WagCmDlf_10701	52.9966	0	1	0	0	0	0	0	0	0	0	0	0	CLG1	contig_03373
WagCmDlf_22235	52.9966	0	1	0	0	0	0	0	0	0	0	0	0	CLG1	contig_02386
WagCmDlf_26569	53.0439	1	0	0	1	0	0	0	0	0	0	0	0	CLG1	contig_02817
WagCmDlf_10628	53.095	0	1	0	0	0	0	0	0	0	0	0	0	CLG1	contig_00303
WagCmDlf_06833	53.095	0	1	0	0	0	0	0	0	0	0	0	0	CLG1	contig_02386
WagCmDlf_19545	53.095	0	1	0	0	0	0	0	0	0	0	0	0	CLG1	contig_02386
WagCmDlf_25066	53.095	0	1	0	0	0	0	0	0	0	0	0	0	CLG1	contig_02386
WagCmDlf_00476	53.095	0	1	0	0	0	0	0	0	0	0	0	0	CLG1	contig_00894
WagCmDlf_11344	53.095	0	1	0	0	0	0	0	0	0	0	0	0	CLG1	contig_02386
WagCmDlf_21887	53.095	0	1	0	0	0	0	0	0	0	0	0	0	CLG1	contig_02386
WagCmDlf_16850	53.095	0	1	0	0	0	0	0	0	0	0	0	0	CLG1	contig_00303
WagCmDlf_15669	53.095	0	1	0	0	0	0	0	0	0	0	0	0	CLG1	contig_08073
WagCmDlf_22093	53.095	0	1	0	0	0	0	0	0	0	0	0	0	CLG1	contig_02386
WagCmDlf_15764	53.095	0	1	0	0	0	0	0	0	0	0	0	0	CLG1	contig_02386
WagCmDlf_17509	53.095	0	1	0	0	0	0	0	0	0	0	0	0	CLG1	contig_02386
WagCmDlf_15472	53.095	0	1	0	0	0	0	0	0	0	0	0	0	CLG1	contig_10117
WagCmDlf_01167	53.095	0	1	0	0	0	0	0	0	0	0	0	0	CLG1	contig_02778
WagCmDlf_04552	53.095	0	1	0	0	0	0	0	0	0	0	0	0	CLG1	contig_08073
WagCmDlf_10676	53.095	0	1	0	0	0	0	0	0	0	0	0	0	CLG1	contig_03373
WagCmDlf_16145	53.095	0	1	0	0	0	0	0	0	0	0	0	0	CLG1	contig_09118
WagCmDlf_21675	53.095	0	1	0	0	0	0	0	0	0	0	0	0	CLG1	contig_02128
WagCmDlf_19727	53.095	0	1	0	0	0	0	0	0	0	0	0	0	CLG1	contig_02778
WagCmDlf_09904	53.095	0	1	0	0	0	0	0	0	0	0	0	0	CLG1	contig_02386
WagCmDlf_11416	53.1114	0	0	0	0	1	0	0	0	0	0	1	0	CLG1	contig_00894
WagCmDlf_01059	53.1162	0	1	0	0	0	0	0	0	0	0	0	0	CLG1	contig_03373
WagCmDlf_07951	53.1539	0	1	0	0	0	0	0	0	0	0	0	0	CLG1	contig_00894
WagCmDlf_25560	53.1794	1	0	0	0	0	0	0	0	0	0	0	0	CLG1	contig_08758
WagCmDlf_18822	53.2125	0	1	0	0	0	0	0	0	0	0	0	0	CLG1	contig_01652
WagCmDlf_23346	53.2445	1	0	0	0	0	0	0	0	0	0	0	0	CLG1	contig_09830
WagCmDlf_08397	53.2539	1	0	0	0	0	0	0	0	0	0	0	0	CLG1	contig_09991
WagCmDlf_05385	53.2539	1	0	0	0	0	0	0	0	0	0	0	0	CLG1	contig_09830
WagCmDlf_23749	53.2539	1	0	0	0	0	0	0	0	0	0	0	0	CLG1	contig_08073
WagCmDlf_19804	53.2539	1	0	0	0	0	0	0	0	0	0	0	0	CLG1	contig_12169
WagCmDlf_05602	53.2539	1	0	0	0	0	0	0	0	0	0	0	0	CLG1	contig_01403
WagCmDlf_22746	53.2539	1	0	0	0	0	0	0	0	0	0	0	0	CLG1	contig_08073
WagCmDlf_17196	53.2627	1	0	0	0	0	0	0	0	0	0	0	0	CLG1	contig_08073
WagCmDlf_09006	53.2632	1	0	0	0	0	0	0	0	0	0	0	0	CLG1	contig_00303
WagCmDlf_11033	53.3116	0	0	0	0	0	0	0	0	0	1	0	0	CLG1	contig_04301
WagCmDlf_26036	53.3378	0	0	0	0	1	0	0	0	0	0	1	0	CLG1	contig_10117
WagCmDlf_07911	53.4669	1	1	0	0	0	0	1	0	0	0	0	0	CLG1	contig_02386
WagCmDlf_13348	53.6625	0	1	0	0	0	0	0	0	0	0	0	0	CLG1	contig_05159
WagCmDlf_08127	53.6625	0	1	0	0	0	0	0	0	0	0	0	0	CLG1	contig_06123
WagCmDlf_14117	53.6625	0	1	0	0	0	0	0	0	0	0	0	0	CLG1	contig_03258
WagCmDlf_19441	53.6625	0	1	0	0	0	0	0	0	0	0	0	0	CLG1	contig_06857
WagCmDlf_16887	53.6625	0	1	0	0	0	0	0	0	0	0	0	0	CLG1	contig_02275
WagCmDlf_07689	53.6859	0	1	0	0	0	0	0	0	0	0	0	0	CLG1	contig_12169
WagCmDlf_28044	53.7575	0	0	0	0	0	0	0	0	1	0	0	1	CLG1	contig_01517
WagCmDlf_09471	53.7964	0	0	0	0	0	0	0	0	1	0	0	0	CLG1	contig_06322
WagCmDlf_08299	53.8529	1	0	0	0	0	0	0	0	0	0	0	0	CLG1	contig_00636
WagCmDlf_13217	53.8529	1	0	0	0	0	0	0	0	0	0	0	0	CLG1	contig_01920
WagCmDlf_24793	53.8529	1	0	0	0	0	0	0	0	0	0	0	0	CLG1	contig_11435
WagCmDlf_26517	53.8529	1	0	0	0	0	0	0	0	0	0	0	0	CLG1	contig_06977
WagCmDlf_00069	53.8633	0	0	0	0	1	0	1	0	0	0	1	0	CLG1	contig_00303
WagCmDlf_25594	53.8681	0	0	0	0	0	0	1	0	0	0	0	0	CLG1	contig_01652
WagCmDlf_16358	53.8706	1	0	0	0	0	0	0	0	0	0	0	0	CLG1	contig_00030
WagCmDlf_17119	53.9273	0	1	0	0	0	0	0	0	0	0	0	0	CLG1	contig_00636
WagCmDlf_06763	53.9273	0	1	0	0	0	0	0	0	0	0	0	0	CLG1	contig_05844
WagCmDlf_19857	53.9306	0	1	0	0	0	0	0	0	0	0	0	0	CLG1	contig_00636
WagCmDlf_05830	53.9401	0	0	0	0	0	0	0	0	0	1	0	0	CLG1	contig_02993
WagCmDlf_09857	53.9496	0	1	0	0	0	0	0	0	0	0	0	0	CLG1	contig_09578
WagCmDlf_03327	53.9759	0	0	0	0	0	0	1	0	0	0	0	0	CLG1	contig_01652
WagCmDlf_01379	53.9759	0	0	0	0	0	0	1	0	0	0	0	0	CLG1	contig_01652
WagCmDlf_13411	54.0098	0	1	0	0	0	0	0	0	0	0	0	0	CLG1	contig_00636
WagCmDlf_14220	54.0653	0	0	0	0	0	0	1	0	0	0	0	0	CLG1	contig_01652
WagCmDlf_05085	54.0826	1	0	0	0	0	0	0	0	0	0	0	0	CLG1	contig_11143
WagCmDlf_05745	54.0973	1	0	0	0	0	0	0	0	0	1	0	0	CLG1	contig_08025
WagCmDlf_05773	54.132	1	0	0	0	0	0	0	0	0	0	0	0	CLG1	contig_01920
WagCmDlf_08895	54.175	0	0	0	0	1	0	0	0	0	0	1	0	CLG1	contig_09830
WagCmDlf_05864	54.175	0	0	0	0	1	0	0	0	0	0	1	0	CLG1	contig_09830
WagCmDlf_13201	54.1846	0	1	0	1	0	0	0	0	0	0	0	0	CLG1	contig_04590
WagCmDlf_13311	54.1846	0	1	0	1	0	0	0	0	0	0	0	0	CLG1	contig_01935
WagCmDlf_01924	54.2001	0	1	0	0	0	0	0	0	0	0	0	0	CLG1	contig_12326
WagCmDlf_18466	54.2001	0	1	0	0	0	0	0	0	0	0	0	0	CLG1	contig_12326
WagCmDlf_24098	54.2001	0	1	0	0	0	0	0	0	0	0	0	0	CLG1	contig_01920
WagCmDlf_01357	54.2001	0	1	0	0	0	0	0	0	0	0	0	0	CLG1	contig_01920
WagCmDlf_08868	54.2001	0	1	0	0	0	0	0	0	0	0	0	0	CLG1	contig_12326
WagCmDlf_02417	54.2001	0	1	0	0	0	0	0	0	0	0	0	0	CLG1	contig_12326
WagCmDlf_25577	54.2052	0	0	0	0	0	0	1	0	0	0	0	0	CLG1	contig_08678
WagCmDlf_02646	54.2432	0	0	0	0	1	0	0	0	0	0	1	0	CLG1	contig_09830
WagCmDlf_05823	54.2432	0	0	0	0	1	0	0	0	0	0	1	0	CLG1	contig_12169
WagCmDlf_24999	54.2432	0	0	0	0	1	0	0	0	0	0	1	0	CLG1	contig_02403
WagCmDlf_27640	54.3467	1	0	0	0	0	0	0	0	1	0	0	0	CLG1	contig_03600
WagCmDlf_21789	54.3589	0	0	0	0	0	0	0	0	0	1	0	0	CLG1	contig_03600
WagCmDlf_13177	54.3631	1	0	0	0	0	0	0	0	0	1	0	0	CLG1	contig_06169
WagCmDlf_06567	54.4717	0	0	0	0	0	0	0	0	0	1	0	0	CLG1	contig_06973
WagCmDlf_02959	54.4985	0	0	0	0	0	0	0	0	1	0	0	0	CLG1	contig_12370
WagCmDlf_06938	54.552	0	0	0	0	0	0	0	0	0	1	0	0	CLG1	contig_00597
WagCmDlf_03161	54.6547	0	1	0	0	0	0	0	0	1	0	0	0	CLG1	contig_11365
WagCmDlf_03818	54.764	0	0	0	0	0	0	0	0	1	1	0	0	CLG1	contig_10515
WagCmDlf_12495	54.7708	0	1	0	0	0	0	0	0	0	0	0	0	CLG1	contig_06412
WagCmDlf_01393	54.7812	0	0	0	0	1	0	1	0	0	0	1	0	CLG1	contig_11393
WagCmDlf_09897	54.7857	0	0	0	0	0	0	0	0	1	0	0	0	CLG1	contig_03128
WagCmDlf_17054	54.7857	0	0	0	0	0	0	0	0	1	0	0	0	CLG1	contig_03128
WagCmDlf_14074	54.7857	0	0	0	0	0	0	0	0	1	0	0	0	CLG1	contig_12446
WagCmDlf_25574	54.7962	0	0	0	0	0	0	1	0	0	0	0	0	CLG1	contig_03104
WagCmDlf_22019	54.8138	0	0	0	0	0	0	0	0	0	1	0	0	CLG1	contig_00732
WagCmDlf_03300	54.8828	0	0	0	0	0	0	0	0	1	1	0	0	CLG1	contig_06973
WagCmDlf_18479	54.9063	0	0	0	0	1	0	0	0	0	0	1	0	CLG1	contig_09578
WagCmDlf_04157	54.9063	0	0	0	0	1	0	0	0	0	0	1	0	CLG1	contig_09578
WagCmDlf_06404	54.9063	0	0	0	0	1	0	0	0	0	0	1	0	CLG1	contig_11435
WagCmDlf_08870	54.9999	1	0	0	0	0	0	0	0	0	0	0	0	CLG1	contig_11634
WagCmDlf_01465	54.9999	1	0	0	0	0	0	0	0	0	0	0	0	CLG1	contig_00952
WagCmDlf_07790	54.9999	1	0	0	0	0	0	0	0	0	0	0	0	CLG1	contig_11634
WagCmDlf_24927	55.0204	1	0	0	0	0	0	0	0	0	0	0	0	CLG1	contig_01546
WagCmDlf_27257	55.0866	1	0	0	0	0	0	0	0	0	0	0	0	CLG1	contig_12446
WagCmDlf_28298	55.1321	1	0	0	0	0	0	0	0	0	0	0	0	CLG1	contig_12446
WagCmDlf_28506	55.1642	0	0	0	0	0	0	0	0	1	0	0	0	CLG1	contig_09062
WagCmDlf_27482	55.1769	0	0	0	0	0	0	0	0	0	0	0	1	CLG1	contig_03679
WagCmDlf_04925	55.1769	0	0	0	0	0	0	0	0	0	0	0	1	CLG1	contig_03679
WagCmDlf_09620	55.2094	1	0	0	0	0	1	0	0	0	0	0	0	CLG1	contig_12507
WagCmDlf_28072	55.2443	1	0	0	0	0	0	0	0	0	0	0	0	CLG1	contig_12657
WagCmDlf_17247	55.2615	1	0	0	0	0	0	0	0	0	0	0	0	CLG1	contig_06691
WagCmDlf_10597	55.2615	1	0	0	0	0	0	0	0	0	0	0	0	CLG1	contig_01976
WagCmDlf_15654	55.2615	1	0	0	0	0	0	0	0	0	0	0	0	CLG1	contig_12446
WagCmDlf_17717	55.2615	1	0	0	0	0	0	0	0	0	0	0	0	CLG1	contig_09627
WagCmDlf_16544	55.2824	1	0	0	0	0	0	0	0	0	0	0	0	CLG1	contig_12446
WagCmDlf_10204	55.2847	0	0	0	0	0	0	0	0	1	0	0	0	CLG1	contig_09062
WagCmDlf_13914	55.2866	1	0	0	0	0	0	0	0	0	0	0	0	CLG1	contig_03128
WagCmDlf_11253	55.2944	1	0	0	0	0	0	0	0	0	0	0	0	CLG1	contig_10464
WagCmDlf_01700	55.3054	1	0	0	0	0	0	0	0	0	0	0	0	CLG1	contig_00437
WagCmDlf_24146	55.3394	0	0	0	0	1	0	1	0	0	0	1	0	CLG1	contig_11143
WagCmDlf_18458	55.349	1	0	0	0	0	0	0	0	0	0	0	0	CLG1	contig_12446
WagCmDlf_03588	55.3596	0	0	0	1	0	0	0	0	1	0	0	0	CLG1	contig_00439
WagCmDlf_02952	55.3669	0	0	0	0	0	0	1	0	0	0	0	0	CLG1	contig_00256
WagCmDlf_11337	55.4314	0	0	0	0	1	0	1	0	0	0	1	0	CLG1	contig_04512
WagCmDlf_23486	55.4424	0	0	0	0	0	0	0	0	0	0	0	1	CLG1	contig_03128
WagCmDlf_09327	55.5053	1	0	0	0	0	0	0	0	0	0	0	0	CLG1	contig_00330
WagCmDlf_12091	55.5053	1	0	0	0	0	0	0	0	0	0	0	0	CLG1	contig_12157
WagCmDlf_13001	55.5053	1	0	0	0	0	0	0	0	0	0	0	0	CLG1	contig_00449
WagCmDlf_15252	55.5225	1	0	0	0	0	0	0	0	0	0	0	0	CLG1	contig_01834
WagCmDlf_10818	55.5252	0	0	1	0	0	0	1	1	0	0	0	0	CLG1	contig_07416
WagCmDlf_13993	55.533	0	0	0	0	0	0	0	0	1	0	0	0	CLG1	contig_06697
[truncated: 26,639 more rows]
