# Supplementary material for: An ultra-dense integrated linkage map for hexaploid chrysanthemum enables multi-allelic QTL analysis
Source: Theor Appl Genet. 2017 Aug 29;130(12):2527–41. doi: 10.1007/s00122-017-2974-5 (PMC5668331; doi:10.1007/s00122-017-2974-5)
Supplement: Supplementary file 7 — Online Resource 7. Number of significant alignment hits (E-value < 1E − 100) for each combination of chrysanthemum CLG with lettuce LG. (XLSX 13 kb) [file 122_2017_2974_MOESM7_ESM.xlsx]

## Sheet: hit_table_lettuce
Number of significant alignment hits (e-value<1E-100) for each combination of chrysanthemum CLG with lettuce LG
		Chrysanthemum CLG
		CLG1	CLG2	CLG3	CLG4	CLG5	CLG6	CLG7	CLG8	CLG9
Lettuce LG	LG1	195	19	3	14	4	132	16	15	149
	LG2	12	490	8	27	3	27	4	6	0
	LG3	87	5	275	3	2	23	16	8	5
	LG4	5	4	22	260	36	9	8	9	173
	LG5	30	24	50	4	484	26	23	138	13
	LG6	42	13	8	11	6	240	0	93	6
	LG7	7	0	1	2	80	12	284	4	11
	LG8	2	7	14	61	15	100	218	310	18
	LG9	0	5	0	70	9	51	54	11	126
Total hits:	4757
