# Supplementary material for: An ultra-dense integrated linkage map for hexaploid chrysanthemum enables multi-allelic QTL analysis
Source: Theor Appl Genet. 2017 Aug 29;130(12):2527–41. doi: 10.1007/s00122-017-2974-5 (PMC5668331; doi:10.1007/s00122-017-2974-5)
Supplement: Supplementary file 8 — Online Resource 8. Position, gene and sequence of linkage group defining markers. (XLSX 19 kb) [file 122_2017_2974_MOESM8_ESM.xlsx]

## Sheet: mapped_genes_renamed
Markername	Contig	Uniprot Entry Name	CLG	Position (cM)	Protein name	Gene name	Genotype P1	Genotype P2	Marker sequence
WagCmDlf_18485	contig_08012	A3RFZ0_CHRMO	CLG1	8.2	Sodium/hydrogen exchanger	NHX1	GGGGGG	TGGGGG	GCTGAGTTATTCTATTTGAGTGGCATTCTCACRGT[G/T]TTCTTTTGCGGTATTGTGATGTCTCATTACACTTG
WagCmDlf_13153	contig_06465	A0A142IXE4_CHRMO	CLG1	25.8	DOF transcription factor 11 (Fragment)	DOF11	AGGGGG	AGGGGG	AATGATCATGATGGATCCTAGGGTTTTGACCGRGT[A/G]TTGTAGATGCACAAGCTATACCTAGATCAGGAAGC
WagCmDlf_27419	contig_11852	A0A1B0T6T5_CHRMO	CLG1	36.4	HD-ZIP protein (Fragment)	HB2	ACCCCC	ACCCCC	CGGGAAGTTTAAGCTAAGACTTAAGCCAAGATCAG[A/C]TTTTTCAGCCATCATTTAAGTTGATATWGATGCTT
WagCmDlf_10931	contig_09827	A0A1B1LN41_CHRMO	CLG1	42.9	Auxin-responsive protein (Fragment)	AXR2	AAAAAA	GGAAAA	TGCAAGCGACTTCGAATCATGAAGGGATCAGATGC[A/G]ATTGGACTAGCACCGAGAGCGATGGAAAAGTGCAA
WagCmDlf_10592	contig_08944	A0A1B0T6T1_CHRMO	CLG1	43.7	HD-ZIP protein (Fragment)	HB4	CAAAAA	AAAAAA	GCCAACGCCCAAAAGCAAACCCGCCCTTTCCTTCC[A/C]AGAGCTTCTATCATCCCACATCGCCCAATTGATGG
WagCmDlf_16619	contig_04538	A0A1B0T6S2_CHRMO	CLG1	45.2	GRAS protein (Fragment)	GRAS13	GGGGGG	AGGGGG	TGGTAACTCGAAAATGAGCTGATGGGCAGATTCAC[A/G]GCAATAGCTTCATTATCAGATACACGAAATGGTAA
WagCmDlf_25225	contig_11064	Q84LC8_CHRMO	CLG1	45.9	MADS-box transcription factor CDM104	cdm104	CGGGGG	GGGGGG	ACAACTCGAGGGGGCCCTTACACAAGCTAGACAAA[C/G]AAAGACGCAGATCTTGGTAGAACAARTGGAAGAGC
WagCmDlf_15032	contig_10059	A0A1B0T702_CHRMO	CLG1	57.2	NF-Y protein (Fragment)	NFYB5	AGGGGG	AGGGGG	GGCTTGCCGATGTGTCAAAACGCCTTTTTAACTTT[A/G]AATCACACCAGAGACCGAGCCATGAAATGCTAATC
WagCmDlf_05193	contig_09472	A0A075FB75_CHRMO	CLG1	77.6	B-box zinc finger family protein 24	ZFN24	ACCCCC	ACCCCC	AGGAGAAGATTTTTTAGGAGATCAAATGATTGATG[A/C]AGATTCTTACAACAAGGAGTTTGTGTAGGTCCATT
WagCmDlf_28183	contig_09086	M5B4S3_CHRMO	CLG2	12.5	Flowering locus T-like protein (Fragment)	CmFTL3	AGGGGG	GGGGGG	GCATCAGGATCTACCATCACTAATGTGTGAAATGC[A/G]CGCATATCATCACCTCCGATATCAACTCTCGGTTG
WagCmDlf_22806	contig_02807	Q2HXJ8_CHRMO	CLG2	12.5	Isopentenyl pyrophosphate isomerase	IPI	CCCCCC	TCCCCC	CCATTATACAGGGAATCTGAGCTTATTTCTGAAGA[C/T]GTCCTTGGGGTRAGAAATGCTGCACAGAGGAAGCT
WagCmDlf_23253	contig_02706	U6BY64_CHRMO	CLG2	12.6	ATP-dependent metalloprotease FtsH	FTSH	AAAAAA	GGAAAA	TTTTTGAATGCTGTTAAGAAAGGTAAAGTTGAGAG[A/G]GTGAGGTTTAGTAAAGATGGTGGAGTGTTGCAGCT
WagCmDlf_21713	contig_03492	A0A023GZ40_CHRMO	CLG2	13.4	Eukaryotic translation initiation factor (Iso) 4E	ISO4E	GGGGGG	AGGGGG	CGAAAGTGTAAACATTACGAAGGTTATTGCCCCAA[A/G]CAGCACCTTGTTTGGGTTTAGATTGATTATCAAAC
WagCmDlf_15544	contig_04731	Q2HXJ4_CHRMO	CLG2	17.5	Zeta-carotene desaturase (EC 1.3.5.6) (9,9'-di-cis-zeta-carotene desaturase)	ZDS	ACCCCC	ACCCCC	GCTTCTCTGAATGGTTTATGTCCAGAGGRGGAACA[A/C]GAGCGAGTATTCAGAGAATGTGGGACCCTGTTGCT
WagCmDlf_23830	contig_08324	A0A1B0T6Z5_CHRMO	CLG2	41	NF-Y protein (Fragment)	NFYA1	CTTTTT	CTTTTT	CACAAACATCACTTCATGGCAACTGCCCTTTGCGA[C/T]GTCTGGTTGGATGACATGGTTATCCACTGCTGACC
WagCmDlf_05848	contig_00180	A0A142IXD4_CHRMO	CLG2	47.4	DOF transcription factor 1 (Fragment)	DOF1	GAAAAA	GAAAAA	GTGTGACCCAGCTCACTAGGAATAGCTTCAGTGAC[A/G]GTTATTTGACGATATTGAGAGGCTGAAGTTTTATT
WagCmDlf_24212	contig_01534	M1PQU4_CHRMO	CLG2	57	CONSTANS-like protein	COL1	TCCCCC	CCCCCC	ACCCTTGCCTCTCGATCCATTGGAGAGAGTTGGGT[C/T]GCCACTTGAACTTGAGGGTTTGAGAATAGATCGAT
WagCmDlf_17426	contig_03122	Q19LA8_CHRMO	CLG2	57.8	Chalcone synthase	CHS	CCCCCC	TTCCCC	CTAATCTTCTGCACCACATCTGGTGTAGACATGCC[C/T]GGGGCTGATTACCAACTCACCAAACTCCTCGGCCT
WagCmDlf_15373	contig_04438	D3XFG9_CHRMO	CLG2	59.1	Dihydroflavonol 4-reductase	DFR	AGGGGG	GGGGGG	CCTTTGTTGCTTTCCATGCTGCTTTCTCCGCCAAT[A/G]TTTTTGACACGAAATACATCCAGGCTGTCATTTTT
WagCmDlf_08316	contig_00300	A0A141FQK4_CHRMO	CLG2	60.9	Trihelix protein (Fragment)	TH6	TCCCCC	CCCCCC	TGAGGCGTCGGTAAAGCTAACGTCAAGGTGTTTTG[C/T]TGTGGAGGCGGYGTTGARGCTACCGTGACGGTGAT
WagCmDlf_16309	contig_07299	A0A1B0T703_CHRMO	CLG2	64.6	NF-Y protein (Fragment)	NFYB7	CGGGGG	CGGGGG	CAAACCTATATAATACTAAAGATACTAATCGCAGC[C/G]AACATTKTTTACTGACCAATTRNAASCAATCSAAC
WagCmDlf_04531	contig_03149	Q2HXK2_CHRMO	CLG3	4.5	1-deoxyxylulose 5-phosphate synthase	DXS	TTTTTT	CTTTTT	AGAGTTGATATTGTGTATTCAGTTGCAAATACAGG[C/T]GGGCATTTAAGTTCAAGCTTAGGAGTGGTTGAATT
WagCmDlf_02762	contig_02364	A0A1B0T6T9_CHRMO	CLG3	7.9	HD-ZIP protein (Fragment)	HB9	TTTTTT	CTTTTT	TTAAGGTGGCTGCGGGCATCTGCATGTATAATGGT[C/T]GGGACGACTTCAGTGTTTTGAGTTCTTGAAGCTCT
WagCmDlf_08103	contig_01734	A0A1B0T6R0_CHRMO	CLG3	8	GRAS protein (Fragment)	GRAS8	CTTTTT	TTTTTT	AGGCTCACTTGTGGTTTTCTACGTGCTTTGGTTGC[C/T]CGGGCTGCAAAAACTGGGACGTTTAAGATGCTTAC
WagCmDlf_07838	contig_09442	A0A1B0T6U7_CHRMO	CLG3	18.2	HD-ZIP protein (Fragment)	HB13	AGGGGG	GGGGGG	ACTAAACAGTTGGAAAAAGACTATGATGCTCTCAA[A/G]AGACAGTTTGATGCTRTTAAAGCTGAGAATGATTC
WagCmDlf_08753	contig_04224	G3G8J4_CHRMO	CLG3	25.4	MYB1	MYB1	ACCCCC	CCCCCC	AAAACTACTGGAACACACACATCAGAAGAAAGCTT[A/C]TAAACCGKGGAATTGATCCAGCWACTCACCGCCCA
WagCmDlf_10081	contig_06351	A0A1B0T6X1_CHRMO	CLG3	37.7	SBP-like protein (Fragment)	SPL2	AGGGGG	AGGGGG	CTTGGATGATATATTCCTATTGAAAGAAAGAGTAG[A/G]TGTCATGCTGACAGGATTTGGAAATTGRACACCTT
WagCmDlf_23519	contig_05365	A0A141FQK0_CHRMO	CLG3	56.6	Trihelix protein (Fragment)	TH2	TCCCCC	CCCCCC	GGCCGCTTCYTTGTCTCAACCAAACCTTTCACAAA[C/T]GCATCCACAATCTGTTTCTGCGACTCCAAGATCAA
WagCmDlf_11401	contig_03312	A0A1B0T6U3_CHRMO	CLG3	57.9	NIN-like protein (Fragment)	NLP3	AAGGGG	GGGGGG	GCAACAACTGTATTATCAAACTAAGCATCCAGTTG[A/G]TCGATGAATAATGTATAAAACTATTCTACTTCCAC
WagCmDlf_27433	contig_02371	A0A023UEM5_CHRMO	CLG3	58.6	Aquaporin PIP1	PIP1	GGGGGG	CGGGGG	ATTTAAGATCTGCTCTTGAAAGGAATRGCTCGGAT[C/G]ACAATCACGTGGTACAACGCGGCAAGTGCAGCTCC
WagCmDlf_12801	contig_06020	S0BD08_CHRMO	CLG3	58.7	Tubulin beta chain	TUB	CCCCCC	TCCCCC	AATGAGGCTAATGGTGGAAGATATGTACCTAGAGC[C/T]GTCTTAGTGGACCTAGAGCCCGGTACTATGGAAAG
WagCmDlf_24553	contig_06769	A0A1B0T6Y7_CHRMO	CLG4	17.3	SBP-like protein (Fragment)	SPL11	TCCCCC	TCCCCC	GCAGGGGAAGCAACAGTTCATCAAAAGCTATGTTA[C/T]ACCGGTCNAATGATCCCGTTTTGCTTATTCACCTT
WagCmDlf_14716	contig_08375	B2ZZ92_CHRMO	CLG4	29.4	Gibberellin 20-oxidase1	CmGA20ox1	GAAAAA	AAAAAA	TGAGGACCCGTGCCTAAGGTAAGGTCTGGTTTTTG[A/G]CATGGTGGATAGTAGTTAAGCCTCATTATTGAATT
WagCmDlf_01466	contig_07157	A0A141FQK5_CHRMO	CLG4	35.5	Trihelix protein (Fragment)	TH7	CCCCCC	GCCCCC	TCCACTTGCAGCTACTGCTTCAGCCGTAGTGATGA[C/G]AAGAGGATCACCATCATTATCCAAAGGCCTTTCAA
WagCmDlf_05832	contig_07767	E9MWR1_CHRMO	CLG4	37.6	NAC domain-containing protein	NAC1	CCCCCC	TTCCCC	TTTTCGCCTAGGGACAGAAAGTATCCTAATGGGTC[C/T]CGGCCTAACAGAGCGGCCGGGACAGGATACTGGAA
WagCmDlf_07290	contig_12002	A0A142IXF0_CHRMO	CLG4	45.7	DOF transcription factor 17 (Fragment)	DOF17	AGGGGG	AGGGGG	CAACGTGGGCATCTTAGCTTTTGGACGTCTGAGGT[A/G]GTAGGGTTGGTGATTGTRGTTGCTGCGTTGGTGGT
WagCmDlf_28162	contig_12002	A0A142IXF0_CHRMO	CLG4	46.4	DOF transcription factor 17 (Fragment)	DOF17	TTTTTT	CTTTTT	CCATTAGCTGACATAGGTTTTCCTACGGTGGATAC[C/T]ATAGTGGTACCTTTGTTTTTTCGACATCCACCACC
WagCmDlf_17798	contig_03087	A7L878_CHRMO	CLG4	61.7	Betaine aldehyde dehydrogenase (Fragment)	BADH	AAAAAA	GAAAAA	AGTATGAGACGAGAAGTTGCACTGCAGATTTGCCC[A/G]TTAGTCCAGAAGCAACCAAATAGTGTCCACTCAAC
WagCmDlf_03015	contig_06011	Q84LD0_CHRMO	CLG4	68	MADS-box transcription factor CDM115	cdm115	GGGGGG	AAGGGG	CTAATGCATGAATTTGATATAAGGGGGGAGGATCC[A/G]CAATTTGGGATGATAGAAGATGCAGGAGAGTACGA
WagCmDlf_07888	contig_11001	A0A1B0T6S7_CHRMO	CLG4	70.8	HD-ZIP protein (Fragment)	HB5	AGGGGG	AGGGGG	AATCASCACCATAAAGGAAACCCCGAGCAGACATG[A/G]CACCACCACAATAGTACTTATAACTTATTACTACT
WagCmDlf_09501	contig_07937	A0A141FQL3_CHRMO	CLG4	78.4	Trihelix protein (Fragment)	TH15	AGGGGG	GGGGGG	GCGGTGAATTATGGTATGAACCAAGGGTATGGGTC[A/G]ATGCAGGTTCCGAAAGGGTTGGTTCGTAATGTACC
WagCmDlf_24905	contig_11793	Q2HXK0_CHRMO	CLG5	2.9	Lycopene epsilon-cyclase	LCYE	GAAAAA	GAAAAA	CCNTTYTTTCTCTTTGGCTTAGCACTGATCGTGCA[A/G]CTGGATATTGAAGGGACACGTACATTCTTCCGTAC
WagCmDlf_11896	contig_10370	A0A1D8I347_CHRMO	CLG5	47.5	Transcription factor DIVARICATA	DIVARICATA	GTTTTT	TTTTTT	TAATATTCACATTATAGATAACACCACAARAGAGA[G/T]ATCAATGACAACATGGGAAAACCTCTAACAAAACT
WagCmDlf_15493	contig_01631	Q2HXK5_CHRMO	CLG5	48.1	Lycopene beta-cyclase	LCYB	TCCCCC	CCCCCC	GCTTGAATTGTCACACCATCATTGCAAATCAACAA[C/T]GACTTAAATTCCTCATGAACAACTTTAATCACTTT
WagCmDlf_16283	contig_01631	Q2HXK5_CHRMO	CLG5	48.6	Lycopene beta-cyclase	LCYB	GGGGGG	AGGGGG	ATACTTTTCACTTTTATACCCAAATGCTTTAACCG[A/G]CACACCATTCTTTCTTGTATATCTTCCATTTTTAA
WagCmDlf_10103	contig_10370	A0A1D8I347_CHRMO	CLG5	48.9	Transcription factor DIVARICATA	DIVARICATA	GTTTTT	TTTTTT	AATCATTTTAAAAATCACTACATACGTTATAGCAT[G/T]GGCTCATCCTTGCGGGTAATGCATCGCGGGTTGCA
WagCmDlf_20419	contig_01631	Q2HXK5_CHRMO	CLG5	49.3	Lycopene beta-cyclase	LCYB	GAAAAA	AAAAAA	ATTCTAGAAGTATTAGAAGCATGAGCAAAAAGAGA[A/G]AGACCAAAAGTCAAYAACTCAGGTAGAAACAATCT
WagCmDlf_21035	contig_03077	A0A1B0T6S5_CHRMO	CLG5	49.8	GRAS protein (Fragment)	GRAS14	TTTTTT	CCTTTT	TCGCTTGTAAAGCTAACGGATCATGAAACATACTT[C/T]GCTTAGCCACAATATTCTCATCCACAAGTATCTGG
WagCmDlf_06743	contig_02893	A0A1B0T6Q1_CHRMO	CLG5	59.2	GRAS protein (Fragment)	GRAS2	GGGGGG	AGGGGG	TCTAAAGTTTGAAACTGAGGTTTACAGATAAAATC[A/G]AATTCTTGCATTGATTGGTAGTACCACGCATTCGA
WagCmDlf_28519	contig_06543	A0A1B0T6V6_CHRMO	CLG5	60.4	NIN-like protein (Fragment)	NLP4	ACCCCC	AACCCC	TAACTTGAATTCTTGGAAGACATTAAGAGCTCAAG[A/C]ACACCAGCACATAACCTTGTAGTAGAATCAAACAC
WagCmDlf_05696	contig_01925	A0A1B0T6S4_CHRMO	CLG5	81.2	GRAS protein (Fragment)	GRAS17	AAAAAA	GAAAAA	TCATTAAGTAAAGAGTCTACCCAAGAAGCAAGATC[A/G]GTAGGGTTATAATACACACCATCATTTCCAAGCTC
WagCmDlf_18143	contig_05034	A0A1B0T6Y5_CHRMO	CLG6	12.4	TALE protein (Fragment)	BEL6	GGGGGG	AGGGGG	CATGATTCCAGTGTTGTCTCGCATCAAGAATTCTT[A/G]TCAAGCATTGGTGAATCATGGAGAGATGGTAGGAA
WagCmDlf_01619	contig_01980	A0A142IXE5_CHRMO	CLG6	34.7	DOF transcription factor 12 (Fragment)	DOF12	ACCCCC	CCCCCC	AGATCAGTTGTACCCCATGCAACATTGCTAGTCCC[A/C]GAAAACTGATCATTTCCTGAAATACCAAGAAAATT
WagCmDlf_14293	contig_03454	I7IIL1_CHRMO	CLG6	46.5	ChNRRa	ChNRRa	GAAAAA	AAAAAA	ATTTTGGTAATATTCACAAAACTAGGCTTAACTTG[A/G]GCCCCATGAACCCATTCCATTGAGCTTAAACACTC
WagCmDlf_07617	contig_09196	A0A1B0T6R2_CHRMO	CLG6	47.2	GRAS protein (Fragment)	GRAS6	GGGGGG	AGGGGG	AAAATAACCGGGGGAGACATCATTTCGGACCACTC[A/G]CTATTCGTAACACCCGAAACATCGTTTTCAACATC
WagCmDlf_21973	contig_07237	B2ZZ93_CHRMO	CLG6	48.2	Gibberellin 20-oxidase2	CmGA20ox2	TTTTTT	GTTTTT	AAGTCCATGTACCTATGAGCATCCGCTATGAGGCT[G/T]GCATCTACTCCATGGTTGGTCACCAGAAAGAAACC
WagCmDlf_16809	contig_03899	A0A1B0T6Z1_CHRMO	CLG6	62.9	TALE protein (Fragment)	KNAT2	GGGGGG	AGGGGG	GTGGATCAGTTGCCAAGGATTGATGCACAACTTGC[A/G]CAGTCGCAACATGTTGTATCAAAGTATTCGGGTCT
WagCmDlf_23083	contig_10088	A0A1B0T6X4_CHRMO	CLG6	68.2	SBP-like protein (Fragment)	SPL7	TCCCCC	CCCCCC	ACCAGTTGTGCACATAGAGGAGAAAGCACTCTTAT[C/T]ATCACCATAGGAMGGAGACTGAGTGCCTTTTTCTT
WagCmDlf_18982	contig_10774	A0JBX7_CHRMO	CLG6	68.4	Putative carotenoid cleavage dioxygenase	CmCCD4b	TCCCCC	CCCCCC	CTGCGGGTTAGGGCCATTGCGGAAGTACGCCCCGT[C/T]AAGACAACTTGGAAGTGTACCCTCAATGACTTGAC
WagCmDlf_08055	contig_03481	Q84LD2_CHRMO	CLG6	70.1	MADS-box transcription factor CDM77	cdm77	GGGGGG	AGGGGG	CTTCAGGAACAAAGCAGCTACCAGGAATACATGAG[A/G]CTAAAAGAACGCTATGACGCCTTGAAACAACTTGA
WagCmDlf_15159	contig_09654	A0A023GS67_CHRMO	CLG6	72.3	Phenylalanine ammonia-lyase (EC 4.3.1.24)	PAL	GGGGGG	AGGGGG	GGGAGTCATYTAGATGAGGTTAAGAAAATGGTTAA[A/G]GAGTTTAGAAACCCTATTGTTAAGATAGGTGGGGA
WagCmDlf_20881	contig_09106	Q84LD1_CHRMO	CLG7	11.8	MADS-box transcription factor CDM37	cdm37	CCCCCC	TCCCCC	ACGAATCGACAAGTGACTTTCTGTAAGCGTCGCAA[C/T]GGGTTGCTCAAGAAGGCGTATGAAYTGTCTGTTCT
WagCmDlf_17935	contig_10841	Q84LC5_CHRMO	CLG7	25.6	YABBY transcription factor CDM51	cdm51	AGGGGG	GGGGGG	ATGGAGAGGATTTGCTGATGAAAGATGGATTTCTG[A/G]CCACSGCTAATGTGGGTGTTTCACCTTATTRAKAA
WagCmDlf_11286	contig_07209	Q84UG6_CHRMO	CLG7	30.7	Putative ethylene receptor	DG-ERS	TCCCCC	CCCCCC	ATCGCTTCAGCACTATTGAACACCTCAGTGATTAT[C/T]GGGAGATTAATGGGAACTGTAGACCGAAACGGTAT
WagCmDlf_19271	contig_01588	A0A146GGH1_CHRMO	CLG7	38	S-(hydroxymethyl)glutathione dehydrogenase (EC 1.1.1.284)	Adh	CTTTTT	TTTTTT	GAAGTAAAAGCTGGAGACCATGTGATACCTTGTTA[C/T]CAAGCAGAATGCAAGGAATGCAAGTTTTGCAAGTC
WagCmDlf_21494	contig_04302	Q5DW26_CHRMO	CLG7	46	Actin (Fragment)	ACT	AAAAAA	GAAAAA	CGTTCAGCAGWTGTAGTAAACGAATAACCTCTTTC[A/G]GTAAGAATCTTCATCAACGCATCAGTCAGATCACG
WagCmDlf_02719	contig_01887	A0A0A1HAD2_CHRMO	CLG7	52.2	Heat shock protein 70	hsp70	ACCCCC	ACCCCC	AATGGGATCCTGAATGTGTCTGCAGAAGACAAAAC[A/C]ACAGGTCAGAAGAATAAGATCACGATTACRAATGA
WagCmDlf_11789	contig_06922	A0A088BKG8_CHRMO	CLG7	67.8	WRKY8	WRKY8	GAAAAA	GGAAAA	TCTTTTTGATTGGAATCCTTGGTGTCAGAATCATC[A/G]CTATGTGGCCTGCCATTCAATTGTCTTGGATATTC
WagCmDlf_22727	contig_08855	A0A1B0T6R5_CHRMO	CLG7	72.6	GRAS protein (Fragment)	GRAS3	GGGGGG	AGGGGG	AAATACGGGCATATATCGTATAAGATTTGCATGTA[A/G]GAAAGTAAGTCTTTACCTTCGGGTTCCCGACACCT
WagCmDlf_08823	contig_12553	A0A1B0T711_CHRMO	CLG7	75.7	NF-Y protein (Fragment)	NFYB18	TCCCCC	CCCCCC	AAATCATCACCATTAATGGTCTTCCTTTTCTCCCT[C/T]TGACACTTATCCGAAGCTTCACCTGTAATAAAACT
WagCmDlf_08381	contig_10940	K4Q3A8_CHRMO	CLG7	79.1	Carotenoid cleavage dioxygenase	CmCCD4a-3	CCGGGG	CCGGGG	GTCCTGTACTAACTGCCAATCGAGCAATAGAGGCA[C/G]TCATACCATTGAACCCTGAAAACAMATTTGGAAAG
WagCmDlf_04525	contig_07865	A0A1B0T6Z6_CHRMO	CLG8	28	NF-Y protein (Fragment)	NFYA5	TCCCCC	CCCCCC	AGAATTGCATTGTACTGTTTTGCATTGACATATAT[C/T]GGTTCATCTTGTGCATAATCAAGAGGCAGTGGGAC
WagCmDlf_03994	contig_01968	A0A1B0T6Y3_CHRMO	CLG8	28.5	TALE protein (Fragment)	BEL4	AAAAAA	GAAAAA	GGGTTACTAGCAATGGAATTAAGCATTTCAGATGG[A/G]AACACATTCGGGTCATATGAAATGGATCCATATCT
WagCmDlf_21918	contig_11245	Q84LD3_CHRMO	CLG8	46.5	MADS-box transcription factor CDM44	cdm44	GGGGGG	AAGGGG	TTCGCRAARGTAACTTGTCGGTTAATCTTGTTTTC[A/G]ATTCGCTTTAGCTCAACTCGACCTCTTCCCATTTT
WagCmDlf_27707	contig_02102	R4WG20_CHRMO	CLG8	51	APETALA1 like protein	IwAP1-1-2	GGGGGG	AGGGGG	TTTCTTTCTTCAGAAAACCAAACAAMCCAAATCTA[A/G]TCTCTCTAGATACTCTTGCCTAGAAAAGGAAATAT
WagCmDlf_18413	contig_08537	A0A1B0T6W9_CHRMO	CLG8	55.6	SBP-like protein (Fragment)	SPL1	CCCCCC	ACCCCC	GATACAGGAAACAATTGTCTACTACCCCTACAATC[A/C]GACTGTATCCCATTCAAAGGAGTAGCAGTAAACAG
WagCmDlf_13804	contig_00890	A0A0N9Q7P5_CHRMO	CLG8	57.6	Putative plasma membrane Na(+) /H(+) antiporter	SOS1	AGGGGG	GGGGGG	CTGGCTTTTCACGTGGAGCTATTAGACTTTCACTT[A/G]CTATTTCTCCCACGTTCACGTTTTTTCTCACTGTC
WagCmDlf_09190	contig_07019	A0A0B5ABT1_CHRMO	CLG8	58.2	D14	D14	ATTTTT	ATTTTT	GCACAAACAAGATCATAAAGAATGACTTTGTATTG[A/T]GATAAAAAGTATGGAAGAATACGGTTCCATGCTGA
WagCmDlf_00728	contig_11999	A0A142IXD5_CHRMO	CLG8	68	DOF transcription factor 2 (Fragment)	DOF2	CCGGGG	CGGGGG	CCAATTTGTTTTGTTGTACTTAGCATTGTATTTWA[C/G]TGTAAAAAGACTTGTATAGTTTAGATGTACCAATT
WagCmDlf_08132	contig_07726	K9LJ62_CHRMO	CLG8	85.6	GIGANTEA (Fragment)	GI	AAAAAA	GAAAAA	TCCATGGATGTTGTGGGTGGAGGAAGTAAAAGAGC[A/G]GGAACAGCRGCTGCAGTCAGAGTTGCAGTCTCATA
WagCmDlf_15916	contig_00749	R4PWG1_CHRMO	CLG8	90.2	Gigantea-like protein	GIL	GAAAAA	GAAAAA	GCTCTGAGGACTGATGTGCTAAGGGTACGGACGTG[A/G]GCACTTGGGTGAGAAAGGCAACGTACTGTAGCCGG
WagCmDlf_21757	contig_05390	A0A1B0T6S0_CHRMO	CLG9	13.5	GRAS protein (Fragment)	GRAS19	GAAAAA	AAAAAA	ACCAACCCATTGTGATTAGCCTCTTGCTCAACCAC[A/G]GTCAAAATCACAGGATTYAACCCTTTAACCACATC
WagCmDlf_09036	contig_06255	A0A142IXD1_CHRMO	CLG9	14.7	Nitrate transporter 2.5 (Fragment)	NRT2.5	GAAAAA	GAAAAA	GGGATGAGGGGACGATTGTGGACATTGTGGGTGGT[A/G]CAAATGATCGGAGGTTTGTTGTGTTTGCTGTTAGG
WagCmDlf_14322	contig_05516	A0A1B0T6U8_CHRMO	CLG9	17.7	HD-ZIP protein (Fragment)	HB14	TTTTTT	CCTTTT	CACAACAACCATCATAAYCATTATCAGCCAATCCC[C/T]AATCTCTTCCCATCATCCATTGTTGATAGATCCAA
WagCmDlf_28379	contig_08121	N0DQQ0_CHRMO	CLG9	43.8	Magnesium chelatase subunit H	ChlH	CCCCCC	ACCCCC	TTGGCCTTCTGCCATTCTTCAAAGAGCCTCAAAAG[A/C]TCACACACTCTAGAAACTAGTGTAACTTTCTTCAA
WagCmDlf_23610	contig_02065	A0A1B0T6R1_CHRMO	CLG9	49.9	GRAS protein (Fragment)	GRAS4	ACCCCC	CCCCCC	TTTGGCAGCTTAGCATCAATGGACTCAAACATTGC[A/C]GTGTAATAATCAAGAGCCTCCTCAAACCGTTTGGA
WagCmDlf_06459	contig_02065	A0A1B0T6R1_CHRMO	CLG9	49.9	GRAS protein (Fragment)	GRAS4	TTGGGG	GGGGGG	CTTTTCAGCATGCTTGGCCAGCCTTTGACCAACAA[G/T]ATCGAGCCCACCCCCTCGGGCGTAAGATGAGTCGC
WagCmDlf_09215	contig_08543	Q84LC9_CHRMO	CLG9	50.3	MADS-box transcription factor CDM86	cdm86	AGGGGG	AGGGGG	TTAGAATAATGGTATGTAGCAAAGCATAGGAACTT[A/G]CCAAGATTAAATGACCTGATAAGTACAAGAGATAA
WagCmDlf_14087	contig_05797	A0A1B0T6R3_CHRMO	CLG9	51.1	GRAS protein (Fragment)	GRAS5	AAAAAA	CAAAAA	TAACTCTCATTGCTGTAAGATTGTGTAGCAGAATA[A/C]CGTTCTTGCTTGTCATTGTTGAACAGAGATGTCGG
WagCmDlf_14525	contig_05797	A0A1B0T6R3_CHRMO	CLG9	51.1	GRAS protein (Fragment)	GRAS5	GGGGGG	AGGGGG	ACCATATCATTCACTTTTTCGCTAATTGGGCACAC[A/G]CGAAAACCTGCCATCATCATCCTTGCCTTCCACTT
WagCmDlf_12507	contig_08543	Q84LC9_CHRMO	CLG9	51.2	MADS-box transcription factor CDM86	cdm86	TCCCCC	CCCCCC	TTGATTAATTTTGTATAAAGGTTCATTTTATCTCT[C/T]CGCTGCTACCAGATCTTCTTGAAATCATACATTAA
WagCmDlf_07462	contig_11137	A0A141FQL7_CHRMO	CLG9	51.5	Trihelix protein (Fragment)	TH19	CCCCCC	TCCCCC	TGGTCGCCTGTAAACATTTCCATTTTCAGAGGGGG[C/T]GGTGAAAAAGGTAAAGATAATTGCGGCTGAGGAGG
