# Supplementary material for: An ultra-dense integrated linkage map for hexaploid chrysanthemum enables multi-allelic QTL analysis
Source: Theor Appl Genet. 2017 Aug 29;130(12):2527–41. doi: 10.1007/s00122-017-2974-5 (PMC5668331; doi:10.1007/s00122-017-2974-5)
Supplement: Supplementary file 11 — Online Resource 11. Summary of phenotypes (XLSX 8 kb) [file 122_2017_2974_MOESM11_ESM.xlsx]

## Sheet: Blad1
Trait	Mean phenotypic value		Broad-sense heritability	Standard deviation
	P1*	P2*
Flower colour (score)	0	0	0.71	0.613
Flowering time (days)	51.7	49.1	0.7	3.03
Disk floret degreening	0.124	0.527	0.68	0.115
Number of ray florets	34.3	26.3	0.72	5.15
*P1: DB36451; P2: DB39287
