# Supplementary material for: An ultra-dense integrated linkage map for hexaploid chrysanthemum enables multi-allelic QTL analysis
Source: Theor Appl Genet. 2017 Aug 29;130(12):2527–41. doi: 10.1007/s00122-017-2974-5 (PMC5668331; doi:10.1007/s00122-017-2974-5)
Supplement: Supplementary file 12 — Online Resource 12. Summary statistics of the different QTL. (XLSX 10 kb) [file 122_2017_2974_MOESM12_ESM.xlsx]

## Sheet: Blad1
CLG	QTL peak position (cM)	p-value*	adjusted R2	Associated homologues†
Flower colour
5	32	5e-15	0.204	7+
7	73	5.28e-12	0.169	6+
9	58	2.25e-05	0.08	1-, 2-, 7-
Flowering time
2	54	1.41e-07	0.111	4+, 5-, 9-, 10+
3	37	3.97e-06	0.091	2+, 3-, 7+
4	63	5.32e-07	0.103	11-
8	77	2.47e-05	0.079	5+, 6-
Disk floret degreening
5	68	4.16e-06	0.09	4+, 6-, 12-
7	43	0.000107	0.069	1+, 2-, 9+
8	54	5.9e-08	0.116	3+, 5-, 7+, 9+, 12-
Ray floret number
4	46	8.84e-05	0.071	2+, 4-
7	15	0.000163	0.067	3+
*At the peak interval.
†Homologues which presence has a significant effect on the phenotype (p < 0.01). A “+“ behind the homologue number indicates a positive effect on the phenotypic value, a “-“ denotes a negative effect.
